# Supplementary material for: Differential Urinary Proteome Analysis for Predicting Prognosis in Type 2 Diabetes Patients with and without Renal Dysfunction
Source: Int J Mol Sci. 2020 Jun 14;21(12):4236. doi: 10.3390/ijms21124236 (PMC7352871; doi:10.3390/ijms21124236)
Supplement: Supplementary file 1 [file ijms-21-04236-s001.zip]

Archive with 9 entries (8 files):
- 2nd_revised_supplementary_materials/
- 2nd_revised_supplementary_materials/Supplementary Figure.pptx
- 2nd_revised_supplementary_materials/Supplementary Table S1.xlsx
- 2nd_revised_supplementary_materials/Supplementary Table S2.xlsx
- 2nd_revised_supplementary_materials/Supplementary Table S3.xlsx
- 2nd_revised_supplementary_materials/Supplementary Table S4.xlsx
- 2nd_revised_supplementary_materials/Supplementary Table S5.xlsx
- 2nd_revised_supplementary_materials/Supplementary Table S6.xlsx
- 2nd_revised_supplementary_materials/~$Supplementary Table S6.xlsx
