# Supplementary material for: Differential Urinary Proteome Analysis for Predicting Prognosis in Type 2 Diabetes Patients with and without Renal Dysfunction
Source: Int J Mol Sci. 2020 Jun 14;21(12):4236. doi: 10.3390/ijms21124236 (PMC7352871; doi:10.3390/ijms21124236)
Supplement: Supplementary file 1 [file ijms-21-04236-s001.zip › 2nd_revised_supplementary_materials/Supplementary Table S1.xlsx]

## Sheet: Sheet1
Supplementary Table S1. Demographic and clinical characteristics of the 54 patients with type 2 diabetes.
Sample index	Group	Gender	Age	eGFR decline per year (mL/min/1.73m2)	eGFR after 1 years (mL/min/1.73m2)	eGFR follow-up (mL/min/1.73m2)	Duration of follow-up (year)	Urine creatinine con. (mg/dL)	Urine protein con. (mg/dL)	ACR (albumin to creatinine ratio)	NAPCR (nonalbumin to creatinine ratio)	PCR (protein to creatinine ratio)	BMI (kg/m2)	SBP (mmHg)	LDL (mg/dL)	HDL (mg/dL)	Triglycerides (mg/dL)	Hemoglobin A1c (%)	Diabetic retinopathy	Anti-hypertensive agent	Lipid-lowering agent	RAS inhibitor
GPG_1	Good	Female	46	-1.91434	116.8	113.8	1.56712	63.46	25.8	185.9	232.32	418.22	31.245	130	110	46	139	6.8	Y	Y	N	Y
GPG_2	Good	Female	40	-0.88346	115.3	109.9	6.11233	154.64	5.7	5.9	105.32	111.22	31.2452	134	112	43	81	6.8	N	Y	N	Y
GPG_3	Good	Male	50	-2.4447	114.9	102	5.27671	111.87	183.9	1191.6	452.27	1643.87	16.8806	100	56	54	79	7	Y	N	N	N
GPG_4	Good	Female	46	2.60714	108.1	113	1.87945	95.9	7.2	14.6	61.59	76.19	25	120	92	59	98	7.4	N	N	N	N
GPG_5	Good	Female	55	-0.436255	105	102.6	5.50137	96.03	6.7	8.3	61.53	69.83	26.2336	116	64	40	106	6.7	Y	N	Y	N
GPG_6	Good	Female	48	0	103.9	103.9	5.92329	53.48	3.9	3.7	71.08	74.78	21.0962	112	125	59	84	6.1	N	N	Y	N
GPG_7	Good	Female	56	-1.65781	100.8	94.9	3.5589	38.24	8.9	7.3	57.72	65.02	24.13	119	69	52	199	5.6	N	Y	Y	Y
GPG_8	Good	Male	61	-1.67363	99.6	92.8	4.06301	74.78	6.3	4	80.25	84.25	22.66	136	102	67	105	6.1	N	N	N	N
GPG_9	Good	Female	58	-2.68079	98.4	84.1	5.33425	100.5	4	8.7	107.24	115.94	27.97	107	117	55	114	5.9	N	Y	Y	Y
GPG_10	Good	Male	53	-0.934566	98.1	94.5	3.85205	75.71	9	19.8	99.07	118.87	25.77	135	92	42	117	6.7	N	N	Y	N
GPG_11	Good	Female	59	0.147699	97.2	98	5.41644	53.93	5	11.1	82.04	93.14	25.1369	141	140	46	152	10.1	Y	N	Y	N
GPG_12	Good	Female	49	-0.58508	96.7	95.4	2.22192	24.82	10	213.1	142.01	355.11	20.5442	130	183	57	213	10.4	Y	N	Y	Y
GPG_13	Good	Male	57	-0.728493	95.4	92.5	3.98082	223.54	14.1	3.6	59.48	63.08	28.01	131	109	47	91	6.3	N	N	N	Y
GPG_14	Good	Female	63	-1.54584	94.5	86	5.49863	32.55	5.6	58.3	113.74	172.04	24.1	124	82	67	126	7.1	Y	Y	Y	Y
GPG_15	Good	Male	48	1.88319	93.1	102	4.72603	203.96	10.2	9.8	41.29	51.09	26.6097	139	81	64	318	6.9	N	N	Y	N
GPG_16	Good	Female	64	-0.404619	92.4	90	5.93151	22.21	2.9	9	125.63	134.63	26.1713	131	158	48	113	7.8	N	Y	N	N
GPG_17	Good	Male	61	0	92.3	92.3	3.83014	116.56	8.4	1.7	70.37	72.07	21.29	108	103	56	50	5.4	N	N	Y	N
GPG_18	Good	Male	70	-0.383706	90.5	88.1	6.25479	118.91	8.1	10.9	58.08	68.98	22.59	130	87	40	62	5.5	N	Y	N	N
GPG_19	Good	Female	68	-1.82404	89.9	80.4	5.20822	63.11	14.4	19	209.17	228.17	20.5049	144	128	74	133	7.7	N	Y	N	Y
GPG_20	Good	Female	56	-0.910929	89.1	83.3	6.36712	35.45	11.3	11.7	77.91	89.61	23.4221	130	159	41	349	8.9	N	N	Y	N
GPG_21	Good	Female	58	0.928247	87.9	93.5	6.03288	153.3	16.2	18.1	77.74	95.84	19.1111	145	90	54	754	5.8	Y	Y	Y	N
GPG_22	Good	Female	55	-1.63047	83	72.9	6.19452	84.07	24.6	130.8	162.23	293.03	23.2335	121	110	47	59	11.1	Y	N	N	Y
GPG_23	Good	Female	64	1.36738	81.6	89.1	5.48493	63.94	5.4	6.3	78.15	84.45	20.0288	128	25	44	60	6.4	N	N	Y	N
GPG_24	Good	Female	56	-1.93363	78.8	69.9	4.60274	122.69	9	5.7	67.66	73.36	24.03	117	110	42	263	6.5	N	Y	N	Y
GPG_25	Good	Female	78	2.40504	77.6	89.5	4.94795	114.16	6.1	3	179.85	182.85	23.7253	130	121	46	117	7.6	Y	N	Y	Y
GPG_26	Good	Male	62	1.81735	75.7	85.2	5.2274	29.71	2.4	6.7	74.08	80.78	23.5	129	80	39	178	6.6	N	N	Y	N
GPG_27	Good	Female	73	0.148202	73.1	73.8	4.72329	63.87	4.6	4.7	67.32	72.02	22.21	120	89	90	90	8.1	N	N	Y	N
GPG_28	Good	Female	71	-1.56521	73.1	63.4	6.19726	64.9	4.2	7.1	36.39	43.49	22.2656	144	65	35	308	7.7	N	N	Y	Y
GPG_29	Good	Male	62	3.30907	72.4	88.9	4.9863	202.77	13.9	0.6	51.01	51.61	24.39	108	63	60	68	6.2	N	N	N	N
GPG_30	Good	Male	48	0.219219	68.3	69.5	5.47397	140.81	9.4	17	49.76	66.76	24	125	91	44	102	5.8	N	N	N	N
GPG_31	Good	Female	61	2.93926	68.1	85.8	6.02192	81.47	12.3	25.8	132.01	157.81	22.4274	123	70	49	68	7.1	Y	Y	Y	N
GPG_32	Good	Female	67	1.17809	68	73.7	4.83836	39.57	4	7.6	93.49	101.09	24	129	142	64	104	6.9	N	Y	Y	Y
GPG_33	Good	Female	47	0.890244	67.9	69.4	1.68493	57.47	233.1	2236.4	1819.63	4056.03	22.5896	149	92	63	170	6.8	Y	N	N	Y
GPG_34	Good	Male	74	12.669	63.7	90.6	2.12329	67.32	20.8	142.6	166.37	308.97	22.5	110	74	57	193	8.4	N	N	N	Y
GPG_35	Good	Female	69	0.230575	60.3	61.3	4.33699	175.99	9.9	3.4	52.85	56.25	24.6344	114	103	47	147	8.3	N	N	Y	N
PPG_1	Poor	Female	38	-3.92052	122.8	112.8	2.55068	156.04	18.5	35.2	83.36	118.56	18.49	126	131	51	194	9	Y	N	Y	N
PPG_2	Poor	Female	37	-4.96133	122.8	93.1	5.9863	51.58	9.1	60.1	116.19	176.29	32.4246	124	157	36	253	12.7	N	N	N	N
PPG_3	Poor	Female	52	-11.3165	113.6	53.7	5.29315	101.87	23.5	154.4	173.08	327.48	18.026	133	126	42	144	7.7	Y	N	N	N
PPG_4	Poor	Male	52	-28.4937	106.1	12.5	3.28493	29.37	26.5	190.9	157.88	348.78	19.7133	122	91	57	68	10.7	N	N	N	Y
PPG_5	Poor	Female	25	-3.62926	104	83	5.7863	49.61	7.1	8.2	45.74	53.94	20.3125	140	140	40	84	7.3	Y	N	Y	N
PPG_6	Poor	Female	51	-9.35124	103.3	59.9	4.6411	81.37	16.3	97.1	103.22	200.32	26.3362	152	160	44	132	10.8	Y	Y	N	Y
PPG_7	Poor	Female	56	-3.32471	99.2	85.3	4.18082	24.52	4.1	36.7	130.51	167.21	20.134	118	127	58	128	7.1	N	N	Y	N
PPG_8	Poor	Male	56	-4.09768	95.6	72.9	5.53973	233.85	8.7	1.8	76.14	77.94	23.7332	117	83	59	111	7.6	N	N	N	N
PPG_9	Poor	Male	64	-20.2778	90.8	37.3	2.63836	86.75	255	1963.1	976.38	2939.48	20.7967	164	66	44	147	5.3	N	Y	N	N
PPG_10	Poor	Male	65	-3.33254	90.6	69.5	6.33151	34.65	8.9	20.2	248.44	268.64	24.3824	107	57	50	39	7.5	N	N	Y	N
PPG_11	Poor	Female	69	-14.2731	88.8	62.6	1.83562	99.42	7.6	4	72.44	76.44	23.4222	118	69	59	64	6.7	N	N	Y	N
PPG_12	Poor	Male	62	-5.39978	87.7	53.6	6.31507	134.31	85	353.7	267.06	620.76	22.2137	130	61	51	83	7.8	N	N	Y	N
PPG_13	Poor	Female	48	-3.48492	82.2	65.1	4.90685	55.59	14.4	53.4	83.81	137.21	21.09	130	86	47	438	11.2	Y	N	Y	N
PPG_14	Poor	Male	73	-3.04167	78.1	62.8	5.03014	99.12	31.2	180.6	134.17	314.77	25.5102	138	109	44	129	6.9	N	Y	N	Y
PPG_15	Poor	Male	58	-15.744	74.4	16.6	3.67123	60.8	14.3	116.8	118.4	235.2	19.0872	99	106	47	89	10.8	Y	N	N	Y
PPG_16	Poor	Female	60	-3.11641	73.4	52.9	6.57808	166.71	107.7	561.2	357.51	918.71	22.9864	135	51	34	157	6.8	Y	Y	Y	Y
PPG_17	Poor	Male	51	-3.2237	71.8	53.5	5.67671	118.11	7.4	5.9	56.75	62.65	26.079	122	180	49	129	10.1	Y	N	N	N
PPG_18	Poor	Female	59	-1.84518	69.1	59.5	5.20274	65.72	15.4	15.7	59.62	75.32	21.35	104	47	56	51	6	N	N	Y	N
PPG_19	Poor	Female	61	-1.73393	64.6	54.7	5.70959	23.91	25.3	200.5	124.78	325.28	24.0344	126	146	52	329	6.4	Y	Y	Y	Y
eGFR, estimated glomerular filtration rate; BMI, body mass index; SBP, systolic blood pressure; LDL, low-density lipoprotein; HDL, high-density lipoprotein
