# Supplementary material for: Differential Urinary Proteome Analysis for Predicting Prognosis in Type 2 Diabetes Patients with and without Renal Dysfunction
Source: Int J Mol Sci. 2020 Jun 14;21(12):4236. doi: 10.3390/ijms21124236 (PMC7352871; doi:10.3390/ijms21124236)
Supplement: Supplementary file 1 [file ijms-21-04236-s001.zip › 2nd_revised_supplementary_materials/Supplementary Table S2.xlsx]

## Sheet: Sheet4
Supplementary Table S2. Search result of MS/MS spectra of protein sequences obtained from the 54 urine samples in the Human Swissprot proteome database using the SequestHT search engine.
SequestHT search information															Abundance
Uniprot accession no.	Description	Exp. q-value: Combined	Sum PEP Score	Coverage [%]	# Peptides	# PSMs	# Unique Peptides	# Protein Groups	# AAs	MW [kDa]	calc. pI	Score Sequest HT: Sequest HT	# Peptides (by Search Engine): Sequest HT	# Razor Peptides	GPG_1	GPG_2	GPG_3	GPG_4	GPG_5	GPG_6	GPG_7	GPG_8	GPG_9	GPG_10	GPG_11	GPG_12	GPG_13	GPG_14	GPG_15	GPG_16	GPG_17	GPG_18	GPG_19	GPG_20	GPG_21	GPG_22	GPG_23	GPG_24	GPG_25	GPG_26	GPG_27	GPG_28	GPG_29	GPG_30	GPG_31	GPG_32	GPG_33	GPG_34	GPG_35
Q9NRX4	14 kDa phosphohistidine phosphatase OS=Homo sapiens GN=PHPT1 PE=1 SV=1	0	27.747	26	3	29	3	1	125	13.8	6.07	55.84	3	0	137455	NA	1.06398e+06	5.53012e+06	434342	3.21863e+06	NA	710672	129265	75536	4.92646e+06	679327	118996	661831	236725	1.21327e+06	NA	NA	731876	737105	374545	484539	17400.5	144433	NA	NA	318462	2.87037e+06	169313	NA	1.32924e+06	NA	291568	1.62974e+06	304216
P62258	14-3-3 protein epsilon OS=Homo sapiens GN=YWHAE PE=1 SV=1	0	6.09	10	2	11	1	1	255	29.2	4.74	9.37	2	0	NA	NA	NA	333068	NA	NA	NA	NA	NA	NA	NA	NA	58146.8	NA	NA	NA	NA	NA	NA	NA	NA	NA	NA	NA	NA	NA	NA	NA	NA	NA	NA	NA	NA	NA	94336.8
P31947	14-3-3 protein sigma OS=Homo sapiens GN=SFN PE=1 SV=1	0	8.035	19	3	10	2	1	248	27.8	4.74	9.37	3	0	NA	277955	NA	NA	NA	423957	NA	NA	202438	79225.1	NA	NA	NA	NA	66415.4	NA	59633.5	154876	NA	389828	51977.9	NA	NA	37659.7	271663	NA	NA	NA	NA	831298	95725.9	NA	NA	156495	NA
P63104	14-3-3 protein zeta/delta OS=Homo sapiens GN=YWHAZ PE=1 SV=1	0	14.368	16	4	12	3	1	245	27.7	4.79	16.23	4	1	249392	NA	390712	1.17737e+06	NA	928769	156477	NA	NA	NA	639662	756389	NA	NA	NA	152410	NA	NA	253284	188519	NA	447103	NA	NA	NA	NA	305044	1.1571e+06	NA	25155.6	NA	17586.3	444219	3.82518e+06	273820
P15428	15-hydroxyprostaglandin dehydrogenase [NAD(+)] OS=Homo sapiens GN=HPGD PE=1 SV=1	0	15.997	11	2	3	2	1	266	29	5.86	10.12	2	0	651532	NA	NA	NA	NA	NA	NA	NA	NA	208489	590167	NA	NA	535515	NA	49242.4	253935	NA	43533.5	303527	NA	NA	NA	NA	290540	NA	210069	NA	NA	267114	693988	NA	4.17676e+06	9.78355e+06	NA
Q16698	2,4-dienoyl-CoA reductase, mitochondrial OS=Homo sapiens GN=DECR1 PE=1 SV=1	0.005	3.629	3	1	1	1	1	335	36	9.28	0	1	0	NA	52414.1	NA	NA	NA	NA	NA	49745	NA	NA	NA	NA	NA	153584	NA	NA	NA	NA	NA	448780	NA	NA	NA	NA	NA	NA	NA	NA	NA	NA	NA	NA	NA	364770	NA
P43686	26S protease regulatory subunit 6B OS=Homo sapiens GN=PSMC4 PE=1 SV=2	0.033	2.162	3	1	1	1	1	418	47.3	5.21	2.45	1	0	NA	NA	NA	1895.27	NA	5796.35	NA	NA	NA	NA	NA	32037	NA	NA	NA	NA	NA	NA	NA	NA	NA	136637	NA	NA	NA	NA	NA	NA	NA	NA	NA	NA	NA	NA	NA
P62195	26S protease regulatory subunit 8 OS=Homo sapiens GN=PSMC5 PE=1 SV=1	0.042	1.935	5	1	1	1	1	406	45.6	7.55	0	1	0	NA	NA	NA	NA	NA	NA	NA	NA	NA	NA	NA	NA	NA	NA	NA	NA	NA	NA	NA	NA	NA	NA	NA	NA	NA	NA	NA	NA	NA	NA	NA	NA	NA	NA	NA
Q13200	26S proteasome non-ATPase regulatory subunit 2 OS=Homo sapiens GN=PSMD2 PE=1 SV=3	0.01	2.907	3	1	2	1	1	908	100.1	5.2	3.13	1	0	NA	73098.2	NA	NA	NA	NA	NA	NA	61355.4	NA	NA	NA	NA	NA	NA	NA	NA	NA	NA	NA	NA	14507.5	NA	NA	NA	NA	NA	NA	NA	NA	NA	NA	NA	NA	NA
Q9BUT1	3-hydroxybutyrate dehydrogenase type 2 OS=Homo sapiens GN=BDH2 PE=1 SV=2	0	4.777	9	2	8	2	1	245	26.7	7.65	16.85	2	0	NA	NA	NA	562764	602816	446879	NA	NA	NA	130824	111449	NA	NA	NA	NA	106561	NA	385139	NA	NA	NA	NA	NA	NA	NA	124297	NA	NA	NA	NA	NA	NA	359643	NA	97329.5
P62857	40S ribosomal protein S28 OS=Homo sapiens GN=RPS28 PE=1 SV=1	0.01	2.898	17	1	1	1	1	69	7.8	10.7	0	1	0	168029	NA	NA	149970	NA	163579	NA	NA	293658	NA	NA	NA	NA	NA	NA	NA	NA	NA	NA	NA	NA	NA	NA	NA	NA	170332	NA	NA	NA	NA	NA	NA	NA	NA	NA
P46782	40S ribosomal protein S5 OS=Homo sapiens GN=RPS5 PE=1 SV=4	0	5.139	7	1	1	1	1	204	22.9	9.72	2.49	1	0	NA	NA	356214	77471.2	NA	NA	NA	NA	NA	NA	NA	NA	NA	NA	NA	NA	NA	NA	NA	NA	NA	NA	NA	NA	NA	NA	NA	NA	NA	311890	NA	NA	NA	NA	NA
P62241	40S ribosomal protein S8 OS=Homo sapiens GN=RPS8 PE=1 SV=2	0.026	2.344	5	1	3	1	1	208	24.2	10.32	0	1	0	NA	282431	NA	NA	NA	NA	NA	NA	436365	249694	NA	NA	80267.6	NA	369077	NA	282240	NA	NA	340735	118850	NA	NA	106344	148427	165372	NA	136521	NA	321412	487481	120873	NA	NA	NA
Q9BRK5	45 kDa calcium-binding protein OS=Homo sapiens GN=SDF4 PE=1 SV=1	0	21.922	24	6	12	6	1	362	41.8	4.86	20.6	6	0	225025	NA	1.41997e+06	167297	164186	330137	NA	NA	NA	241795	63819.4	NA	NA	NA	NA	57745.3	NA	NA	NA	NA	NA	155589	NA	63735.7	NA	NA	NA	354807	1.2466e+06	NA	307240	NA	NA	1.84719e+06	65764.2
P32754	4-hydroxyphenylpyruvate dioxygenase OS=Homo sapiens GN=HPD PE=1 SV=2	0.009	2.94	4	1	1	1	1	393	44.9	7.01	0	1	0	NA	NA	NA	200626	NA	NA	NA	NA	NA	NA	NA	NA	NA	NA	NA	NA	NA	NA	NA	NA	NA	NA	NA	NA	NA	NA	NA	NA	NA	NA	NA	NA	NA	NA	NA
P49189	4-trimethylaminobutyraldehyde dehydrogenase OS=Homo sapiens GN=ALDH9A1 PE=1 SV=3	0.055	1.647	2	1	4	1	1	494	53.8	5.87	0	1	0	NA	NA	NA	NA	NA	NA	NA	NA	NA	NA	7677.93	NA	NA	NA	NA	NA	NA	NA	NA	NA	NA	NA	NA	NA	NA	NA	NA	NA	NA	NA	NA	NA	NA	383961	13803.9
P10809	60 kDa heat shock protein, mitochondrial OS=Homo sapiens GN=HSPD1 PE=1 SV=2	0	17.389	8	2	2	2	1	573	61	5.87	9.69	2	0	NA	NA	NA	NA	NA	NA	NA	NA	NA	NA	NA	NA	NA	NA	NA	35978.8	NA	NA	NA	NA	NA	NA	NA	NA	152080	NA	NA	NA	NA	NA	NA	NA	NA	NA	NA
P05387	60S acidic ribosomal protein P2 OS=Homo sapiens GN=RPLP2 PE=1 SV=1	0	17.17	42	4	9	4	1	115	11.7	4.54	23.52	4	0	315933	NA	NA	112911	NA	43859.3	4.94269e+06	5.77446e+06	NA	3.07697e+06	NA	NA	NA	NA	NA	NA	1.71869e+06	NA	NA	NA	NA	NA	NA	238991	NA	NA	NA	2552380	NA	NA	NA	NA	NA	378250	NA
P26373	60S ribosomal protein L13 OS=Homo sapiens GN=RPL13 PE=1 SV=4	0.036	2.046	4	1	1	1	1	211	24.2	11.65	1.86	1	0	NA	947242	NA	NA	NA	NA	NA	NA	1.02192e+06	233163	NA	NA	NA	NA	NA	NA	NA	119090	NA	515785	NA	NA	NA	NA	120445	853016	NA	398518	NA	562314	NA	NA	NA	NA	NA
O95336	6-phosphogluconolactonase OS=Homo sapiens GN=PGLS PE=1 SV=2	0	24.516	27	6	37	6	1	258	27.5	6.05	83.48	6	0	370182	1.97062e+06	1.91627e+06	2.23939e+06	1.93044e+06	3.6539e+06	315539	491448	1.42377e+06	NA	745520	672878	352379	NA	227876	562083	83755.9	330701	702094	963129	431250	NA	NA	535067	NA	494782	85542.4	5.5477e+06	NA	332932	125094	NA	691409	988088	639954
P36639	7,8-dihydro-8-oxoguanine triphosphatase OS=Homo sapiens GN=NUDT1 PE=1 SV=3	0.005	3.748	7	1	1	1	1	197	22.5	5.27	2.44	1	0	NA	NA	NA	NA	NA	NA	NA	NA	NA	NA	NA	NA	NA	NA	NA	NA	NA	NA	NA	NA	NA	NA	NA	NA	NA	NA	NA	NA	NA	NA	NA	NA	NA	NA	NA
P08253	72 kDa type IV collagenase OS=Homo sapiens GN=MMP2 PE=1 SV=2	0	16.689	5	2	24	2	1	660	73.8	5.47	47.32	2	0	NA	679238	10002.1	167574	317541	51765.3	NA	943246	1.2177e+06	98928.5	46315.7	187435	97465.9	2.11121e+06	324099	NA	115073	176340	1.6829e+06	642514	214001	NA	NA	45992.2	217572	26317.5	170018	1999584	NA	1.10237e+06	1.74483e+06	157808	16747.5	503183	969866
P11021	78 kDa glucose-regulated protein OS=Homo sapiens GN=HSPA5 PE=1 SV=2	0	46.405	21	11	23	10	1	654	72.3	5.16	38.54	11	0	1.11904e+06	187480	758336	4.23582e+06	442641	99593.7	NA	498764	179109	424844	3.54821e+06	1.00432e+06	138507	3.13656e+06	NA	148532	NA	86311.9	3.85607e+06	2867618	NA	NA	NA	NA	101990	541624	247462	NA	NA	NA	1.06171e+07	35948.6	1.60167e+06	3.77725e+06	1.18833e+06
Q9UHI8	A disintegrin and metalloproteinase with thrombospondin motifs 1 OS=Homo sapiens GN=ADAMTS1 PE=1 SV=4	0.002	3.848	3	1	2	1	1	967	105.3	6.83	2.8	1	0	NA	NA	NA	42748.9	NA	NA	NA	NA	NA	NA	NA	NA	NA	NA	NA	NA	NA	NA	NA	NA	NA	NA	NA	NA	NA	NA	NA	NA	NA	NA	NA	NA	NA	NA	NA
O95450	A disintegrin and metalloproteinase with thrombospondin motifs 2 OS=Homo sapiens GN=ADAMTS2 PE=2 SV=2	0.052	1.723	1	1	7	1	1	1211	134.7	7.15	7.31	1	0	NA	60376	NA	NA	44466.5	NA	293938	NA	NA	741890	NA	381365	NA	245441	NA	NA	NA	818064	NA	1136286	NA	NA	NA	183912	536290	NA	NA	NA	NA	381487	450699	NA	NA	NA	31504.2
Q92484	Acid sphingomyelinase-like phosphodiesterase 3a OS=Homo sapiens GN=SMPDL3A PE=1 SV=2	0	10.287	10	3	6	3	1	453	51.2	6.33	10.6	3	0	NA	NA	1.31947e+06	NA	NA	NA	NA	98379.6	NA	NA	NA	NA	NA	NA	NA	NA	NA	NA	NA	NA	270532	NA	NA	NA	NA	NA	NA	10104716	NA	NA	NA	NA	NA	NA	NA
Q9BTT0	Acidic leucine-rich nuclear phosphoprotein 32 family member E OS=Homo sapiens GN=ANP32E PE=1 SV=1	0	8.525	13	2	2	2	1	268	30.7	3.85	2.54	2	0	NA	NA	NA	NA	NA	NA	NA	NA	NA	NA	NA	NA	NA	NA	NA	NA	NA	NA	NA	NA	NA	NA	NA	NA	NA	NA	NA	NA	NA	NA	NA	NA	NA	NA	NA
P68032	Actin, alpha cardiac muscle 1 OS=Homo sapiens GN=ACTC1 PE=1 SV=1	0	37.554	22	7	289	1	1	377	42	5.39	516.65	7	0	739656	NA	1636276	9.13583e+06	NA	928231	258315	NA	NA	NA	861825	485218	131490	122049	NA	1.48191e+06	NA	NA	254664	469755	NA	NA	321760	NA	NA	NA	281204	NA	NA	NA	NA	35882.8	481043	6.18838e+06	2.02077e+06
P60709	Actin, cytoplasmic 1 OS=Homo sapiens GN=ACTB PE=1 SV=1	0	78.691	46	13	349	7	1	375	41.7	5.48	662.6	13	5	3.34093e+07	3.42658e+06	3.75593e+07	3.03218e+07	1.39145e+06	6.8458e+06	1.00564e+06	2.7597e+06	1.89451e+06	2.40444e+06	5.64418e+06	2.37312e+07	6.56146e+06	4.14898e+06	789319	1.22986e+07	115098	1.97154e+06	6.70326e+06	1.17483e+07	1.04184e+06	4.24067e+06	5.12465e+06	1.11667e+06	1.17071e+06	41342.5	1.27199e+07	728754	555196	678231	1.26049e+06	662093	1.71361e+06	5.37938e+07	1.47189e+07
P61160	Actin-related protein 2 OS=Homo sapiens GN=ACTR2 PE=1 SV=1	0.002	3.88	3	1	1	1	1	394	44.7	6.74	2.23	1	0	NA	NA	NA	NA	NA	NA	90983.5	NA	NA	624809	NA	NA	NA	NA	NA	19602.9	NA	NA	NA	NA	NA	NA	167395	NA	NA	NA	NA	NA	NA	NA	NA	NA	NA	NA	NA
P61158	Actin-related protein 3 OS=Homo sapiens GN=ACTR3 PE=1 SV=3	0	8.552	6	2	5	2	1	418	47.3	5.88	7.39	2	0	NA	1.25141e+06	NA	187529	219240	NA	NA	NA	1828428	NA	60618.2	391850	NA	1.53128e+06	NA	81321.5	139361	NA	NA	495525	NA	NA	NA	NA	NA	NA	NA	NA	NA	415146	1.32553e+06	182892	NA	NA	301191
O15204	ADAM DEC1 OS=Homo sapiens GN=ADAMDEC1 PE=1 SV=2	0	5.003	3	1	12	1	1	470	52.7	7.34	34.24	1	0	NA	519719	NA	NA	NA	NA	NA	989742	670250	NA	NA	NA	NA	683926	NA	NA	166810	87312.8	NA	848013	NA	NA	NA	77051.3	331280	523763	NA	NA	NA	750675	1.36247e+06	181816	NA	697162	NA
Q86TH1	ADAMTS-like protein 2 OS=Homo sapiens GN=ADAMTSL2 PE=1 SV=1	0.007	3.392	2	1	1	1	1	951	104.6	6.42	2.46	1	0	NA	NA	NA	NA	NA	NA	NA	NA	NA	NA	NA	NA	NA	NA	NA	NA	NA	NA	NA	NA	NA	NA	NA	NA	NA	NA	NA	NA	NA	NA	NA	NA	NA	NA	NA
Q01518	Adenylyl cyclase-associated protein 1 OS=Homo sapiens GN=CAP1 PE=1 SV=5	0.026	2.313	3	1	2	1	1	475	51.9	8.06	3.87	1	0	180379	NA	NA	134580	NA	NA	NA	NA	NA	NA	NA	NA	NA	NA	NA	NA	NA	NA	NA	NA	NA	NA	NA	NA	NA	NA	NA	NA	NA	NA	NA	NA	NA	631641	NA
Q9UKB5	Adherens junction-associated protein 1 OS=Homo sapiens GN=AJAP1 PE=1 SV=1	0.002	3.935	3	1	6	1	1	411	44.5	9.52	7.76	1	0	334102	150363	NA	403671	522955	106261	114933	NA	33604.6	NA	NA	NA	NA	383603	NA	NA	NA	155489	734257	NA	NA	NA	182002	39903.9	90082	NA	916713	NA	NA	423251	343366	NA	NA	NA	NA
Q8IZF2	Adhesion G protein-coupled receptor F5 OS=Homo sapiens GN=ADGRF5 PE=1 SV=3	0	24.61	5	6	14	6	1	1346	149.4	6.65	27.83	6	0	NA	NA	2.8197e+06	479057	290650	710544	1177821	433572	NA	450208	157151	353484	508604	359608	8.60181e+06	344611	62042.4	416910	148839	67805.2	546833	474858	NA	5.75943e+06	50167.1	NA	60936.1	1.8065e+06	NA	341494	317289	27605	844992	440178	NA
O94910	Adhesion G protein-coupled receptor L1 OS=Homo sapiens GN=ADGRL1 PE=1 SV=1	0	12.865	4	4	5	4	1	1474	162.6	6.6	8.31	4	0	709012	NA	NA	NA	NA	652779	NA	305645	NA	738734	144155	NA	770036	422664	NA	166583	102841	931201	NA	1.22204e+06	NA	NA	2.32564e+06	694596	NA	NA	705157	NA	NA	NA	685893	NA	NA	562034	NA
Q9Y653	Adhesion G-protein coupled receptor G1 OS=Homo sapiens GN=ADGRG1 PE=1 SV=2	0	20.828	8	4	22	4	1	693	77.7	8.48	26.95	4	0	313121	802308	12879.6	1.73877e+06	2.1828e+06	842608	52280.4	NA	342635	637481	30109.3	NA	674110	1.44573e+06	277204	2.67833e+06	247687	176440	7411.87	482315	2.993e+06	NA	48146.6	NA	246729	126053	247163	NA	NA	402183	2.34588e+06	151964	NA	238819	1.10034e+06
Q8IZP9	Adhesion G-protein coupled receptor G2 OS=Homo sapiens GN=ADGRG2 PE=1 SV=2	0	10.5	3	2	2	2	1	1017	111.5	7.55	4.7	2	0	NA	NA	NA	NA	NA	NA	NA	NA	73907.7	952275	NA	NA	NA	NA	NA	NA	NA	NA	NA	NA	NA	NA	NA	NA	NA	NA	NA	NA	195836	NA	NA	NA	NA	NA	NA
Q15847	Adipogenesis regulatory factor OS=Homo sapiens GN=ADIRF PE=1 SV=1	0	8.29	30	2	3	2	1	76	7.9	5.31	6.85	2	0	NA	NA	NA	NA	241425	NA	NA	NA	NA	489409	NA	NA	NA	NA	NA	NA	NA	NA	NA	NA	NA	NA	268827	NA	NA	NA	30618.6	NA	NA	NA	NA	NA	NA	702217	NA
P35318	ADM OS=Homo sapiens GN=ADM PE=1 SV=1	0	24.188	15	2	41	2	1	185	20.4	10.84	81.52	2	0	2.30028e+06	808865	NA	456057	450745	5.9274e+07	NA	7.75099e+06	363942	1.16942e+06	993265	928869	897484	1.50818e+06	5288815	628218	948026	1.49816e+06	294422	2.22902e+06	1.42698e+06	NA	261494	1.49774e+06	892034	NA	9.45175e+07	6.25167e+06	1.20084e+06	985516	2.08611e+06	60710.4	605858	4.3976e+06	542032
Q10588	ADP-ribosyl cyclase/cyclic ADP-ribose hydrolase 2 OS=Homo sapiens GN=BST1 PE=1 SV=2	0	32.444	21	6	28	6	1	318	35.7	7.8	42.78	6	0	1.00341e+06	67981.6	1.72735e+06	480831	999722	694642	12749.6	641784	13409.8	304700	216539	663874	NA	NA	1.34134e+06	385641	NA	829587	305474	814365	586358	1.12927e+06	438438	4965.56	17002.9	478797	491033	908424	NA	192479	481248	NA	91447	1.90132e+06	297488
P10109	Adrenodoxin, mitochondrial OS=Homo sapiens GN=FDX1 PE=1 SV=1	0.005	3.785	5	1	3	1	1	184	19.4	5.83	5.81	1	0	NA	NA	NA	NA	NA	NA	NA	70970.4	NA	NA	NA	NA	NA	NA	NA	NA	NA	NA	NA	NA	837114	NA	NA	NA	86739.1	NA	NA	990516	1402767	NA	NA	NA	NA	NA	NA
P43652	Afamin OS=Homo sapiens GN=AFM PE=1 SV=1	0	259.74	49	34	1008	34	1	599	69	5.9	2426.38	34	0	1.06913e+08	3.33575e+06	1.01181e+09	1.48549e+07	7.98793e+06	2.52689e+07	6.6949e+06	1.80461e+07	4.31195e+06	2.12342e+06	4.62608e+06	4.30629e+08	1.71069e+07	5.28415e+07	7.30355e+06	3.30756e+06	1.94584e+06	5.78081e+06	1.72844e+07	8.60821e+06	6.08135e+07	2.14372e+08	1.27777e+06	1.63984e+06	3.93545e+06	3.61421e+06	2.55692e+06	1.97225e+07	1.53469e+06	296266	1.50836e+07	747473	3.06541e+08	9.3305e+07	2.98787e+06
P16112	Aggrecan core protein OS=Homo sapiens GN=ACAN PE=1 SV=2	0	32.911	4	10	117	10	1	2415	250	4.18	131.06	10	0	1.04134e+06	478802	NA	2.33772e+06	1.03483e+06	1.0747e+06	382116	2.71026e+06	552979	1.22007e+06	1.64599e+06	475218	4.19032e+06	2.53322e+06	515120	871358	171270	553533	919220	834630	798652	1.53022e+06	39838.6	121117	880494	408246	783661	8.73384e+06	1.31204e+06	1.16582e+06	2.91494e+06	210160	NA	807177	611002
Q02952	A-kinase anchor protein 12 OS=Homo sapiens GN=AKAP12 PE=1 SV=4	0.031	2.246	1	1	1	1	1	1782	191.4	4.41	0	1	0	NA	NA	NA	NA	NA	NA	NA	NA	NA	NA	94560.5	NA	NA	NA	NA	NA	NA	NA	NA	NA	NA	NA	134641	NA	NA	NA	NA	NA	NA	NA	NA	NA	NA	NA	312814
P14550	Alcohol dehydrogenase [NADP(+)] OS=Homo sapiens GN=AKR1A1 PE=1 SV=3	0	10.009	10	3	4	2	1	325	36.6	6.79	2.49	3	1	164606	NA	NA	306197	NA	3481.59	NA	NA	NA	NA	NA	NA	NA	NA	NA	NA	NA	NA	2333.27	NA	NA	NA	NA	NA	NA	NA	19970.2	NA	NA	NA	NA	NA	NA	3349.37	NA
P07327	Alcohol dehydrogenase 1A OS=Homo sapiens GN=ADH1A PE=1 SV=2	0.053	1.69	6	1	3	1	1	375	39.8	7.94	4.27	1	0	NA	786793	NA	NA	65379.3	NA	NA	NA	NA	NA	NA	NA	NA	8890718	NA	NA	402085	NA	317771	715185	NA	NA	63521.2	NA	151181	NA	NA	NA	NA	NA	5985750	972895	NA	NA	NA
P47895	Aldehyde dehydrogenase family 1 member A3 OS=Homo sapiens GN=ALDH1A3 PE=1 SV=2	0.01	2.832	2	1	4	1	1	512	56.1	7.25	3.36	1	0	NA	243555	NA	114193	NA	NA	NA	NA	227638	40604.3	NA	NA	NA	26634.6	NA	NA	NA	NA	NA	186937	121931	NA	NA	NA	40480.9	NA	13192.5	793872	NA	NA	133331	NA	NA	NA	NA
Q96C23	Aldose 1-epimerase OS=Homo sapiens GN=GALM PE=1 SV=1	0.054	1.672	4	1	1	1	1	342	37.7	6.65	0	1	0	NA	NA	NA	87730.1	NA	NA	NA	NA	NA	NA	NA	NA	NA	NA	NA	78289.9	NA	NA	NA	NA	NA	NA	NA	NA	NA	NA	NA	NA	NA	NA	NA	NA	NA	484079	NA
P15121	Aldose reductase OS=Homo sapiens GN=AKR1B1 PE=1 SV=3	0	7.589	17	3	3	2	1	316	35.8	6.98	2.08	3	0	NA	439585	NA	548225	NA	NA	NA	NA	NA	NA	NA	NA	NA	NA	NA	NA	NA	NA	NA	NA	NA	NA	NA	NA	NA	NA	NA	NA	NA	NA	NA	NA	NA	NA	NA
P26572	Alpha-1,3-mannosyl-glycoprotein 2-beta-N-acetylglucosaminyltransferase OS=Homo sapiens GN=MGAT1 PE=1 SV=2	0	4.716	2	1	2	1	1	445	50.8	9.16	5.77	1	0	NA	NA	NA	NA	NA	NA	NA	NA	NA	NA	NA	NA	NA	NA	NA	NA	NA	NA	NA	NA	NA	NA	NA	NA	NA	NA	NA	NA	NA	NA	NA	NA	NA	NA	NA
P02763	Alpha-1-acid glycoprotein 1 OS=Homo sapiens GN=ORM1 PE=1 SV=1	0	276.498	72	21	8474	15	1	201	23.5	5.02	25145.4	21	0	1.25068e+09	2.20386e+08	1.78184e+10	2.37093e+08	1.59133e+08	3.88142e+08	2.34038e+08	3.03826e+09	4.48065e+07	1.5701e+08	7.17595e+08	5.29902e+09	2.52334e+08	3.44207e+09	2.41594e+08	1.03542e+08	1.13411e+08	3.05204e+08	5.56869e+08	3.15968e+08	1.41103e+09	6.15513e+09	6.63325e+07	4.66372e+07	4.38348e+08	5.87254e+08	2.89992e+08	5.33767e+08	2.15466e+08	2.11786e+08	4.02862e+08	2.16691e+07	4.79607e+09	1.10766e+09	7.78483e+07
P19652	Alpha-1-acid glycoprotein 2 OS=Homo sapiens GN=ORM2 PE=1 SV=2	0	311.155	74	23	4664	17	1	201	23.6	5.11	11269.4	23	6	1.44504e+09	1.0404e+09	6.58613e+09	1.29182e+08	2.34881e+08	3.59052e+08	1.83626e+08	1.76089e+09	2.85245e+08	1.50313e+08	5.27945e+08	2.38507e+09	9.06477e+07	2.33181e+09	8.47556e+08	1.17406e+08	5.0019e+08	1.01032e+08	4.63227e+08	3.54728e+08	7.13146e+08	3.07282e+09	7.85093e+07	1.53462e+08	3.02991e+08	1.25424e+08	2.08308e+08	2.42131e+08	4.37125e+07	3.11804e+08	4.35152e+08	4.25192e+08	2.60069e+09	4.61252e+08	1.21513e+08
P01011	Alpha-1-antichymotrypsin OS=Homo sapiens GN=SERPINA3 PE=1 SV=2	0	347.131	63	31	1244	31	1	423	47.6	5.52	3602.33	31	0	4.12374e+07	5.58567e+06	1.20473e+09	1.49536e+08	1.24528e+07	2.1077e+07	9.24027e+06	1.29739e+08	1.41898e+06	1.08261e+07	1.67062e+07	3.1872e+08	1.81757e+07	3.38019e+07	1.12329e+07	1.39572e+07	3.96765e+06	5086399	9.94375e+06	1.85904e+07	8.82788e+06	1.80518e+08	1.20842e+07	4.2591e+06	8.24428e+06	6.17369e+06	5.44983e+06	5.91692e+07	1.72538e+07	4.37323e+06	2.21642e+07	4.45382e+06	4.87302e+08	1.40333e+07	1.02113e+07
P01009	Alpha-1-antitrypsin OS=Homo sapiens GN=SERPINA1 PE=1 SV=3	0	803.805	76	51	7823	51	1	418	46.7	5.59	26964.4	51	0	1.91216e+08	4.48177e+07	1.63921e+10	2.91269e+08	2.61031e+07	8.15047e+07	2.516e+07	8.94525e+07	2.97191e+07	2.73154e+07	4.03333e+07	2.3222e+09	2.88942e+07	3.26797e+08	4.86825e+07	7.14201e+07	2.73718e+07	1.06973e+08	4.43994e+07	5.956e+07	3.05729e+07	2.05455e+08	1.16706e+08	1.08357e+07	3.99785e+07	3.72723e+07	2.62033e+07	2.08771e+07	2.64063e+07	4.58892e+07	7.62253e+07	1.19879e+07	6.84732e+09	8.90992e+08	2.94176e+07
P04217	Alpha-1B-glycoprotein OS=Homo sapiens GN=A1BG PE=1 SV=4	0	391.635	66	35	2426	7	1	495	54.2	5.86	7359.15	35	29	4.1564e+07	1.95961e+07	3.37182e+09	2.23883e+08	1.06683e+06	5.31643e+07	9.51477e+06	2.66824e+08	1.47524e+07	1.841e+07	9.72203e+06	1.56499e+09	7.37005e+06	8.81821e+07	6.36267e+06	3.6776e+07	5.71103e+06	2.10796e+07	1.12904e+07	1.27563e+08	3.12745e+07	3.01295e+07	1.57032e+06	1.39465e+07	1.94995e+07	1.00449e+07	3.89263e+06	1.94097e+07	1.83099e+06	5.99218e+06	2.02898e+07	1.42879e+07	1.51211e+09	1.60137e+08	2.41534e+06
P08697	Alpha-2-antiplasmin OS=Homo sapiens GN=SERPINF2 PE=1 SV=3	0	111.032	41	14	133	14	1	491	54.5	6.29	482.58	14	0	1.92587e+06	1.42326e+06	3.88242e+07	2.40841e+06	753112	2.08051e+06	NA	223006	2.60977e+06	1.54839e+06	1.05497e+06	8.91792e+06	196078	1.79655e+06	60783.4	1.45998e+06	1.09638e+06	752156	435505	3.24221e+06	393882	1.49899e+06	679318	148221	1.10675e+06	775104	690730	647663	46462.7	287826	1.97633e+06	296587	1.88977e+07	3.25268e+06	188334
P02765	Alpha-2-HS-glycoprotein OS=Homo sapiens GN=AHSG PE=1 SV=1	0	199.946	49	14	982	14	1	367	39.3	5.72	3886.34	14	0	4.12758e+07	1.44858e+07	3.08059e+08	1.22307e+08	7.79081e+06	2.69528e+08	236019	9.53549e+07	1.38473e+07	1.53032e+08	6.73809e+06	1.13418e+08	5.57634e+06	7.71509e+07	9.47382e+06	4.85488e+06	6.62459e+06	1.53768e+07	9.92704e+06	4.73692e+07	2.44517e+07	4.4038e+07	4.18493e+06	1.91675e+06	2.16036e+06	1.73914e+06	3.05031e+06	5.47141e+07	1.89506e+07	6.69441e+06	7.2508e+07	1.24287e+07	1.31118e+08	1.06206e+08	7.99933e+06
P01023	Alpha-2-macroglobulin OS=Homo sapiens GN=A2M PE=1 SV=3	0	296.319	42	42	296	38	1	1474	163.2	6.46	850.88	42	5	2.02219e+06	1.30442e+06	1.91225e+07	1.08033e+07	5.0072e+06	1.16551e+06	664375	1.63316e+06	295079	793129	2.12214e+06	2.62313e+07	960695	2.26896e+06	1.10763e+06	4.10573e+06	1.58536e+06	181503	1.94012e+06	2.46307e+06	649944	5.52638e+06	681163	397559	639415	930715	859682	3.10461e+06	2.7328e+06	1.07161e+06	938730	174434	2.51189e+08	1.1813e+07	1.70708e+06
A8K2U0	Alpha-2-macroglobulin-like protein 1 OS=Homo sapiens GN=A2ML1 PE=1 SV=3	0	18.413	6	6	10	6	1	1454	161	5.73	9.78	6	0	NA	NA	NA	3.28873e+06	35072.9	NA	124797	NA	21356.6	NA	63590.6	1.8798e+06	1.2634e+06	NA	48732	389574	99058	62120.4	23223	1.23712e+06	NA	NA	73713.3	126435	NA	346205	NA	NA	489840	NA	NA	595922	NA	NA	92371.8
O43707	Alpha-actinin-4 OS=Homo sapiens GN=ACTN4 PE=1 SV=2	0	5.431	3	2	3	2	1	911	104.8	5.44	5.07	2	0	NA	NA	NA	615264	NA	NA	NA	NA	NA	NA	NA	NA	NA	NA	NA	NA	NA	NA	NA	NA	NA	NA	NA	NA	NA	NA	NA	NA	NA	NA	NA	NA	NA	NA	444908
P49419	Alpha-aminoadipic semialdehyde dehydrogenase OS=Homo sapiens GN=ALDH7A1 PE=1 SV=5	0.002	4.057	3	1	2	1	1	539	58.5	7.99	2.07	1	0	NA	NA	NA	NA	NA	NA	NA	638673	NA	641514	NA	159513	NA	684923	313587	98595.8	575748	NA	NA	NA	2.02507e+06	NA	NA	427653	240165	252339	NA	NA	134208	NA	353162	183498	NA	623466	NA
P04745	Alpha-amylase 1 OS=Homo sapiens GN=AMY1A PE=1 SV=2	0	300.693	67	23	1291	5	1	511	57.7	6.93	3822.06	23	24	5.42245e+07	1.67697e+07	1.60191e+08	2.11331e+08	3.19249e+07	2.62225e+08	5.27712e+07	2.31148e+08	7.25962e+06	2.3588e+07	1.405e+07	7.30866e+07	5.90798e+07	2.82364e+07	5.48826e+07	1.66854e+08	9.41599e+06	7.64847e+06	2.03325e+07	6.66973e+07	7.03358e+07	3.10583e+08	2.51297e+07	6.42946e+06	6.12529e+07	3.21512e+07	5.83155e+07	1.76166e+08	8.61682e+06	1.5094e+07	1.1377e+08	2.62827e+06	1.85748e+07	1.5578e+08	1.32032e+07
P19961	Alpha-amylase 2B OS=Homo sapiens GN=AMY2B PE=1 SV=1	0	289.346	63	21	1267	3	1	511	57.7	7.09	3761.08	21	0	6271494	289320	1.97201e+06	7.91832e+06	611691	6.6016e+06	1.66757e+06	2.92875e+06	43717.6	NA	2.68698e+06	2.24388e+07	2884541	657091	4.46971e+06	2.16335e+07	472219	127473	638119	330973	3.2847e+06	7.04345e+06	1.01502e+06	2.51934e+06	661668	986497	5.35381e+06	3.68226e+06	191082	945564	531710	378363	100760	5.35811e+06	861766
P06733	Alpha-enolase OS=Homo sapiens GN=ENO1 PE=1 SV=2	0	25.001	18	6	19	6	1	434	47.1	7.39	41.53	6	0	332174	380082	NA	720738	31938.7	120321	NA	NA	NA	413000	219740	574584	NA	358214	227608	512206	NA	485520	132987	524821	NA	NA	NA	NA	432545	1.03673e+06	111051	NA	4163.47	1.00613e+06	NA	NA	NA	4058761	NA
P06280	Alpha-galactosidase A OS=Homo sapiens GN=GLA PE=1 SV=1	0	52.983	24	9	102	9	1	429	48.7	5.6	204.46	9	0	4.10519e+06	NA	6.10824e+06	1.72391e+06	94543.2	201871	2.51495e+06	969671	381415	155380	85106.2	3.25727e+06	1.33222e+06	890682	362467	8925.59	NA	50268.4	571549	790546	NA	8.59892e+06	1.82357e+06	NA	74573.8	517341	217578	NA	64091.4	171535	555398	368852	764148	2.86279e+07	158350
P17050	Alpha-N-acetylgalactosaminidase OS=Homo sapiens GN=NAGA PE=1 SV=2	0	49.258	32	9	43	9	1	411	46.5	5.19	87.87	9	0	1.27236e+06	737842	1.43361e+06	2.34728e+06	278884	1.39397e+06	40763.7	2.43173e+06	165111	NA	735708	1.12675e+06	NA	174086	148289	3.56832e+06	NA	NA	244017	NA	NA	537116	306827	NA	216723	419253	588324	4.38842e+06	757040	2.89455e+06	NA	NA	596164	1.54494e+07	1.15733e+06
P54802	Alpha-N-acetylglucosaminidase OS=Homo sapiens GN=NAGLU PE=1 SV=2	0	216.085	47	28	422	28	1	743	82.2	6.65	1112.65	28	0	2.68972e+06	6.31948e+06	6.69035e+07	6.87298e+07	2.16358e+06	1.93307e+07	1.60385e+06	3.7344e+07	2.26619e+06	5.68217e+06	893975	1.81936e+07	3.26638e+08	2.38494e+06	819494	5.59035e+06	1.56112e+06	1.83688e+06	756369	6.47221e+06	1.57767e+07	8.56328e+06	2.42816e+06	1.52365e+06	6.3146e+06	5.37995e+06	1.89557e+06	2.19344e+07	1.77466e+06	3.29191e+06	1.02832e+07	1.21415e+06	1.01086e+07	6.09518e+07	2.97428e+06
Q16586	Alpha-sarcoglycan OS=Homo sapiens GN=SGCA PE=1 SV=1	0	5.621	3	2	17	2	1	387	42.8	5.86	30.33	2	0	17642.3	307957	NA	433104	169451	167161	NA	1.50878e+06	564636	644821	130345	463679	NA	523409	1.1686e+06	NA	351515	490887	747665	1.07549e+06	345859	51885.1	NA	NA	409453	NA	258569	61101	4.37924e+06	2.76121e+06	432920	NA	NA	NA	65782
P51170	Amiloride-sensitive sodium channel subunit gamma OS=Homo sapiens GN=SCNN1G PE=1 SV=4	0	5.726	2	1	23	1	1	649	74.2	7.5	51.98	1	0	128500	NA	693204	1.69664e+06	NA	944166	NA	102430	NA	NA	82916.6	NA	NA	NA	NA	81444.2	NA	NA	NA	342022	1.32327e+06	269249	78861.2	NA	113382	75586	109119	848590	NA	NA	1.59129e+06	NA	291882	166656	230365
Q03154	Aminoacylase-1 OS=Homo sapiens GN=ACY1 PE=1 SV=1	0.002	4.003	8	2	2	2	1	408	45.9	6.18	0	2	0	NA	NA	NA	717386	137156	NA	363491	193748	NA	NA	NA	123630	NA	NA	348621	NA	112492	NA	125123	NA	235603	NA	NA	197407	287385	NA	NA	NA	NA	91974.2	NA	NA	NA	953298	NA
P15144	Aminopeptidase N OS=Homo sapiens GN=ANPEP PE=1 SV=4	0	202.772	34	32	258	32	1	967	109.5	5.48	597.49	32	0	4.36205e+06	5.2877e+06	7.97826e+07	4.72528e+07	5.37611e+06	1.09072e+06	6.64467e+06	3.11015e+07	4.32068e+06	6.1281e+06	1.51416e+06	2.20487e+07	1.21082e+07	3.10681e+06	6.19809e+06	1.46965e+06	2.69153e+06	8.16031e+06	2.68908e+06	1.32964e+07	1.10517e+07	8.79208e+06	1.16302e+06	912994	5.01131e+06	2.89567e+06	1.71347e+06	1.19897e+07	6.50304e+06	8.73101e+06	1.43291e+07	1.95187e+06	1.31269e+07	1.7809e+08	2.67753e+06
P05067	Amyloid beta A4 protein OS=Homo sapiens GN=APP PE=1 SV=3	0	29.958	8	5	191	5	1	770	86.9	4.82	313.41	5	0	1.42205e+07	6.73158e+06	7.44296e+06	4.21071e+06	1.0267e+07	5.60188e+06	1.74214e+07	3.84919e+06	7.3825e+06	1.00582e+07	7.10566e+06	4.92861e+06	2.65318e+07	1.27698e+07	6.50933e+06	3.3892e+06	7.29554e+06	7.43232e+06	8.83099e+06	4.7632e+06	8.20364e+06	2.27751e+07	9.3838e+06	9.09355e+06	3.87876e+06	4.37443e+06	1.17499e+07	1.79907e+07	1.23151e+07	1.23608e+07	1.24592e+07	3.28736e+06	NA	1.19759e+07	1.02892e+07
Q06481	Amyloid-like protein 2 OS=Homo sapiens GN=APLP2 PE=1 SV=2	0	37.501	6	4	80	4	1	763	86.9	4.79	112.65	4	0	1.05784e+06	227077	3.10773e+06	1.68756e+06	501576	3.11316e+06	1.49844e+06	1.15387e+06	330670	5.03427e+06	348584	6.332e+06	1.66039e+06	3.23272e+06	825039	554198	987994	686214	551497	145152	488257	7.25389e+06	835984	86517	413607	27909.2	1.0657e+06	813029	311324	509003	1.27796e+06	139036	370349	291026	12816.1
P03950	Angiogenin OS=Homo sapiens GN=ANG PE=1 SV=1	0	12.495	11	1	11	1	1	147	16.5	9.64	16.65	1	0	20094.1	657142	141520	1.9218e+06	32616.5	67771.5	NA	65444.8	392760	205954	12639.2	257615	NA	121185	NA	14130	NA	193032	10887	974653	NA	NA	NA	NA	52356.1	25180	22827.9	NA	NA	413062	202751	17433.4	NA	319835	10978.1
Q9UKU9	Angiopoietin-related protein 2 OS=Homo sapiens GN=ANGPTL2 PE=2 SV=1	0	65.639	27	13	83	12	1	493	57.1	7.53	92	13	1	1.05832e+06	NA	2.62094e+06	2.75924e+07	419081	1.61926e+07	917906	2.51675e+06	NA	757644	1.12508e+06	346797	797080	867956	2.24775e+06	9.27572e+06	31258.2	766318	1.10379e+06	5.78413e+06	247480	686244	249990	2.27694e+06	963856	290265	256442	5.93044e+06	NA	369534	1.53832e+06	NA	503208	6.25723e+06	1.32483e+06
Q8NI99	Angiopoietin-related protein 6 OS=Homo sapiens GN=ANGPTL6 PE=1 SV=1	0	6.293	6	2	3	1	1	470	51.7	8.53	4.92	2	0	NA	NA	NA	NA	NA	NA	NA	NA	NA	NA	NA	NA	NA	209786	NA	410898	NA	NA	NA	159349	NA	NA	NA	NA	NA	NA	138940	NA	NA	171978	NA	NA	142344	NA	NA
Q9BYF1	Angiotensin-converting enzyme 2 OS=Homo sapiens GN=ACE2 PE=1 SV=2	0	13.109	7	4	8	4	1	805	92.4	5.54	10.21	4	0	374286	212087	666223	1.44528e+06	NA	NA	NA	NA	274889	NA	553298	NA	NA	NA	NA	NA	NA	NA	NA	NA	NA	NA	713830	NA	NA	NA	926172	NA	NA	NA	NA	NA	359463	3.84444e+06	NA
P12821	Angiotensin-converting enzyme OS=Homo sapiens GN=ACE PE=1 SV=1	0	8.911	3	3	4	3	1	1306	149.6	6.39	7.18	3	0	NA	NA	NA	NA	54430.7	NA	NA	NA	NA	NA	NA	NA	NA	NA	NA	NA	NA	NA	NA	NA	93836.1	NA	NA	NA	NA	NA	NA	NA	NA	NA	NA	NA	NA	1.61097e+06	NA
P01019	Angiotensinogen OS=Homo sapiens GN=AGT PE=1 SV=1	0	128.073	38	13	158	13	1	485	53.1	6.32	531.66	13	0	2.02868e+06	4.79893e+07	7.27365e+07	1.97871e+07	300340	1.00833e+06	399569	1.96859e+07	3.1133e+07	1.15175e+06	955626	1.70404e+07	1.69555e+06	3.94586e+07	327825	727236	4.41892e+06	1.64858e+06	644766	1.05245e+07	1.47786e+06	23194040	3.42034e+06	547883	1.16572e+07	6.32354e+06	NA	1.10642e+06	993698	2.16848e+06	693888	3.40777e+06	7.67107e+07	9.51944e+06	562505
P04083	Annexin A1 OS=Homo sapiens GN=ANXA1 PE=1 SV=2	0	166.207	46	17	190	17	1	346	38.7	7.02	529.02	17	0	4.63213e+06	1.95546e+06	3.24861e+07	1.03916e+07	4.81235e+06	3.11333e+06	1.15129e+06	1.70965e+06	1.47619e+06	1.57947e+06	2.29462e+06	4.97779e+07	1.08533e+06	2.23468e+06	451810	605239	2.60845e+06	726809	3.20558e+06	1.97912e+06	1.80046e+06	554836	212168	694817	691639	665177	975599	3.37741e+06	32609	1.82555e+06	1.19345e+06	747101	2.34994e+07	3.0306e+06	2.76735e+07
Q9UJ72	Annexin A10 OS=Homo sapiens GN=ANXA10 PE=1 SV=3	0.033	2.149	2	1	6	1	1	324	37.3	5.33	0	1	0	NA	NA	NA	NA	NA	672037	NA	NA	NA	NA	NA	NA	NA	NA	NA	NA	NA	NA	NA	NA	NA	NA	NA	NA	NA	NA	NA	NA	NA	NA	NA	NA	NA	NA	NA
P50995	Annexin A11 OS=Homo sapiens GN=ANXA11 PE=1 SV=1	0	13.16	13	5	7	5	1	505	54.4	7.65	8.34	5	0	168132	304795	NA	NA	NA	109435	NA	NA	NA	NA	90924.1	NA	NA	NA	NA	NA	NA	NA	64564.8	NA	NA	NA	NA	NA	NA	NA	NA	NA	NA	NA	NA	NA	3005712	667940	26081.6
P12429	Annexin A3 OS=Homo sapiens GN=ANXA3 PE=1 SV=3	0	56.259	41	11	28	11	1	323	36.4	5.92	52.11	11	0	684832	4.83849e+06	728281	543533	251193	855858	NA	909103	4.10268e+06	767124	655803	705940	645633	2.46823e+06	557942	1.34872e+06	1.03814e+06	274958	331591	1.19951e+06	NA	432861	21497.2	NA	NA	3377593	221867	861603	423643	1387581	NA	553921	79351.8	1.0837e+06	471746
P08758	Annexin A5 OS=Homo sapiens GN=ANXA5 PE=1 SV=2	0	16.017	15	4	11	4	1	320	35.9	5.05	15.48	4	0	189121	NA	1718033664	NA	NA	284068	NA	NA	NA	NA	NA	NA	849740	NA	NA	NA	NA	NA	90145.5	NA	NA	NA	169251	NA	475418	NA	174816	NA	NA	296433	NA	677872	2.78042e+06	NA	NA
P08133	Annexin A6 OS=Homo sapiens GN=ANXA6 PE=1 SV=3	0.002	3.978	2	1	1	1	1	673	75.8	5.6	2.58	1	0	NA	NA	NA	NA	NA	NA	NA	NA	NA	NA	NA	NA	NA	NA	NA	NA	NA	NA	NA	NA	NA	NA	NA	NA	NA	NA	NA	NA	NA	NA	NA	NA	NA	NA	NA
P13928	Annexin A8 OS=Homo sapiens GN=ANXA8 PE=1 SV=3	0	4.883	5	1	1	1	1	327	36.9	5.78	2.37	1	0	NA	NA	155941	NA	NA	NA	NA	79764.6	NA	NA	NA	NA	NA	NA	NA	NA	NA	NA	NA	NA	NA	NA	NA	NA	NA	NA	NA	NA	NA	NA	NA	NA	NA	NA	NA
Q9H6X2	Anthrax toxin receptor 1 OS=Homo sapiens GN=ANTXR1 PE=1 SV=2	0	41.952	12	6	34	6	1	564	62.7	7.61	68.7	6	0	207284	136741	1.35554e+06	448743	NA	365200	NA	1.08952e+06	NA	NA	NA	2.93432e+06	383769	NA	NA	NA	68923.6	NA	NA	NA	NA	766361	26365.6	NA	NA	NA	2.90501e+06	580881	NA	NA	102437	18233.6	2.02336e+06	924594	NA
P03973	Antileukoproteinase OS=Homo sapiens GN=SLPI PE=1 SV=2	0	7.963	21	2	10	2	1	132	14.3	8.75	23.19	2	0	NA	64194.4	NA	NA	NA	NA	NA	NA	NA	3.4698e+07	NA	NA	288608	NA	461692	NA	NA	NA	NA	NA	236579	NA	NA	NA	NA	NA	NA	NA	NA	707823	NA	NA	59819.5	NA	NA
P01008	Antithrombin-III OS=Homo sapiens GN=SERPINC1 PE=1 SV=1	0	248.2	55	26	509	26	1	464	52.6	6.71	1423.82	26	0	1.01031e+07	3.79048e+06	3.10556e+08	1.08807e+07	2.21383e+06	3.02056e+06	6.86362e+06	6.87345e+06	5.30382e+06	4.74112e+06	1.14662e+07	4.46721e+07	4.61123e+06	9.74849e+06	1.22867e+06	7.56923e+06	3.75721e+06	3.99018e+06	3.9537e+06	4.47404e+06	3.8998e+06	2.68871e+07	8.16941e+06	1.21867e+06	2.83962e+06	3.24551e+06	1.6127e+06	5.76168e+06	3.85537e+06	6.72203e+06	5.70123e+06	1.5614e+06	5.67132e+08	4.7528e+07	7.81915e+06
P02647	Apolipoprotein A-I OS=Homo sapiens GN=APOA1 PE=1 SV=1	0	184.9	64	24	459	24	1	267	30.8	5.76	1130.08	24	0	4.09335e+07	5.90308e+06	5.01599e+08	1.53618e+07	2.57553e+06	5.04064e+06	5.50813e+06	6.41208e+06	5.56069e+06	4.40174e+06	6.23125e+06	5.44273e+07	2.64519e+06	1.41982e+07	1.58681e+06	1.4645e+06	5.23535e+06	3.35489e+06	2.85465e+06	2.4002e+06	9.16734e+06	7.19965e+06	5.91545e+06	1.17615e+06	3.61965e+06	2.89567e+06	2.4424e+06	5.53986e+06	1.22279e+06	2.48499e+06	1.66888e+07	3.0281e+06	1.9272e+08	4.62225e+08	2.00186e+07
P02652	Apolipoprotein A-II OS=Homo sapiens GN=APOA2 PE=1 SV=1	0	24.377	31	5	253	5	1	100	11.2	6.62	573.91	5	0	3.04154e+06	35225.1	10813009	3.99977e+06	5.2878e+06	2.52371e+06	385200	348491	374566	1.38355e+06	4.6352e+06	2.63419e+07	3.14133e+06	8.45398e+06	420326	1340.82	2.08767e+06	611315	761677	1.84125e+06	7.92555e+06	4.01294e+07	1833.42	299258	389639	NA	4.42168e+06	5.63307e+06	322955	251144	652542	326553	3.01847e+07	2.08769e+08	2.44177e+06
P06727	Apolipoprotein A-IV OS=Homo sapiens GN=APOA4 PE=1 SV=3	0	199.688	62	26	170	26	1	396	45.4	5.38	518.16	26	0	4.37487e+06	2.62565e+06	1.71587e+08	3.12629e+06	5.98276e+06	1.55783e+06	1.55533e+06	6.81463e+06	4.40148e+06	2.2132e+06	1.59411e+06	3.48476e+06	2.97227e+06	3.29964e+06	4.55192e+06	2.45709e+06	3.73335e+06	2.11771e+06	880247	1.87011e+06	3.66112e+06	4.02262e+06	439904	987546	829977	3.58014e+06	4.14454e+06	1.67493e+06	2.29037e+06	3.06133e+06	3.86407e+06	778268	9.49334e+06	2.9517e+07	3.07743e+06
P04114	Apolipoprotein B-100 OS=Homo sapiens GN=APOB PE=1 SV=2	0	5.504	0	2	2	2	1	4563	515.3	7.05	1.79	2	0	NA	NA	NA	NA	NA	NA	NA	NA	NA	NA	NA	NA	NA	NA	NA	NA	NA	NA	NA	NA	NA	NA	NA	NA	NA	NA	NA	NA	NA	NA	NA	NA	NA	NA	NA
P02655	Apolipoprotein C-II OS=Homo sapiens GN=APOC2 PE=1 SV=1	0	11.063	27	2	77	2	1	101	11.3	4.72	179.58	2	0	2.1261e+06	239819	1.97002e+06	2.64449e+06	1.6141e+06	2.03431e+06	1.83546e+06	2.78133e+06	117788	1.5655e+06	449401	706585	3.74091e+06	1.48057e+06	NA	716380	529061	1908082	1.45532e+06	1.75184e+06	2.04324e+06	2.34183e+06	NA	218203	2699227	402952	1.83808e+06	9913030	1.3609e+06	1000014	2.9482e+06	NA	256235	NA	919840
P02656	Apolipoprotein C-III OS=Homo sapiens GN=APOC3 PE=1 SV=1	0	12.987	36	3	9	3	1	99	10.8	5.41	15.86	3	0	NA	NA	1.28999e+06	1.94504e+06	NA	NA	NA	NA	NA	NA	584638	NA	NA	NA	113545	51355.6	NA	NA	165671	1.03555e+06	NA	NA	NA	18415.6	826439	NA	NA	NA	NA	NA	400483	NA	NA	NA	44614.4
P05090	Apolipoprotein D OS=Homo sapiens GN=APOD PE=1 SV=1	0	99.203	41	13	814	13	1	189	21.3	5.15	2124	13	0	9.73204e+07	1.63755e+06	2.07848e+07	5.14903e+08	6.15705e+06	7.18103e+08	1.88348e+06	2.92494e+08	552333	1.1229e+07	1.58866e+07	3.19375e+08	1.53803e+07	4.75024e+07	1.36146e+06	4.37622e+07	690828	1.48855e+06	1.39839e+07	2.61702e+07	4.44845e+07	3.81207e+07	289516	2.40147e+06	4.24222e+07	6.06653e+07	2.59273e+07	1.91948e+08	1.32606e+06	2.51974e+06	1.96746e+08	412179	5.14469e+06	1.50412e+08	1.17786e+07
P02649	Apolipoprotein E OS=Homo sapiens GN=APOE PE=1 SV=1	0	28.519	18	7	68	7	1	317	36.1	5.73	105.74	7	0	911285	3.77588e+06	1.70893e+06	1.3474e+06	1.0026e+06	973519	862438	5.91156e+06	5.65584e+06	1.10487e+06	308941	2.07935e+06	2.63888e+06	5.66497e+06	985053	55010.6	1.50677e+06	7.47303e+06	NA	1.28276e+06	4.36202e+06	1.06737e+06	NA	211702	441763	150415	527443	1.57005e+07	1.78421e+06	9.36496e+06	4.06115e+06	1.11889e+06	231630	5.21832e+06	195017
O95445	Apolipoprotein M OS=Homo sapiens GN=APOM PE=1 SV=2	0	21.624	26	4	49	4	1	188	21.2	6.01	63.02	4	0	272812	554074	9.97861e+06	367014	255663	310252	36702	1.62582e+06	NA	122883	375379	2.7977e+06	1.02955e+06	1.66383e+06	NA	410905	NA	NA	836963	1.53526e+06	2.84843e+06	4.99836e+06	NA	55999	484010	NA	293635	1.81401e+06	2.41037e+07	NA	215273	74335.3	NA	6.29092e+06	99904.8
P08519	Apolipoprotein(a) OS=Homo sapiens GN=LPA PE=1 SV=1	0	65.962	29	4	115	4	1	4548	501	5.88	293.22	4	0	412686	1.8814e+06	2.84714e+06	3.85848e+06	664710	457437	354772	5.0002e+06	323096	2.39143e+06	2.32991e+06	2.74449e+06	6.83644e+06	6.65562e+06	1.01639e+06	198014	1.69573e+06	876190	306663	4.05899e+06	1.29495e+07	NA	1.368e+06	120240	2.35474e+06	2.35285e+06	109314	1.15835e+07	NA	3.64429e+06	1.00461e+07	46695.5	33098.2	214239	145272
Q9ULZ3	Apoptosis-associated speck-like protein containing a CARD OS=Homo sapiens GN=PYCARD PE=1 SV=2	0.001	4.298	9	1	1	1	1	195	21.6	6.34	2.34	1	0	NA	NA	NA	NA	NA	NA	NA	NA	NA	NA	NA	NA	NA	NA	NA	NA	NA	NA	NA	NA	NA	NA	NA	NA	NA	NA	NA	NA	NA	NA	NA	NA	NA	NA	NA
P41181	Aquaporin-2 OS=Homo sapiens GN=AQP2 PE=1 SV=1	0	18.906	11	4	77	4	1	271	28.8	6.93	218.78	4	0	3.61038e+06	55009.4	40290.1	2.85931e+06	299542	1.67978e+06	NA	2.31345e+06	993144	517498	589690	NA	317722	NA	195136	79799.9	NA	106978	1.91451e+06	596895	NA	787649	166539	NA	NA	NA	594635	1.0292e+06	72385	NA	1.94479e+06	34286.9	800233	2.55339e+07	212082
P53367	Arfaptin-1 OS=Homo sapiens GN=ARFIP1 PE=1 SV=2	0.042	1.924	6	1	1	1	1	373	41.7	6.7	0	1	0	NA	NA	NA	NA	NA	NA	NA	NA	NA	NA	NA	NA	NA	NA	NA	NA	NA	NA	NA	NA	NA	NA	NA	NA	NA	NA	NA	NA	NA	NA	NA	NA	NA	NA	NA
P15289	Arylsulfatase A OS=Homo sapiens GN=ARSA PE=1 SV=3	0	97.097	27	9	327	9	1	507	53.6	6.07	834.26	9	0	9.84904e+06	3.09187e+06	1.93438e+07	2.77057e+07	3.38641e+06	5.53173e+06	1.05047e+07	1.49742e+07	2.2622e+06	2.72343e+06	8.22298e+06	1.54619e+07	1.52975e+07	7.95837e+06	1.14323e+07	2.65622e+06	2.4591e+06	5.16337e+06	3.2215e+06	5.85538e+06	1.7998e+07	4.37694e+07	2.13084e+06	1.12776e+06	2.92349e+06	3.6013e+06	9.65253e+06	2.63287e+07	8.96437e+06	7.55791e+06	1.56365e+06	1.74356e+06	3.30879e+06	2.94197e+07	2.49417e+06
P15848	Arylsulfatase B OS=Homo sapiens GN=ARSB PE=1 SV=1	0	18.346	11	5	26	5	1	533	59.6	8.21	31.8	5	0	793448	1.54484e+06	NA	1.9379e+06	895140	476904	125781	103030	NA	623478	93329.7	347995	NA	310007	NA	51537.1	59795	NA	140685	NA	74712.9	610010	NA	NA	233071	NA	19700.5	2.39015e+06	256171	543074	NA	54479.8	4.46555e+06	3.69958e+06	648067
P07306	Asialoglycoprotein receptor 1 OS=Homo sapiens GN=ASGR1 PE=1 SV=2	0.007	3.093	4	1	1	1	1	291	33.2	5.5	0	1	0	NA	NA	NA	NA	NA	NA	NA	NA	NA	NA	173614	NA	NA	NA	NA	NA	NA	NA	143472	NA	NA	NA	NA	NA	NA	NA	NA	97505.1	NA	NA	113609	NA	NA	NA	128329
P07307	Asialoglycoprotein receptor 2 OS=Homo sapiens GN=ASGR2 PE=1 SV=2	0	19.355	30	5	17	5	1	311	35.1	6.25	36.32	5	0	31010.2	270755	1.49148e+06	694905	168902	15124.6	1.11659e+06	801719	637723	322611	34911.6	2.29474e+06	2399513	5.70307e+06	218810	18682.1	1.37718e+06	1.65599e+06	586306	565248	309109	809303	184776	119575	22202.6	176683	87477.3	1.19415e+06	NA	804376	837556	266623	3.36626e+06	2.62007e+06	272036
P17174	Aspartate aminotransferase, cytoplasmic OS=Homo sapiens GN=GOT1 PE=1 SV=3	0	8.126	9	2	2	2	1	413	46.2	7.01	4.81	2	0	NA	56238.6	NA	NA	NA	NA	NA	NA	NA	101771	NA	NA	NA	NA	NA	NA	43438.3	NA	NA	NA	NA	NA	NA	NA	NA	NA	NA	NA	NA	NA	28360.4	NA	NA	361973	NA
P00505	Aspartate aminotransferase, mitochondrial OS=Homo sapiens GN=GOT2 PE=1 SV=3	0	7.579	6	2	2	2	1	430	47.5	9.01	5.4	2	0	NA	NA	NA	NA	NA	NA	NA	NA	NA	NA	NA	NA	NA	NA	NA	90587.2	NA	NA	NA	NA	NA	NA	NA	NA	NA	NA	NA	NA	NA	NA	NA	NA	NA	730531	NA
P25705	ATP synthase subunit alpha, mitochondrial OS=Homo sapiens GN=ATP5A1 PE=1 SV=1	0	5.038	3	1	1	1	1	553	59.7	9.13	2.78	1	0	NA	NA	NA	NA	NA	NA	NA	NA	NA	NA	NA	NA	NA	NA	NA	NA	NA	NA	NA	NA	NA	NA	87336.1	84979.9	93724.2	NA	200877	NA	NA	NA	NA	NA	NA	356869	57941.4
P06576	ATP synthase subunit beta, mitochondrial OS=Homo sapiens GN=ATP5B PE=1 SV=3	0.037	2.007	3	1	1	1	1	529	56.5	5.4	0	1	0	NA	NA	NA	235319	209806	147059	NA	NA	60912.5	NA	NA	NA	66608.4	NA	NA	13658.2	NA	NA	68335.2	NA	NA	NA	7002.7	NA	NA	NA	440949	NA	NA	NA	NA	NA	NA	317348	934946
Q8IVW6	AT-rich interactive domain-containing protein 3B OS=Homo sapiens GN=ARID3B PE=1 SV=2	0.033	2.169	4	1	24	1	1	561	60.6	7.52	25.85	1	0	4.06825e+06	NA	NA	2.86648e+06	7381528	868814	NA	NA	NA	NA	2.19246e+07	NA	NA	NA	NA	1.50407e+07	NA	NA	2.36746e+07	NA	NA	1.32914e+06	2.47702e+07	NA	NA	NA	9.29983e+06	NA	NA	2.79626e+06	NA	NA	6.7314e+06	1.24978e+07	2.17448e+07
O75882	Attractin OS=Homo sapiens GN=ATRN PE=1 SV=2	0	206.549	23	29	444	29	1	1429	158.4	7.31	1058.57	29	0	1.77225e+07	5.60035e+07	8.2732e+07	3.2144e+07	1.66427e+06	2.48501e+07	1.43139e+06	2.57587e+07	1.82652e+06	1.77204e+06	3.2134e+06	4.3164e+07	646465006	1.96903e+07	9.97294e+06	7.09254e+06	1.88156e+06	3.89169e+06	8.98409e+06	3.54302e+07	8.3963e+06	6.25138e+07	3.02841e+06	2.29536e+07	9.72164e+06	4.15268e+07	1.08145e+06	4.18277e+07	1.13456e+06	2.35613e+06	2.16021e+07	6.42826e+06	4.56759e+07	4.86682e+07	7.17089e+06
P20160	Azurocidin OS=Homo sapiens GN=AZU1 PE=1 SV=3	0	9.917	10	2	12	2	1	251	26.9	9.5	13.93	2	0	38179.1	74730.2	NA	NA	NA	NA	NA	NA	53553.6	NA	47702.3	223316	697198	300355	NA	NA	490252	NA	163486	NA	356034	77217.2	NA	NA	NA	12505.2	NA	NA	NA	NA	449417	315975	NA	1.22755e+06	NA
Q7Z6A9	B- and T-lymphocyte attenuator OS=Homo sapiens GN=BTLA PE=1 SV=3	0	12.961	11	2	14	2	1	289	32.8	6.52	8	2	0	7.57583e+06	378568	1.56077e+06	2.69885e+06	459468	96574.8	NA	NA	506824	374132	1.97853e+06	NA	614031	829824	132105	NA	182878	952437	1.41215e+06	412995	89950.8	NA	5862.51	226693	192988	40808.7	95378	NA	1.61468e+06	779154	NA	NA	26096.1	2.75868e+07	66522.4
O75531	Barrier-to-autointegration factor OS=Homo sapiens GN=BANF1 PE=1 SV=1	0.007	3.101	27	1	1	1	1	89	10.1	6.09	2.88	1	0	119203	NA	NA	NA	NA	NA	NA	NA	NA	NA	NA	NA	NA	NA	NA	NA	NA	NA	301012	NA	NA	NA	NA	NA	NA	NA	NA	NA	NA	NA	NA	NA	NA	131198	64550.7
P50895	Basal cell adhesion molecule OS=Homo sapiens GN=BCAM PE=1 SV=2	0	79.64	33	14	53	14	1	628	67.4	5.81	106.07	14	0	2.9754e+06	292395	5.9522e+06	1.08195e+07	3.98765e+06	1.08961e+07	NA	2.957e+06	77256.9	3.31256e+06	5.86599e+06	2.66095e+06	173509	956160	NA	2.9182e+06	4.20482e+06	1.6063e+06	644294	5.43198e+06	249946	2.48772e+07	2.74929e+06	131243	1.78208e+06	NA	1.2592e+06	1.29849e+06	294224	4.14985e+06	3.92655e+06	38697.2	2.5139e+06	8.24825e+07	2.02303e+06
P98160	Basement membrane-specific heparan sulfate proteoglycan core protein OS=Homo sapiens GN=HSPG2 PE=1 SV=4	0	465.298	20	70	2371	70	1	4391	468.5	6.51	7033.41	70	0	1.80615e+08	1.49409e+07	1.8585e+08	3.46427e+08	4.28367e+07	7.56156e+08	2.52844e+07	8.94096e+08	1.93466e+07	1.43515e+08	5.12066e+07	1.72465e+08	6.03721e+08	1.51845e+08	3.7153e+06	2.06578e+08	1.0293e+07	2.18799e+07	6.89491e+07	4.47937e+08	1.85273e+08	8.51471e+08	1.83779e+07	4.36404e+06	1.98063e+08	1.01883e+08	3.03669e+07	7.14908e+08	1.2453e+07	2.05963e+07	3.8549e+08	3.46665e+06	4.3631e+07	3.75056e+08	5.01535e+07
P35613	Basigin OS=Homo sapiens GN=BSG PE=1 SV=2	0	30.536	19	4	208	4	1	385	42.2	5.66	536.02	4	0	1.59587e+06	8.63801e+06	2.42728e+06	2.6783e+06	2.02915e+06	4.32354e+06	3.23568e+06	1.58911e+07	4.62507e+06	6.35758e+06	7.46144e+06	1.1315e+07	3.3363e+06	1.24653e+07	1.23832e+07	261466	7.93834e+06	6.38088e+06	2.35551e+06	7.32318e+06	5.26103e+06	3.01713e+06	271232	1.06699e+07	3.42463e+06	302206	1.271e+07	1.67274e+07	692058	2.11979e+07	1.01258e+07	1392870	1.01556e+06	4.75871e+06	3.68877e+06
Q8NES3	Beta-1,3-N-acetylglucosaminyltransferase lunatic fringe OS=Homo sapiens GN=LFNG PE=1 SV=2	0	9.442	7	1	7	1	1	379	41.7	9.17	26.48	1	0	NA	NA	NA	193025	NA	NA	NA	967658	NA	312917	NA	NA	878639	NA	NA	NA	NA	925232	180007	577179	NA	NA	NA	607250	291018	NA	NA	982726	NA	NA	922580	NA	NA	NA	NA
P15291	Beta-1,4-galactosyltransferase 1 OS=Homo sapiens GN=B4GALT1 PE=1 SV=5	0.027	2.303	2	1	7	1	1	398	43.9	8.65	8.7	1	0	202781	NA	3.55557e+06	29999.9	NA	NA	NA	NA	NA	NA	NA	NA	NA	NA	NA	NA	NA	NA	NA	NA	NA	NA	NA	NA	NA	NA	NA	NA	NA	NA	NA	NA	NA	9.3481e+06	NA
O43505	Beta-1,4-glucuronyltransferase 1 OS=Homo sapiens GN=B4GAT1 PE=1 SV=1	0	15.048	9	3	11	3	1	415	47.1	7.2	21.36	3	0	NA	NA	NA	3.40498e+06	570838	245415	NA	2.28099e+06	NA	NA	233546	2.20543e+06	NA	355575	692802	2.05322e+06	69358.2	NA	172615	NA	NA	1.30138e+06	232767	571905	NA	NA	35761.3	NA	85310.2	466585	NA	49145.1	NA	2.05182e+06	324173
P02749	Beta-2-glycoprotein 1 OS=Homo sapiens GN=APOH PE=1 SV=3	0	171.832	53	17	1092	17	1	345	38.3	7.97	3563.55	17	0	5.97932e+07	3.67006e+06	3.17789e+08	3.21078e+07	6.82928e+06	5.66097e+06	4.86615e+07	9.18823e+07	1.74732e+06	9.28222e+07	1.75529e+07	4.39652e+07	1.06885e+08	3.63598e+07	1.15892e+06	1.68897e+07	1.95338e+07	8.95081e+07	5.20653e+07	2.2138e+07	2.47637e+07	1.39392e+08	6.13688e+06	4.00822e+06	2.02159e+07	1.27592e+07	4.29295e+06	7.60455e+07	1.02982e+08	2.20376e+07	6.97552e+07	294162	6.89088e+07	2.05091e+08	1.65542e+07
P61769	Beta-2-microglobulin OS=Homo sapiens GN=B2M PE=1 SV=1	0	64.828	56	7	390	7	1	119	13.7	6.52	1209.43	7	0	2.3574e+06	484929	2.3242e+07	1.96784e+07	223822	2.11391e+06	1.22522e+07	1.39496e+08	1.0077e+06	1.89953e+06	542823	8.00142e+06	1.38012e+07	920263	508872	5.89598e+06	114659	68523.9	3.60755e+06	6.94183e+06	2.65631e+07	6.06498e+07	1.79483e+06	58948.6	5.08664e+06	3.60291e+06	6.23764e+06	3.99145e+08	300953	347154	8.51803e+07	3944.7	1.00464e+07	2.76739e+06	1.04568e+06
Q96KN2	Beta-Ala-His dipeptidase OS=Homo sapiens GN=CNDP1 PE=1 SV=4	0	33.007	17	6	18	6	1	507	56.7	5.3	33.13	6	0	660896	NA	8732659	1.10416e+06	1.03535e+06	295997	92098.1	3.03215e+06	NA	499229	220909	1890785	1.42091e+06	430773	NA	533491	30453.8	321594	1.31245e+06	1.77575e+06	3.24908e+06	985796	169181	90218.2	NA	1.30858e+06	NA	NA	NA	NA	629577	NA	176197	120784	119262
P60022	Beta-defensin 1 OS=Homo sapiens GN=DEFB1 PE=1 SV=1	0	21.192	34	1	165	1	1	68	7.4	8.6	732.13	1	0	1.12026e+07	2.44254e+06	1.23126e+08	4.55177e+07	1.36125e+07	NA	7.21159e+07	1.01153e+07	4.39718e+06	3.97616e+07	3.28261e+06	18126773	72023940	2.10844e+06	NA	3.90414e+07	1.19221e+06	2.70285e+06	3.78267e+06	5.39921e+06	7.47286e+06	7.53506e+07	3.77529e+06	NA	7.51219e+06	1.45586e+07	2.66025e+06	2.6723e+07	1.45865e+06	1.87583e+06	4.25166e+07	NA	NA	5.17755e+07	1.41061e+07
O15263	Beta-defensin 4A OS=Homo sapiens GN=DEFB4A PE=1 SV=1	0.005	3.6	19	1	3	1	1	64	7	9.22	4.84	1	0	NA	NA	NA	NA	NA	NA	NA	165270	NA	NA	NA	NA	NA	NA	NA	NA	NA	NA	NA	NA	50298.1	NA	NA	NA	NA	NA	NA	NA	NA	NA	NA	NA	NA	NA	NA
P16278	Beta-galactosidase OS=Homo sapiens GN=GLB1 PE=1 SV=2	0	145.176	34	19	577	19	1	677	76	6.57	1493.76	19	0	1.47323e+08	7.36703e+06	3.46176e+07	4.62909e+07	3.8962e+07	6.10989e+06	1.56195e+07	1.64644e+07	2.70464e+06	1.0662e+07	8.46199e+07	3.4603e+07	2.37136e+07	1.31683e+07	6.91701e+06	2.13795e+06	5.17691e+06	6.03598e+06	6.55253e+06	221950	1.64877e+07	7.52539e+07	2.33606e+07	203493	4.00996e+06	3.87756e+06	4.71735e+06	3.57359e+06	1.24094e+06	2.07061e+06	5.61168e+06	792431	6.02976e+07	1.73249e+08	1.0697e+07
P08236	Beta-glucuronidase OS=Homo sapiens GN=GUSB PE=1 SV=2	0	63.369	30	13	95	13	1	651	74.7	7.02	147.21	13	0	1.72232e+06	3.29649e+06	1.16071e+06	1.94761e+06	4.00332e+06	1.77089e+06	384693	474361	1.89356e+06	2.00718e+06	957822	1.35986e+06	469866	3.12157e+06	293098	1.00892e+06	697236	481477	2.75045e+06	3.20525e+06	1.46785e+06	1.00821e+06	432914	139700	3.34546e+06	1.96997e+06	4.41097e+06	1.06253e+06	4.02238e+06	2.04208e+06	4.50301e+06	1.10944e+06	1.20006e+06	5.80559e+06	1.5699e+06
P06865	Beta-hexosaminidase subunit alpha OS=Homo sapiens GN=HEXA PE=1 SV=2	0	114.783	28	18	264	17	1	529	60.7	5.16	569.51	18	1	2.11935e+07	1106524	1.28322e+07	1.25564e+07	1.88097e+06	4.96106e+06	5.57784e+06	4.34353e+06	1.44312e+06	1.20128e+07	3.40748e+06	1.28325e+07	5.14026e+06	8.3099e+06	122858	3.25522e+06	232391	513772	1.76444e+06	1.51428e+06	9.15587e+06	6.66997e+06	2.66527e+06	433117	2.80191e+06	3.32188e+06	2.15503e+06	1.9957e+07	677595	1.46552e+06	5.13865e+06	818264	6.88888e+06	5.46484e+07	2.62043e+06
P07686	Beta-hexosaminidase subunit beta OS=Homo sapiens GN=HEXB PE=1 SV=3	0	104.501	35	17	298	16	1	556	63.1	6.76	620.09	17	0	3.03017e+07	7.23903e+06	2.1499e+07	2.10434e+07	1.76303e+06	8.66829e+06	2.87802e+07	5.93645e+06	3.80602e+06	1.42921e+07	7.5174e+06	2.30898e+07	3.54138e+06	1.79173e+07	1.0928e+06	1.19626e+06	2.40302e+06	1.22088e+06	2.08436e+06	6.88924e+07	4.54517e+06	3.71102e+07	3.48563e+06	8.34633e+06	5.23726e+06	1.91021e+06	2.92972e+06	1.58582e+07	2.45214e+06	3.70751e+06	3.89368e+06	4.61747e+06	5.17985e+06	3.56712e+07	2.20777e+06
Q93088	Betaine--homocysteine S-methyltransferase 1 OS=Homo sapiens GN=BHMT PE=1 SV=2	0	24.26	24	6	17	6	1	406	45	7.03	25.52	6	0	1.98946e+06	116925	NA	4.83951e+06	163345	38909.1	48426.5	NA	185152	NA	58410.2	327370	NA	138723	NA	470062	NA	NA	NA	721302	NA	NA	NA	NA	NA	NA	NA	76537.5	50645.2	NA	66085.4	NA	NA	2.28363e+06	205566
O00462	Beta-mannosidase OS=Homo sapiens GN=MANBA PE=2 SV=3	0	48.119	15	12	27	12	1	879	100.8	5.52	41.93	12	0	526208	379650	4.64226e+06	6.13049e+06	551628	536159	757366	827127	NA	528686	52250.7	244818	483196	85190.7	175987	231345	NA	109360	339702	45409.1	9.53093e+06	1.30284e+06	34952.2	92987.3	NA	53442.7	141543	992052	230110	NA	999451	32802.7	1.23279e+06	726946	NA
P21810	Biglycan OS=Homo sapiens GN=BGN PE=1 SV=2	0	23.081	17	5	44	5	1	368	41.6	7.52	81.66	5	0	1.66748e+06	573913	984059	596651	131168	264426	NA	711999	547833	439827	NA	2.05221e+06	507052	710286	585320	228172	52262.9	NA	165219	309867	503432	NA	NA	147726	306158	66277	34445.8	2.28657e+06	NA	85151.7	138332	105940	458449	1.58629e+06	215873
P19835	Bile salt-activated lipase OS=Homo sapiens GN=CEL PE=1 SV=3	0	72.682	22	14	91	14	1	753	79.3	5.34	168.47	14	0	3.56633e+06	1065392	1.90146e+06	9.4294e+06	1.46425e+06	941476	1.44446e+06	7.03128e+06	482153	8.89793e+06	2.69613e+06	4.09896e+06	163252	5.88713e+06	317263	3.20904e+06	716338	399528	1.01357e+06	2.36715e+06	142751	1.84363e+07	151890	86309.1	136775	171024	841353	1.43976e+06	23122.7	458097	1.22605e+06	24129.6	2.26264e+06	1.79643e+07	753153
Q9Y6X5	Bis(5'-adenosyl)-triphosphatase ENPP4 OS=Homo sapiens GN=ENPP4 PE=1 SV=3	0	8.359	5	2	9	2	1	453	51.6	6.15	13.45	2	0	436574	NA	NA	214504	188200	NA	NA	94129.2	NA	NA	97033.1	NA	NA	NA	NA	NA	NA	NA	312547	41022.7	78209.4	NA	NA	NA	NA	NA	42233.6	NA	NA	NA	NA	NA	1.2524e+06	2.27427e+06	116927
Q13145	BMP and activin membrane-bound inhibitor homolog OS=Homo sapiens GN=BAMBI PE=1 SV=1	0	10.494	15	2	6	2	1	260	29.1	7.75	23.15	2	0	NA	NA	NA	NA	NA	NA	1.77911e+06	NA	595948	NA	51674.7	NA	NA	NA	NA	120373	NA	NA	51744.4	NA	80116.3	NA	NA	NA	NA	1.09999e+06	219095	982917	NA	NA	3.49518e+06	NA	25796.3	NA	NA
P13727	Bone marrow proteoglycan OS=Homo sapiens GN=PRG2 PE=1 SV=2	0	29.181	35	6	57	6	1	222	25.2	6.76	124.28	6	0	158151	940984	1.11885e+06	2.84765e+06	127997	186300	1.953e+06	3.3473e+06	44547.7	164072	330607	6.37035e+06	977345	1.31692e+06	NA	1.30328e+06	749245	188728	274678	924058	1.00117e+06	4.04247e+06	106469	74138.8	1.14647e+06	255683	1.08661e+06	4369109	37646.8	1.65593e+06	770555	NA	167926	2.11468e+06	441930
Q10589	Bone marrow stromal antigen 2 OS=Homo sapiens GN=BST2 PE=1 SV=1	0	4.84	8	1	7	1	1	180	19.8	5.6	16.72	1	0	187160	64748.9	NA	71767.5	NA	74931.9	NA	NA	NA	NA	NA	NA	NA	NA	NA	64860.8	NA	NA	NA	NA	NA	NA	NA	NA	33202.4	NA	116944	NA	NA	NA	NA	NA	NA	NA	NA
Q13873	Bone morphogenetic protein receptor type-2 OS=Homo sapiens GN=BMPR2 PE=1 SV=2	0	14.372	3	3	12	3	1	1038	115.1	6.2	19.39	3	0	743829	4.62751e+06	862960	840521	879915	252164	676240	1.27873e+06	901875	615904	NA	632757	2.04588e+06	5.12134e+06	1.15315e+06	212436	308795	781112	241942	874079	755426	5.79464e+06	NA	455422	3.40434e+06	NA	389116	3.39049e+06	NA	582670	4.74096e+06	NA	574423	426999	NA
Q8TDL5	BPI fold-containing family B member 1 OS=Homo sapiens GN=BPIFB1 PE=1 SV=1	0.005	3.788	3	1	1	1	1	484	52.4	7.23	2.42	1	0	NA	NA	NA	NA	NA	NA	NA	NA	NA	NA	NA	NA	NA	NA	NA	NA	NA	NA	NA	NA	NA	NA	NA	NA	NA	NA	NA	NA	NA	NA	NA	NA	NA	NA	NA
P80723	Brain acid soluble protein 1 OS=Homo sapiens GN=BASP1 PE=1 SV=2	0	28.907	36	4	24	4	1	227	22.7	4.63	77.21	4	0	481376	138518	NA	NA	644085	160700	NA	149152	NA	6.66578e+06	523507	NA	NA	717694	NA	109727	NA	122420	1.11912e+06	1.30448e+06	NA	NA	NA	NA	NA	NA	853275	NA	NA	418158	206908	NA	NA	3.01103e+06	370367
Q9HCU9	Breast cancer metastasis-suppressor 1 OS=Homo sapiens GN=BRMS1 PE=1 SV=1	0.046	1.896	6	1	1	1	1	246	28.4	4.74	0	1	0	NA	NA	NA	NA	NA	NA	NA	NA	NA	NA	NA	NA	NA	NA	NA	NA	NA	NA	NA	NA	NA	NA	NA	NA	NA	NA	NA	NA	NA	NA	NA	NA	NA	NA	NA
Q96GW7	Brevican core protein OS=Homo sapiens GN=BCAN PE=1 SV=2	0.051	1.75	2	1	1	1	1	911	99.1	4.64	0	1	0	NA	NA	NA	NA	NA	NA	NA	NA	NA	NA	NA	NA	NA	NA	NA	NA	NA	NA	NA	NA	NA	NA	NA	NA	NA	NA	NA	NA	340435	NA	NA	NA	NA	NA	NA
Q5VW32	BRO1 domain-containing protein BROX OS=Homo sapiens GN=BROX PE=1 SV=1	0	8.28	10	3	4	3	1	411	46.4	7.65	2.45	3	0	NA	NA	NA	1.84647e+06	NA	NA	NA	NA	NA	NA	NA	NA	NA	NA	NA	NA	NA	NA	NA	NA	NA	NA	NA	NA	NA	NA	NA	NA	NA	NA	NA	NA	NA	NA	NA
Q6UXE8	Butyrophilin-like protein 3 OS=Homo sapiens GN=BTNL3 PE=2 SV=2	0	8.837	2	1	4	1	1	466	52.2	6.24	11.05	1	0	NA	NA	NA	2.79561e+06	89561.6	54981.5	682138	845728	NA	NA	NA	NA	105750	NA	172605	NA	NA	124831	NA	NA	NA	NA	8940.46	71812.8	61531.9	NA	13642.4	NA	NA	88844	852594	NA	NA	NA	NA
Q16581	C3a anaphylatoxin chemotactic receptor OS=Homo sapiens GN=C3AR1 PE=1 SV=2	0.05	1.797	3	1	7	1	1	482	53.8	6.67	5.53	1	0	NA	197556	NA	260767	329114	208536	91420.7	NA	328494	NA	318847	284214	NA	390186	NA	257703	65339	84186.2	NA	NA	138073	NA	NA	89982.6	NA	NA	166501	NA	295819	161615	NA	69043.9	769782	NA	NA
P04003	C4b-binding protein alpha chain OS=Homo sapiens GN=C4BPA PE=1 SV=2	0.001	4.149	3	2	3	2	1	597	67	7.3	1.65	2	0	115119	1.90735e+06	NA	34223.9	NA	NA	145484	89631.8	1.98386e+06	85839.1	160200	NA	383684	1.04979e+06	472164	NA	122063	NA	NA	1.66541e+06	24328.4	NA	NA	12755	1.03336e+06	NA	56263.2	362171	1.37064e+06	2.46774e+06	60980.8	NA	NA	NA	NA
P21730	C5a anaphylatoxin chemotactic receptor 1 OS=Homo sapiens GN=C5AR1 PE=1 SV=2	0.009	2.974	3	1	1	1	1	350	39.3	9.01	2.28	1	0	NA	NA	NA	NA	NA	NA	457305	167953	NA	NA	NA	NA	NA	388110	470362	NA	104355	NA	NA	NA	NA	NA	NA	NA	NA	NA	NA	NA	NA	NA	NA	NA	NA	NA	NA
P12830	Cadherin-1 OS=Homo sapiens GN=CDH1 PE=1 SV=3	0	200.586	26	18	1491	18	1	882	97.4	4.73	4163.65	18	0	1.76453e+08	4.36172e+07	1.04605e+08	5.10186e+07	1.00707e+08	1.19503e+08	1.01909e+07	2.72185e+08	1.52155e+07	1.56199e+08	7.96302e+07	1.35627e+08	7.60053e+07	1.95499e+08	4.74791e+07	1.03409e+07	7.58161e+07	1.97894e+08	1.36764e+08	1.28159e+08	1.62219e+08	1.91154e+08	5.295e+06	4.37095e+07	1.25669e+08	8.00541e+07	1.30583e+08	3.26514e+08	2.30045e+07	1.39952e+08	1.33355e+08	1.82767e+07	1.39291e+07	7.04531e+07	5.78991e+07
P55287	Cadherin-11 OS=Homo sapiens GN=CDH11 PE=2 SV=2	0	119.394	27	20	170	20	1	796	87.9	4.91	443.99	20	0	2.14701e+06	8.22635e+06	6.58861e+06	6.00366e+06	2.61449e+06	1.12633e+07	1.41988e+07	8.62709e+07	3.21692e+06	3.38487e+06	1.50369e+06	3.47897e+06	1.43994e+06	2.14361e+06	5.74046e+07	1.68e+06	8.36906e+06	4.10336e+06	3.60985e+06	3.43215e+06	2.11786e+06	2.72929e+07	521191	200870	1.68261e+06	1.20984e+06	1.29005e+06	2.66802e+07	389143	2.89669e+06	2.03613e+06	5.35657e+06	3.45337e+06	2.36298e+06	1.00974e+06
P55291	Cadherin-15 OS=Homo sapiens GN=CDH15 PE=1 SV=1	0	87.345	27	17	36	17	1	814	88.9	4.98	104.29	17	0	1.21398e+06	NA	NA	185329	63960.8	161986	92628.2	219648	NA	NA	135663	NA	NA	NA	NA	123720	NA	NA	70913.6	NA	46644.8	791735	NA	NA	374398	NA	626746	NA	NA	NA	357433	824202	NA	699616	NA
O75309	Cadherin-16 OS=Homo sapiens GN=CDH16 PE=2 SV=1	0	9.435	3	2	3	2	1	829	89.9	4.96	7.08	2	0	NA	NA	516292	NA	NA	NA	542436	NA	NA	239712	NA	261035	361653	NA	NA	NA	NA	155378	NA	NA	NA	NA	NA	186810	NA	NA	NA	NA	NA	NA	NA	NA	NA	NA	NA
Q12864	Cadherin-17 OS=Homo sapiens GN=CDH17 PE=2 SV=3	0	8.467	3	2	30	2	1	832	92.2	5.14	39.24	2	0	1010486	NA	577405	1.82085e+06	1.17708e+06	477699	NA	764352	1740033	250369	1.19479e+06	2.50615e+06	202414	NA	702706	70268	NA	791441	1.05356e+06	NA	905146	1.82614e+06	223670	1.17738e+06	NA	55636.7	2.06446e+06	1315104	156678	244688	409922	NA	215384	NA	1.25025e+06
Q9H159	Cadherin-19 OS=Homo sapiens GN=CDH19 PE=2 SV=1	0	14.075	6	4	8	4	1	772	86.9	4.73	15.47	4	0	2.38819e+06	2.78498e+06	1.86765e+06	411228	312484	NA	229404	NA	3.6327e+06	NA	2.52264e+06	806662	NA	NA	NA	84225.2	NA	NA	756480	NA	327405	2.62208e+06	298018	NA	400071	2170295	NA	1.95568e+06	NA	NA	NA	NA	202758	4.73512e+06	187686
P19022	Cadherin-2 OS=Homo sapiens GN=CDH2 PE=1 SV=4	0	106.889	23	15	510	15	1	906	99.7	4.81	1262.13	15	0	7.33956e+07	893115	3.35327e+07	1.32956e+07	5.67971e+07	1.50302e+07	1.43723e+07	1.32163e+07	128046	1.14219e+07	1.64448e+07	1.27341e+07	4.75817e+07	5.90968e+06	763031	5.5102e+06	2.66829e+06	1.76796e+07	2.29862e+07	4.42304e+06	2.26754e+07	3.64482e+07	2.20574e+06	2.92644e+06	4.7764e+06	1.1621e+07	5.56298e+06	2.62136e+07	7.94907e+06	2.75097e+06	1.20196e+07	166685	3.10343e+06	1.67892e+07	9.56884e+06
P22223	Cadherin-3 OS=Homo sapiens GN=CDH3 PE=1 SV=2	0	32.978	11	6	33	6	1	829	91.4	4.75	50.39	6	0	338599	NA	NA	853719	471779	2.1e+06	NA	1.83536e+06	NA	133248	409318	314301	479728	135469	NA	1611.97	401673	797907	NA	NA	857543	10226.9	6195.95	467684	13666	546435	33098.1	1.57855e+06	NA	NA	41572.9	NA	171162	NA	19438
P33151	Cadherin-5 OS=Homo sapiens GN=CDH5 PE=1 SV=5	0	26.965	10	7	30	7	1	784	87.5	5.43	67.16	7	0	1.4115e+06	1.55961e+06	1.84648e+06	1.83001e+07	NA	2.85177e+06	237551	3.41845e+06	1.62291e+06	179302	3.16902e+06	634825	125881	3.84162e+06	967599	1.1698e+07	283859	299565	280084	1.08923e+07	770604	1.59991e+06	4.35619e+06	254155	201141	1.55761e+06	2.19545e+06	2.9152e+06	41140.9	2.86014e+06	NA	1.75041e+06	1.91439e+06	740941	145645
P55285	Cadherin-6 OS=Homo sapiens GN=CDH6 PE=1 SV=1	0	36.965	12	9	67	9	1	790	88.3	4.93	122.51	9	0	3.99112e+06	1.43628e+06	4508110	3.10699e+06	567799	7.39406e+06	648394	5.86344e+06	NA	272422	437386	4.62275e+06	577495	1.40447e+06	589442	603611	254879	102604	799237	122671	1.76789e+06	6.85696e+06	12331.9	523172	1.19889e+06	879359	158755	8.50432e+06	69929.6	NA	566086	728987	1.73732e+06	6.25926e+06	908098
Q9BYE9	Cadherin-related family member 2 OS=Homo sapiens GN=CDHR2 PE=1 SV=2	0	49.445	11	11	89	11	1	1310	141.5	4.5	182.17	11	0	1.42965e+07	NA	1.25434e+07	1.71378e+06	4.6086e+06	2.14026e+06	762067	1.89708e+06	2.70115e+06	2.65031e+06	1.55106e+06	1.21925e+06	685987	5.20652e+06	431916	417429	657239	194744	642585	NA	1.40856e+06	303179	326900	139846	192610	180012	480038	692536	1.28964e+06	601870	853248	NA	590071	1.12493e+07	664541
Q9HBB8	Cadherin-related family member 5 OS=Homo sapiens GN=CDHR5 PE=1 SV=3	0	17.979	6	3	27	3	1	845	88.2	4.93	50.07	3	0	360229	NA	3.71517e+06	2.5387e+06	337193	712610	NA	266946	NA	NA	87219.5	1090295	85618.1	NA	NA	27861.6	NA	NA	131988	NA	NA	568420	NA	NA	21568.3	NA	24041.1	474699	NA	NA	NA	NA	65954.8	1.12974e+06	33390.5
P05937	Calbindin OS=Homo sapiens GN=CALB1 PE=1 SV=2	0	19.858	24	5	17	5	1	261	30	4.83	28.5	5	0	NA	148226	NA	644429	NA	228228	81932.5	188418	NA	NA	NA	NA	1122617	NA	NA	184498	NA	35264	NA	NA	284000	NA	53609.6	30592	NA	NA	106003	NA	43773.5	NA	NA	22846	490356	3.72473e+06	230874
P10092	Calcitonin gene-related peptide 2 OS=Homo sapiens GN=CALCB PE=1 SV=1	0	11.124	17	2	6	2	1	127	13.7	10.08	9.86	2	0	NA	NA	26263.5	NA	82432	338256	NA	536780	NA	24881.6	NA	NA	48171.1	NA	142676	NA	NA	NA	NA	NA	74083.6	NA	NA	NA	NA	NA	NA	486169	NA	NA	NA	NA	NA	NA	NA
P01258	Calcitonin OS=Homo sapiens GN=CALCA PE=1 SV=2	0	9.557	23	2	21	2	1	141	15.5	6.52	68.69	2	0	188644	195277	2.22789e+06	NA	234514	NA	NA	1.38762e+06	99586.3	269490	113447	1.38164e+06	27898.2	893516	548686	NA	503607	NA	47851.3	1.14155e+06	30788	75576	NA	NA	154017	NA	63536.3	2.24887e+06	NA	713618	934795	NA	NA	1.13926e+06	118614
Q14CN2	Calcium-activated chloride channel regulator 4 OS=Homo sapiens GN=CLCA4 PE=1 SV=2	0	9.367	3	2	3	2	1	919	101.2	5.47	7.57	2	0	260277	1.79471e+06	NA	74091.5	727586	40293.3	NA	6.05394e+06	503915	1.16107e+06	NA	NA	NA	650553	216142	NA	2367136	NA	NA	769446	NA	NA	NA	405574	NA	NA	NA	248084	NA	NA	1.47155e+06	305587	NA	NA	NA
Q13938	Calcyphosin OS=Homo sapiens GN=CAPS PE=1 SV=1	0.034	2.088	6	1	1	1	1	189	21	4.89	2.51	1	0	NA	NA	NA	NA	NA	NA	NA	NA	NA	NA	NA	NA	NA	NA	NA	NA	NA	NA	NA	NA	NA	NA	NA	NA	NA	NA	NA	NA	NA	NA	NA	NA	NA	893031	NA
P0DP23	Calmodulin-1 OS=Homo sapiens GN=CALM1 PE=1 SV=1	0	34.503	32	5	108	4	1	149	16.8	4.22	261.78	5	1	2.22622e+07	780105	6.78941e+06	1.38379e+07	1.25344e+06	7.60834e+06	230913	168383	701132	1.27058e+07	3.89431e+06	1.56216e+06	NA	9.2259e+06	NA	1.274e+06	187757	748720	394701	3.80983e+06	7.70904e+06	1.6157e+06	1989184	223256	1.48083e+06	335977	4.25691e+06	4.52331e+06	1.58145e+06	NA	7.44793e+06	78733.2	NA	2.15602e+07	7.5507e+06
P27482	Calmodulin-like protein 3 OS=Homo sapiens GN=CALML3 PE=1 SV=2	0	21.041	44	5	16	4	1	149	16.9	4.42	29.98	5	0	148609	NA	NA	2.03462e+06	NA	1.03008e+06	NA	NA	NA	NA	NA	NA	NA	NA	141276	NA	NA	NA	NA	NA	NA	NA	NA	35351.4	NA	NA	92523.2	1.04092e+06	NA	NA	NA	NA	NA	NA	340757
Q9NZT1	Calmodulin-like protein 5 OS=Homo sapiens GN=CALML5 PE=1 SV=2	0	47.412	76	8	35	8	1	146	15.9	4.44	67.14	8	0	2.24354e+06	933662	806518	4.60277e+06	698167	7.12875e+06	73691.7	755991	237136	196763	2.42272e+06	NA	NA	604190	NA	5.3178e+06	NA	88396.2	2.89275e+06	5.79012e+06	1.00293e+06	NA	1448579	NA	206879	92778.6	849017	159227	1.48892e+06	80321.5	334346	111665	1.24797e+06	4.77488e+06	1.3399e+06
P27797	Calreticulin OS=Homo sapiens GN=CALR PE=1 SV=1	0	73.961	35	11	59	11	1	417	48.1	4.44	120	11	0	694150	1.54582e+06	1.25886e+07	1.83425e+06	1.04381e+06	1.24512e+06	1.7623e+06	924414	1.11979e+06	275507	377845	4.85524e+06	1.21404e+06	4.19366e+06	886840	1.06838e+06	621832	916189	2.71304e+06	1.35764e+06	208469	1.57419e+06	376956	37033.6	378772	2.77618e+06	2.8135e+06	315192	1.73273e+07	NA	3.5162e+06	144752	3.75898e+06	693132	1.23152e+06
O94985	Calsyntenin-1 OS=Homo sapiens GN=CLSTN1 PE=1 SV=1	0	12.032	3	2	35	2	1	981	109.7	4.91	43.41	2	0	379731	NA	836366	156979	NA	923616	482681	NA	NA	468972	383337	499139	314342	613159	NA	13454.2	54025.4	135685	232794	NA	338079	459114	NA	100465	NA	NA	140777	1.09578e+06	NA	75059.9	775183	NA	NA	790638	194861
P10644	cAMP-dependent protein kinase type I-alpha regulatory subunit OS=Homo sapiens GN=PRKAR1A PE=1 SV=1	0.012	2.673	2	1	2	1	1	381	43	5.35	4.62	1	0	NA	NA	NA	NA	NA	NA	NA	NA	NA	481878	NA	NA	NA	NA	NA	NA	NA	NA	NA	NA	NA	NA	NA	NA	NA	NA	NA	NA	NA	NA	NA	NA	NA	NA	NA
P56211	cAMP-regulated phosphoprotein 19 OS=Homo sapiens GN=ARPP19 PE=1 SV=2	0.039	1.99	15	1	3	1	1	112	12.3	9.09	0	1	0	357387	NA	NA	NA	115428	NA	NA	NA	NA	NA	468546	NA	NA	NA	NA	NA	NA	NA	NA	NA	NA	NA	434026	NA	NA	NA	180690	NA	NA	NA	NA	NA	NA	NA	148079
P00915	Carbonic anhydrase 1 OS=Homo sapiens GN=CA1 PE=1 SV=2	0	117.48	51	10	156	10	1	261	28.9	7.12	411.2	10	0	3.66356e+06	5.42184e+06	4.24658e+07	2.89867e+06	138841	3.21104e+06	160751	9.05902e+07	2.38366e+06	1.64096e+06	1.67666e+06	6.92613e+07	1.55341e+06	6.35814e+06	309705	6.42043e+06	1.72023e+06	1.56608e+06	1.06325e+06	2.22703e+06	2.98011e+06	2.5303e+06	484979	684082	7.28089e+06	NA	402169	2.24551e+06	15508.5	5.52647e+06	1.28349e+07	1.06076e+06	1.77278e+07	2.72553e+06	1.97793e+06
O43570	Carbonic anhydrase 12 OS=Homo sapiens GN=CA12 PE=1 SV=1	0.007	3.157	3	1	1	1	1	354	39.4	7.23	2.31	1	0	NA	NA	NA	NA	NA	2.09172e+06	NA	NA	NA	NA	NA	NA	NA	NA	NA	NA	NA	NA	NA	NA	NA	NA	NA	NA	NA	NA	NA	48544.1	NA	NA	NA	NA	NA	NA	NA
P00918	Carbonic anhydrase 2 OS=Homo sapiens GN=CA2 PE=1 SV=2	0.002	3.82	3	1	2	1	1	260	29.2	7.4	4.23	1	0	NA	NA	NA	699601	NA	175583	NA	NA	NA	NA	NA	NA	NA	NA	NA	NA	NA	NA	NA	NA	NA	NA	NA	NA	NA	NA	NA	NA	NA	NA	NA	NA	NA	2.19796e+06	NA
P15085	Carboxypeptidase A1 OS=Homo sapiens GN=CPA1 PE=1 SV=2	0	12.43	11	4	4	3	1	419	47.1	5.76	7.15	4	0	37384.3	NA	NA	NA	287043	NA	NA	NA	NA	NA	NA	NA	NA	NA	NA	NA	27942.8	NA	NA	NA	NA	NA	NA	NA	NA	NA	NA	NA	NA	NA	NA	NA	NA	NA	NA
P15086	Carboxypeptidase B OS=Homo sapiens GN=CPB1 PE=1 SV=4	0	5.209	5	2	2	1	1	417	47.3	6.61	0	2	0	NA	NA	NA	NA	NA	NA	54073.2	295386	NA	NA	NA	NA	180668	NA	NA	NA	NA	NA	NA	NA	NA	NA	NA	NA	NA	NA	NA	202363	NA	NA	NA	NA	50924160	NA	13577.8
P16870	Carboxypeptidase E OS=Homo sapiens GN=CPE PE=1 SV=1	0	51.637	30	11	44	11	1	476	53.1	5.14	91.31	11	0	5.69053e+06	571136	2.30297e+07	1.78006e+07	243281	854588	NA	5.58645e+06	NA	247128	812114	9.38335e+06	3.67477e+06	5.52173e+06	67668.6	4.37512e+06	32195.9	458669	496492	3.58317e+06	3.11892e+06	6.95849e+06	462581	182505	1554875	10023925	882263	991824	66886.7	249346	2.10749e+07	NA	1.98052e+06	2.25583e+07	308250
P14384	Carboxypeptidase M OS=Homo sapiens GN=CPM PE=1 SV=2	0	62.659	32	12	190	12	1	443	50.5	7.36	296.45	12	0	2.08615e+06	2.26347e+06	1.36742e+07	7.04e+06	2.13719e+06	5.53464e+06	7.66201e+06	8.62455e+06	7184742	841332	991003	1.15689e+07	8.03688e+06	6.84803e+06	1.14614e+06	2.45629e+06	333976	1.59641e+06	327368	4.93022e+06	5.02324e+06	1.52422e+07	753738	2.57406e+06	1.77901e+06	919079	880173	1.85876e+07	2.02419e+06	198455	9.08213e+06	868530	1.99894e+06	1.01685e+08	724602
P22792	Carboxypeptidase N subunit 2 OS=Homo sapiens GN=CPN2 PE=1 SV=3	0	74.656	29	12	116	12	1	545	60.5	5.99	266.37	12	0	1.58503e+06	51245.5	5.33774e+07	1.08686e+07	NA	107505	143291	3.37947e+06	87658.6	598653	455990	1.35471e+07	NA	2.1399e+06	278410	220552	122064	193795	100176	170304	NA	708393	NA	527167	243607	NA	NA	1.298e+06	NA	NA	1.73065e+06	59348.3	1.05597e+07	4.11726e+06	280914
Q9Y646	Carboxypeptidase Q OS=Homo sapiens GN=CPQ PE=1 SV=1	0	116.671	38	15	388	15	1	472	51.9	6.18	918.01	15	0	4.25014e+07	7.44594e+06	5.38121e+07	2.68482e+07	4.58095e+06	1.34449e+07	1.71073e+07	6.34606e+06	4.05249e+06	1.96778e+07	1.28946e+07	3.75881e+07	1.43144e+07	2.91488e+07	698400	1.35459e+07	2.27155e+06	5.79318e+06	4.686e+06	6.04516e+06	4.61743e+07	2.40612e+07	4.83114e+06	1.14662e+06	8.07244e+06	1.15753e+07	9.62777e+06	8.62409e+07	1.35978e+07	2.97852e+06	1.82764e+07	2.83523e+06	8.05685e+06	6.43293e+07	3.69529e+06
P13688	Carcinoembryonic antigen-related cell adhesion molecule 1 OS=Homo sapiens GN=CEACAM1 PE=1 SV=2	0	4.856	5	2	25	1	1	526	57.5	5.97	27.29	2	0	NA	NA	NA	NA	NA	NA	NA	NA	NA	NA	NA	NA	NA	NA	NA	NA	NA	NA	NA	NA	NA	NA	NA	NA	NA	NA	NA	NA	NA	NA	NA	NA	NA	NA	NA
P06731	Carcinoembryonic antigen-related cell adhesion molecule 5 OS=Homo sapiens GN=CEACAM5 PE=1 SV=3	0	7.19	3	2	25	1	1	702	76.7	5.92	33	2	0	NA	NA	NA	NA	NA	NA	NA	190309	NA	NA	NA	NA	48229.3	NA	NA	NA	NA	NA	NA	NA	NA	NA	NA	NA	NA	NA	NA	NA	NA	67578	NA	NA	NA	NA	NA
Q14002	Carcinoembryonic antigen-related cell adhesion molecule 7 OS=Homo sapiens GN=CEACAM7 PE=1 SV=1	0.01	2.832	3	1	4	1	1	265	29.4	5.54	3.8	1	0	307746	NA	NA	NA	30351.2	NA	NA	NA	NA	NA	73348.2	NA	NA	NA	NA	NA	NA	NA	NA	NA	NA	NA	NA	NA	NA	NA	36741	NA	NA	NA	NA	NA	NA	NA	21355.9
P31997	Carcinoembryonic antigen-related cell adhesion molecule 8 OS=Homo sapiens GN=CEACAM8 PE=1 SV=2	0	16.929	12	3	33	2	1	349	38.1	7.39	58.07	3	1	3.29654e+06	695815	5.23694e+06	325683	2.97502e+06	NA	4.3183e+06	2.85041e+06	487298	1.21084e+06	631488	455657	NA	779363	NA	265143	433314	1.31366e+06	491941	1078610	628512	270880	426319	252055	275313	NA	1.04928e+06	2.04283e+06	NA	298746	1.36386e+06	NA	924281	1.29442e+06	1.41618e+06
Q9NQ79	Cartilage acidic protein 1 OS=Homo sapiens GN=CRTAC1 PE=1 SV=2	0	5.442	3	1	1	1	1	661	71.4	5.12	3.39	1	0	NA	NA	NA	245580	NA	NA	NA	NA	NA	NA	NA	NA	NA	NA	NA	NA	NA	NA	NA	NA	NA	NA	NA	NA	NA	NA	NA	NA	NA	NA	NA	NA	NA	505835	NA
O75339	Cartilage intermediate layer protein 1 OS=Homo sapiens GN=CILP PE=1 SV=4	0	25.278	5	6	41	6	1	1184	132.5	8.41	82.59	6	0	537294	834931	795512	1.71704e+06	1.53193e+06	2.07241e+06	238387	170233	1.23008e+06	619424	1.46976e+06	NA	172948	1.28144e+06	917102	871671	180717	1.07865e+06	995999	NA	157179	1.4429e+06	NA	457382	1.15738e+06	3.08307e+06	671044	2.52808e+06	NA	1506727	1.17263e+06	NA	577968	1.24077e+06	1.14968e+06
Q8IUL8	Cartilage intermediate layer protein 2 OS=Homo sapiens GN=CILP2 PE=2 SV=2	0	10.104	4	3	6	3	1	1156	126.2	8.22	0	3	0	NA	NA	NA	2.25763e+06	160697	1.61382e+06	NA	164025	NA	NA	NA	NA	NA	NA	246210	NA	NA	77970.7	57706.1	NA	NA	NA	NA	NA	NA	NA	206439	NA	NA	NA	546915	NA	NA	NA	NA
P49747	Cartilage oligomeric matrix protein OS=Homo sapiens GN=COMP PE=1 SV=2	0	57.83	28	10	75	10	1	757	82.8	4.6	180.03	10	0	2.59942e+06	1.96633e+06	4.31073e+06	3.54008e+06	1.39559e+06	3.35878e+06	391501	5.6654e+06	150351	2.77236e+06	2.39205e+06	2.59339e+06	1.34247e+06	1.27192e+07	1.85535e+06	958155	1000933	2.16974e+06	1.7602e+06	2.06855e+06	2.40942e+06	5.7752e+06	4.87513e+06	863302	1.01807e+06	3.0946e+06	1.71661e+06	1.48523e+07	1.37607e+06	1.23363e+06	9.1625e+06	423959	NA	303258	1.66423e+06
P31944	Caspase-14 OS=Homo sapiens GN=CASP14 PE=1 SV=2	0	64.732	42	9	43	9	1	242	27.7	5.58	92.05	9	0	1.63548e+06	1.55498e+06	913889	6.72479e+06	3.4879e+06	9.9697e+06	729398	1.40144e+06	637659	NA	925964	568283	114554	1.29931e+06	939648	6.29281e+06	NA	103796	846651	9.64513e+06	1.53242e+06	350783	1.41163e+06	196835	517004	565818	7.16366e+06	286711	117999	2.3798e+06	908537	NA	294118	2.88179e+06	416530
P35222	Catenin beta-1 OS=Homo sapiens GN=CTNNB1 PE=1 SV=1	0.055	1.655	4	1	3	1	1	781	85.4	5.86	0	1	0	NA	NA	NA	NA	NA	NA	NA	NA	NA	NA	NA	NA	NA	NA	NA	NA	NA	NA	NA	NA	NA	NA	NA	NA	NA	NA	NA	NA	NA	NA	NA	NA	NA	NA	NA
P49913	Cathelicidin antimicrobial peptide OS=Homo sapiens GN=CAMP PE=1 SV=1	0	10.654	15	2	6	2	1	170	19.3	9.41	11.39	2	0	NA	NA	NA	NA	146474	NA	NA	969485	1.0194e+06	NA	NA	314045	53072.6	40804.2	NA	NA	NA	NA	NA	NA	NA	NA	NA	NA	22471.1	NA	37225.2	NA	3.89772e+06	74612.6	NA	NA	NA	NA	85105.6
P07858	Cathepsin B OS=Homo sapiens GN=CTSB PE=1 SV=3	0	198.283	53	18	581	18	1	339	37.8	6.3	1595.45	18	0	3.05538e+07	6.63286e+06	3.08559e+07	3.72123e+07	6.91644e+07	6.57646e+06	1.13387e+07	1.83826e+07	2.60138e+06	4.63159e+07	1.09212e+07	3.80471e+07	3.15342e+06	6.40061e+07	2.25054e+06	1.96976e+06	5.24272e+06	7.5422e+06	1.10882e+07	2.10123e+06	6.65569e+06	3.56365e+07	1.05214e+07	900743	4.6489e+06	3.96549e+06	3.94062e+07	2.72997e+07	5.05561e+06	9.38484e+06	7.78679e+06	622047	1.05531e+07	2.97587e+07	9.02862e+06
P07339	Cathepsin D OS=Homo sapiens GN=CTSD PE=1 SV=1	0	168.482	54	19	349	19	1	412	44.5	6.54	801.53	19	0	2.77147e+07	7.24638e+06	1.24274e+08	3.50393e+07	7.30708e+06	4.06436e+06	1.01303e+07	2.26268e+07	1.63224e+06	1.0163e+07	5.04912e+06	1.27868e+08	1.10909e+07	9.61216e+06	1.07701e+07	5.96996e+06	7.25978e+06	1.22156e+07	1.12201e+06	7.98413e+06	9.1573e+06	5.0414e+07	1.77731e+06	2.06863e+06	8.67428e+06	5.89515e+06	4.30336e+06	9.00402e+06	4.04148e+06	6.66003e+06	4.35558e+06	3.09265e+06	5.73266e+07	3.04487e+08	1.4073e+07
P08311	Cathepsin G OS=Homo sapiens GN=CTSG PE=1 SV=2	0	4.476	7	1	1	1	1	255	28.8	11.19	3.11	1	0	NA	NA	NA	NA	135974	NA	NA	135337	NA	NA	NA	NA	NA	NA	NA	NA	NA	NA	NA	NA	NA	NA	NA	NA	NA	NA	NA	NA	NA	NA	NA	NA	NA	NA	NA
P07711	Cathepsin L1 OS=Homo sapiens GN=CTSL PE=1 SV=2	0	40.082	29	7	108	7	1	333	37.5	5.45	208.85	7	0	2.03185e+07	5.66953e+06	1.83565e+07	1.1924e+07	1.87369e+07	4.94172e+06	1.5921e+06	1.80228e+06	5.13798e+06	4.85438e+06	5.56879e+06	9.17335e+06	1.23861e+06	1.14352e+07	1.79222e+06	205817	6.21694e+06	1.78492e+06	1.11744e+07	4.14804e+06	1.67353e+06	2.93098e+07	9.49687e+06	673399	4.89776e+06	6.55007e+06	9.07766e+06	4.41168e+06	22153715	2.30239e+06	5.93834e+06	1.94619e+06	514234	8.40313e+06	1.29213e+07
P43234	Cathepsin O OS=Homo sapiens GN=CTSO PE=2 SV=1	0.018	2.621	3	1	1	1	1	321	35.9	7.42	1.87	1	0	NA	NA	NA	35507.2	NA	NA	NA	NA	NA	NA	NA	NA	NA	NA	NA	NA	NA	NA	NA	NA	NA	NA	NA	NA	NA	NA	NA	NA	NA	NA	NA	NA	NA	NA	NA
P25774	Cathepsin S OS=Homo sapiens GN=CTSS PE=1 SV=3	0	11.008	14	3	4	3	1	331	37.5	8.34	13.1	3	0	NA	NA	160091	215787	NA	41494.2	NA	NA	NA	NA	NA	NA	NA	NA	NA	18230.3	NA	NA	NA	NA	NA	NA	NA	NA	NA	NA	NA	NA	NA	NA	NA	NA	377850	116922	NA
Q9UBR2	Cathepsin Z OS=Homo sapiens GN=CTSZ PE=1 SV=1	0	68.484	40	8	78	8	1	303	33.8	7.11	248.45	8	0	1.4833e+06	259118	2.60705e+07	3.05711e+06	375474	3.5606e+06	44272.1	1.25579e+07	583524	1.01912e+06	958662	1.91804e+07	218878	4.05855e+06	590694	1.08961e+06	40299.3	750627	595200	3.9912e+06	1.78618e+06	3.11869e+06	703254	1.22223e+06	974494	2.80925e+06	858641	4.87146e+06	986992	142999	9.44012e+06	94144.6	1.03618e+06	1.36554e+07	1.84713e+06
P11717	Cation-independent mannose-6-phosphate receptor OS=Homo sapiens GN=IGF2R PE=1 SV=3	0	5.636	1	2	2	2	1	2491	274.2	5.94	2.29	2	0	NA	NA	NA	123006	NA	NA	5308681	NA	NA	NA	323873	NA	NA	NA	NA	43435.3	NA	188975	NA	NA	180055	NA	NA	NA	NA	NA	NA	NA	NA	NA	NA	NA	214029	NA	NA
O15444	C-C motif chemokine 25 OS=Homo sapiens GN=CCL25 PE=1 SV=2	0.033	2.16	6	1	1	1	1	150	16.6	10.17	0	1	0	NA	NA	NA	NA	NA	NA	NA	NA	NA	NA	NA	NA	NA	NA	NA	NA	NA	NA	NA	NA	NA	NA	NA	NA	NA	NA	NA	397616	NA	NA	NA	NA	NA	NA	NA
O95971	CD160 antigen OS=Homo sapiens GN=CD160 PE=1 SV=1	0	11.756	13	2	7	2	1	181	19.8	7.31	13.85	2	0	122918	NA	488368	971155	NA	NA	NA	332010	NA	288155	5898400	2.3577e+06	NA	618759	NA	NA	NA	NA	1.75891e+06	NA	NA	694536	NA	NA	742672	NA	43688.7	NA	1.12468e+06	NA	852086	NA	2.15617e+06	612179	NA
Q13740	CD166 antigen OS=Homo sapiens GN=ALCAM PE=1 SV=2	0	29.188	15	9	17	9	1	583	65.1	6.25	22.64	9	0	513660	NA	2.37728e+06	364687	656040	808957	NA	334255	NA	NA	134220	1.01524e+06	NA	NA	NA	NA	NA	553082	NA	183176	NA	801662	61618.1	NA	86098.4	NA	31474.6	NA	NA	NA	NA	NA	10829.4	243010	NA
Q8N6Q3	CD177 antigen OS=Homo sapiens GN=CD177 PE=1 SV=2	0	25.91	10	4	33	4	1	437	46.3	6.29	40	4	0	58015.6	2.18312e+06	2.87532e+06	1.19961e+06	609346	139196	438240	3.49358e+06	1.13174e+06	NA	1.1081e+06	NA	4.63224e+06	3.12748e+06	153031	297024	99455.9	NA	61387.4	1.26955e+06	4.36884e+06	569480	47230.7	88777	170641	1.1508e+06	132706	1.79632e+06	128414	91118	948681	1.44346e+06	88468	419363	104922
Q9NNX6	CD209 antigen OS=Homo sapiens GN=CD209 PE=1 SV=1	0	13.037	8	3	18	3	1	404	45.7	5.47	32.31	3	0	1.419e+06	342175	NA	642097	217355	682391	NA	3.8644e+06	NA	949420	397619	849037	200892	250323	NA	632866	224404	120989	2.88453e+06	1.47354e+06	314883	1.47712e+06	NA	NA	754510	NA	298072	1.01535e+06	NA	222153	378141	313703	421636	356527	328337
P26842	CD27 antigen OS=Homo sapiens GN=CD27 PE=1 SV=2	0	89.55	33	8	362	8	1	260	29.1	7.64	1055.65	8	0	2.4861e+07	2.48063e+06	2.54785e+07	3.62943e+06	2.48406e+06	1.52716e+06	3.76195e+06	3.45286e+07	706895	1.08443e+07	2.31538e+06	8002460	6.91954e+07	3.46547e+07	1.42471e+06	8.67516e+06	2.8982e+06	1.15195e+07	3.40547e+06	1.2478e+07	3.91269e+07	3.26976e+07	241503	1.89643e+06	7.50228e+06	6.30422e+06	1.94586e+06	1.00492e+08	9.75211e+06	1.83126e+07	2.35081e+07	83195.1	902287	2.83389e+07	2.05299e+06
Q5ZPR3	CD276 antigen OS=Homo sapiens GN=CD276 PE=1 SV=1	0	26.877	18	3	184	3	1	534	57.2	4.91	667.65	3	0	2.60657e+07	NA	3.46053e+06	1.60719e+07	6.07763e+06	4.7385e+06	4.23806e+06	4.63346e+06	971761	221087	2.68186e+06	8.51402e+06	1.7768e+06	8.2443e+06	174644	1.27808e+06	318538	102989	1.41289e+06	2.97388e+06	8.03449e+06	1.3044e+06	460908	357886	1.38835e+06	172209	2.02243e+06	1.39167e+07	660043	NA	1.3192e+07	183258	3.35877e+06	3.66989e+07	2.75527e+06
Q9Y5K6	CD2-associated protein OS=Homo sapiens GN=CD2AP PE=1 SV=1	0	5.221	2	1	2	1	1	639	71.4	6.4	7.33	1	0	NA	NA	NA	NA	NA	NA	NA	NA	NA	NA	NA	NA	NA	NA	NA	NA	NA	20421.6	26851.1	NA	NA	NA	NA	NA	NA	NA	NA	NA	NA	NA	NA	NA	99512.4	844459	NA
Q9NPF0	CD320 antigen OS=Homo sapiens GN=CD320 PE=1 SV=1	0	16.491	24	4	81	4	1	282	29	4.75	207.33	4	0	3.75978e+06	6.3893e+06	4.9286e+06	2.86402e+06	1.64346e+06	392592	3.94795e+06	6.79401e+06	5.60505e+06	6.06783e+06	3.07746e+06	2.70477e+06	1.20131e+07	8.26505e+06	4.66021e+06	2.94439e+06	3.73234e+06	8.59324e+06	1.03322e+06	4.30338e+06	7.83447e+06	6.86498e+06	4.33484e+06	9.70855e+06	1.94961e+06	1.60712e+06	3.6157e+06	2.1217e+07	1.0758e+06	1.19507e+07	7.78646e+06	887271	2.19928e+06	2.33214e+06	1.17403e+06
P16070	CD44 antigen OS=Homo sapiens GN=CD44 PE=1 SV=3	0	57.087	10	8	1679	8	1	742	81.5	5.33	4334.81	8	0	5.45945e+08	1.37269e+08	5.43856e+08	2.0408e+08	3.95612e+08	2.8591e+08	5.63905e+08	3.32719e+08	1.00497e+08	2.48493e+08	1.87989e+08	2.20062e+08	5.98986e+08	7.01561e+08	8.15168e+07	1.44888e+08	1.11421e+08	4.17823e+08	1.44579e+08	2.31403e+08	5.12678e+08	6.15794e+08	1.61593e+08	1.78257e+08	3.084e+08	1.92531e+08	2.68005e+08	6.67635e+08	6.24984e+08	1.08026e+08	4.73989e+08	2.78605e+07	3.99307e+07	4.9912e+08	2.04494e+08
O43866	CD5 antigen-like OS=Homo sapiens GN=CD5L PE=1 SV=1	0	21.404	13	3	48	3	1	347	38.1	5.47	142.88	3	0	2.77457e+06	655989	NA	432473	1.93726e+06	43944.3	292301	2.23877e+06	494536	819463	725659	4200261	5.09874e+06	938174	1.97679e+06	409621	952826	4.17388e+06	2.06694e+06	393192	282895	5.56397e+06	1.56413e+06	2.27098e+06	201564	385234	1.72963e+06	479866	5.7674e+06	4.34534e+06	45440.5	183839	211510	NA	1.4077e+06
P13987	CD59 glycoprotein OS=Homo sapiens GN=CD59 PE=1 SV=1	0	93.639	41	11	3686	11	1	128	14.2	6.48	9578.04	11	0	3.5849e+07	1.57405e+09	4.2251e+07	6.73074e+08	2.13047e+09	1.30689e+08	1.5815e+09	1.50318e+09	9.75797e+08	1.21145e+09	5.54722e+08	8.27603e+08	8.41806e+08	2.38436e+09	7.29336e+08	2.67436e+07	8.22637e+08	1.43549e+09	4.20454e+08	1.22247e+09	1.39347e+09	3.00416e+08	1.87488e+07	1.06403e+09	7.72776e+08	4.0301e+08	6.77804e+08	2.91996e+09	3.27748e+08	1.50445e+09	2.72698e+09	1.67286e+08	1.22276e+07	5.00314e+08	3.56416e+08
P21926	CD9 antigen OS=Homo sapiens GN=CD9 PE=1 SV=4	0	14.788	15	2	82	2	1	228	25.4	7.15	234.37	2	0	1.80751e+06	222302	2.03438e+07	3.97762e+06	867402	462965	2.33815e+06	1.16846e+06	NA	4.38234e+06	2.15329e+06	3.38646e+06	8.98928e+06	6310147	NA	773050	475673	347011	503221	115663	39553.2	2.85601e+06	NA	272876	1.01816e+06	NA	1278135	853318	1.00994e+06	NA	6.49318e+06	278941	312691	1.72252e+07	958588
P48960	CD97 antigen OS=Homo sapiens GN=CD97 PE=1 SV=4	0	12.594	2	2	18	2	1	835	91.8	6.87	31.61	2	0	45193.5	55367.4	NA	372474	45656.2	104695	3411527	528625	523735	NA	300808	NA	109298	545070	295459	3844.95	90249.2	206117	553819	NA	235562	NA	NA	269300	36535.6	NA	101753	544915	NA	170606	782328	12716.2	NA	NA	47797.3
Q8NFZ8	Cell adhesion molecule 4 OS=Homo sapiens GN=CADM4 PE=1 SV=1	0	83.985	31	10	370	10	1	388	42.8	6.3	1134.8	10	0	9.27645e+06	1.3728e+07	4.34239e+07	3.94045e+07	2.63619e+06	2.711e+07	1.2421e+06	2.8273e+07	7.0175e+06	5.77741e+06	8.60705e+06	1.87417e+07	1.54926e+07	2.01181e+07	9.39058e+06	3.12507e+07	6.39794e+06	3.56595e+06	4.06269e+06	4.34429e+07	1.10231e+07	7.85212e+07	2.90225e+06	4.07863e+06	1.7071e+07	1.48814e+07	4.9814e+06	3.84553e+07	267471	1.5207e+07	4.02652e+07	2.33024e+06	1.17104e+06	6.50168e+07	5.16442e+06
P60953	Cell division control protein 42 homolog OS=Homo sapiens GN=CDC42 PE=1 SV=2	0	4.993	6	1	8	1	1	191	21.2	6.55	6.53	1	0	NA	NA	NA	NA	NA	52774.4	NA	NA	NA	NA	NA	69575.4	NA	NA	184222	NA	6692.23	NA	16245.1	NA	NA	NA	NA	NA	NA	NA	NA	NA	NA	46064.1	NA	NA	NA	NA	NA
P43121	Cell surface glycoprotein MUC18 OS=Homo sapiens GN=MCAM PE=1 SV=2	0	60.192	28	12	131	12	1	646	71.6	5.76	333.57	12	0	1.68585e+06	881210	1.00831e+07	1.03729e+07	101424	1.04422e+07	NA	8.13182e+06	3.59675e+06	303269	2.43155e+06	7.96975e+06	500753	875001	1.23332e+06	1.33591e+06	293590	100603	1.63936e+06	2.19333e+06	630805	5.87036e+06	15997	312239	2.35313e+06	614520	166843	1.15277e+06	857653	445879	4.86013e+06	133540	425090	803646	174789
P29373	Cellular retinoic acid-binding protein 2 OS=Homo sapiens GN=CRABP2 PE=1 SV=2	0	7.359	17	2	2	2	1	138	15.7	5.4	3.49	2	0	NA	NA	NA	30269.7	NA	NA	NA	NA	NA	NA	NA	NA	NA	NA	NA	NA	NA	NA	NA	NA	NA	NA	NA	NA	NA	NA	NA	NA	NA	NA	NA	NA	NA	NA	NA
Q02224	Centromere-associated protein E OS=Homo sapiens GN=CENPE PE=1 SV=2	0.051	1.747	0	1	12	1	1	2701	316.2	5.64	5.18	1	0	660282	897120	1.41197e+06	1.47382e+06	153819	784729	NA	NA	387282	NA	587222	NA	52900.6	NA	NA	637688	NA	NA	595425	NA	NA	2275280	NA	NA	NA	NA	745235	NA	209140	NA	NA	NA	NA	2.80216e+06	320562
Q8TCT0	Ceramide kinase OS=Homo sapiens GN=CERK PE=1 SV=1	0.022	2.543	3	1	5	1	1	537	59.9	8.19	0	1	0	NA	NA	NA	NA	NA	NA	NA	NA	NA	NA	NA	NA	NA	NA	NA	NA	NA	NA	NA	NA	NA	NA	NA	NA	NA	NA	NA	NA	NA	NA	NA	NA	NA	NA	NA
O75503	Ceroid-lipofuscinosis neuronal protein 5 OS=Homo sapiens GN=CLN5 PE=1 SV=2	0	9.368	8	3	7	3	1	358	41.5	7.4	12.2	3	0	1.12975e+06	NA	NA	398352	NA	58924.3	416150	NA	NA	NA	NA	762184	NA	NA	NA	NA	NA	224726	28123.9	NA	NA	1.2673e+06	NA	NA	NA	NA	944924	2.23977e+06	425784	NA	NA	NA	71512.4	4.69727e+06	NA
P00450	Ceruloplasmin OS=Homo sapiens GN=CP PE=1 SV=1	0	764.758	61	58	1279	53	1	1065	122.1	5.72	4727.47	58	8	1.96259e+07	5.08641e+06	1.74115e+09	1.13791e+08	1.3642e+07	8.17294e+06	6.24658e+06	1.82253e+07	8.70489e+06	2.25513e+06	7.64284e+06	8.35933e+08	3.26048e+07	8.4205e+06	9.38428e+06	1.08758e+07	2.15212e+06	1.06344e+07	3.4683e+06	5.12355e+06	2.4789e+07	1.33426e+08	4.32533e+06	2.61154e+06	7.59893e+06	5.52461e+06	1.47534e+07	2.8805e+07	9.67282e+06	4.7986e+06	1.03311e+07	3.06043e+06	8.64894e+08	7.92066e+07	1.18507e+07
Q14432	cGMP-inhibited 3',5'-cyclic phosphodiesterase A OS=Homo sapiens GN=PDE3A PE=1 SV=3	0	7.213	2	1	4	1	1	1141	124.9	6	10.83	1	0	NA	991907	NA	NA	NA	NA	NA	NA	NA	NA	NA	NA	NA	NA	NA	NA	259379	NA	247923	NA	NA	NA	NA	NA	1.62268e+06	NA	NA	NA	NA	NA	NA	59702.6	NA	NA	NA
Q7LBR1	Charged multivesicular body protein 1b OS=Homo sapiens GN=CHMP1B PE=1 SV=1	0.007	3.263	4	1	9	1	1	199	22.1	8.1	18.04	1	0	77047.4	NA	NA	NA	NA	NA	549887	448313	NA	NA	89101.3	NA	NA	NA	NA	NA	NA	NA	8869.26	220770	28550.9	874497	NA	NA	65142.3	NA	11085.6	3.85261e+07	435349	174218	NA	NA	NA	356797	21163.2
O43633	Charged multivesicular body protein 2a OS=Homo sapiens GN=CHMP2A PE=1 SV=1	0	12.78	16	4	10	3	1	222	25.1	5.97	8.65	4	1	242735	NA	1.7937e+06	784098	143864	97336.9	NA	31594.9	NA	1.02968e+06	95815.9	NA	NA	1.59151e+06	NA	NA	NA	NA	150411	5313256	NA	NA	49158.5	117311	NA	2161473	NA	2.39814e+06	NA	NA	7.32506e+06	1.43685e+06	NA	1.2517e+06	96702.3
Q9H444	Charged multivesicular body protein 4b OS=Homo sapiens GN=CHMP4B PE=1 SV=1	0	5.521	6	1	1	1	1	224	24.9	4.82	3.14	1	0	NA	NA	NA	NA	NA	122676	NA	NA	NA	NA	NA	NA	NA	NA	NA	NA	NA	NA	NA	NA	NA	NA	NA	NA	NA	NA	NA	NA	NA	NA	NA	NA	NA	NA	NA
Q9NZZ3	Charged multivesicular body protein 5 OS=Homo sapiens GN=CHMP5 PE=1 SV=1	0.007	3.096	7	1	2	1	1	219	24.6	4.83	0	1	0	129268	NA	NA	526378	78256	NA	NA	NA	NA	NA	NA	NA	NA	NA	NA	180957	NA	NA	NA	NA	NA	NA	NA	NA	NA	NA	NA	NA	NA	NA	NA	NA	NA	696106	NA
Q13231	Chitotriosidase-1 OS=Homo sapiens GN=CHIT1 PE=1 SV=1	0.025	2.331	2	1	1	1	1	466	51.6	6.96	0	1	0	NA	NA	NA	NA	NA	NA	NA	NA	NA	NA	NA	NA	NA	NA	NA	NA	NA	NA	NA	NA	NA	NA	NA	NA	NA	NA	NA	NA	NA	NA	NA	NA	NA	NA	NA
P11597	Cholesteryl ester transfer protein OS=Homo sapiens GN=CETP PE=1 SV=2	0	5.996	5	2	2	2	1	493	54.7	6.09	2.29	2	0	NA	NA	NA	NA	NA	NA	NA	NA	NA	NA	NA	NA	NA	NA	NA	30533.1	NA	NA	NA	NA	NA	NA	NA	NA	NA	NA	NA	NA	NA	NA	NA	NA	427356	NA	NA
Q53GD3	Choline transporter-like protein 4 OS=Homo sapiens GN=SLC44A4 PE=2 SV=2	0.01	2.846	2	1	1	1	1	710	79.2	8.59	1.79	1	0	NA	NA	NA	457767	NA	NA	NA	NA	NA	NA	NA	NA	NA	320278	NA	19383.4	NA	NA	NA	764003	NA	903863	NA	NA	NA	NA	NA	NA	NA	NA	NA	NA	NA	429491	NA
P06276	Cholinesterase OS=Homo sapiens GN=BCHE PE=1 SV=1	0	6.587	3	2	4	2	1	602	68.4	7.42	5.8	2	0	NA	NA	1.02174e+06	NA	NA	NA	126666	NA	481354	NA	65331.3	NA	NA	NA	110781	192235	NA	NA	NA	NA	102487	NA	NA	NA	100895	NA	18975.2	NA	110232	238448	NA	NA	3.58986e+06	22925.6	169409
Q6UVK1	Chondroitin sulfate proteoglycan 4 OS=Homo sapiens GN=CSPG4 PE=1 SV=2	0	34.546	4	7	38	7	1	2322	250.4	5.47	77.47	7	0	500473	1.15183e+07	NA	1.50344e+07	247869	6.87817e+06	331349	4.39292e+06	323147	1.32673e+06	363326	1.26307e+06	681591	6.69294e+06	169664	1.40714e+06	546832	2.54641e+06	131097	6.50129e+06	888001	788021	NA	NA	3.06779e+06	517858	522250	139163	882701	312981	4.6389e+06	266586	496046	5.90189e+06	322111
O95196	Chondroitin sulfate proteoglycan 5 OS=Homo sapiens GN=CSPG5 PE=1 SV=3	0	5.084	2	1	12	1	1	566	60	4.5	20.44	1	0	NA	630600	217470	274725	NA	176803	NA	800442	684148	397006	402262	NA	116947	516604	NA	81148.1	171379	182252	110794	NA	342435	NA	NA	NA	140067	NA	NA	NA	NA	930334	1.14152e+06	128470	NA	NA	305201
Q9H9P2	Chondrolectin OS=Homo sapiens GN=CHODL PE=2 SV=2	0	29.668	15	4	38	4	1	273	30.4	6.83	32.06	4	0	NA	338647	NA	90596.2	1.78836e+06	602953	1.67781e+06	3.16137e+06	100592	1.30209e+06	328719	243191	2065748	975320	278712	NA	408055	354809	819745	1.46577e+06	965440	NA	1.06475e+06	617435	415898	NA	968879	3.78334e+06	84708.8	2.93642e+06	1.922e+06	18075	NA	195848	503615
Q8TDI0	Chromodomain-helicase-DNA-binding protein 5 OS=Homo sapiens GN=CHD5 PE=1 SV=1	0.05	1.76	1	1	1	1	1	1954	222.9	6.15	0	1	0	NA	NA	NA	NA	NA	NA	NA	NA	NA	NA	NA	NA	NA	NA	NA	NA	NA	NA	NA	NA	NA	NA	NA	NA	NA	NA	NA	NA	NA	NA	NA	NA	NA	NA	NA
P10645	Chromogranin-A OS=Homo sapiens GN=CHGA PE=1 SV=7	0	25.405	14	5	24	5	1	457	50.7	4.6	51.35	5	0	373027	607938	379225	2.03124e+06	808938	716142	474923	2.26488e+06	4374.9	402677	505601	NA	2.97305e+06	1.19378e+06	4658.41	110868	55123.8	513591	923283	644763	2.29658e+06	1.24357e+06	704400	766049	260091	NA	567620	5.01935e+06	167208	547779	1.54594e+06	123816	NA	561499	562221
P26992	Ciliary neurotrophic factor receptor subunit alpha OS=Homo sapiens GN=CNTFR PE=1 SV=2	0	73.256	35	8	186	8	1	372	40.6	6.76	386.4	8	0	1.76065e+06	1.25308e+06	9.89353e+06	4.61369e+06	282748	8.63504e+06	806558	1.60887e+07	887883	3.33318e+06	1.63606e+06	7.50774e+06	4.81555e+06	7.97239e+06	390644	563970	108479	381746	219104	7.06472e+06	7.25754e+06	2.28888e+07	NA	842403	3.69667e+06	519988	268152	5.97393e+06	516736	1.58675e+06	1.13286e+07	18586.1	1.92174e+07	1.56074e+06	1.01698e+06
Q496F6	CMRF35-like molecule 2 OS=Homo sapiens GN=CD300E PE=1 SV=2	0	43.094	21	7	52	7	1	205	22.9	8	101.86	7	0	994641	761501	724310	134142	111896	684699	303071	671339	30663	238831	696836	604608	393802	1.19319e+06	48300.9	159771	NA	343218	359767	464189	NA	1.53448e+06	664088	NA	404900	227865	95290.6	NA	3.18107e+06	1.24095e+06	1.18821e+06	NA	510878	3.82451e+06	450561
Q08708	CMRF35-like molecule 6 OS=Homo sapiens GN=CD300C PE=2 SV=1	0.048	1.855	4	1	2	1	1	224	24.8	9.25	2.02	1	0	43613.5	NA	NA	58969.6	48506	27055.2	NA	NA	27725.1	NA	NA	NA	NA	NA	47602.7	254820	NA	NA	15681.6	NA	NA	NA	NA	91581.3	133337	NA	NA	362167	33387.3	NA	NA	NA	NA	102470	NA
Q9UGN4	CMRF35-like molecule 8 OS=Homo sapiens GN=CD300A PE=1 SV=2	0	35.144	11	3	146	3	1	299	33.2	5.49	439.61	3	0	7.07963e+06	3.6672e+06	3.44757e+06	4.72299e+06	194726	333930	2.62439e+06	1.72976e+07	1.01524e+06	2.71092e+06	987737	4.16058e+06	1.18852e+07	1.05293e+07	2.31261e+06	2.39671e+06	NA	5.35129e+06	589088	8.24375e+06	5.58946e+06	1.03904e+07	836647	3.55124e+06	2.78135e+06	5.65921e+06	1.20206e+06	1.00457e+07	775690	7.41151e+06	1.11352e+07	311767	NA	3.87288e+06	2.12622e+06
Q6UXG3	CMRF35-like molecule 9 OS=Homo sapiens GN=CD300LG PE=1 SV=2	0	60.779	18	6	417	6	1	332	36	5.92	1088.79	6	0	1.15322e+06	2.77713e+07	3.66051e+07	4.99405e+07	2.4737e+07	2.20067e+07	3.00486e+07	8.39624e+07	3.64617e+07	2.5844e+07	2.87092e+06	1.61087e+07	4.80264e+07	7.41939e+07	7.96685e+06	223775	5.30233e+06	6.0893e+06	2.28685e+06	3.58318e+07	3.24986e+07	2.25236e+07	NA	3.78448e+06	2.973e+07	806526	6.50656e+07	1.57526e+08	1.32758e+06	7.15051e+06	1.05643e+08	2.14099e+06	47884.8	1.41883e+07	4.92979e+06
Q14019	Coactosin-like protein OS=Homo sapiens GN=COTL1 PE=1 SV=3	0	6.115	23	3	8	3	1	142	15.9	5.67	11.84	3	0	NA	NA	NA	931597	53348	NA	52926.5	530013	NA	NA	80635.8	NA	30558.2	NA	NA	NA	NA	NA	NA	NA	NA	NA	NA	NA	18900.3	NA	42029.9	NA	NA	52625.8	NA	7868.4	NA	NA	142346
P00740	Coagulation factor IX OS=Homo sapiens GN=F9 PE=1 SV=2	0.002	4.079	2	1	1	1	1	461	51.7	5.47	2.5	1	0	NA	NA	385133	NA	NA	NA	168526	NA	NA	NA	NA	NA	NA	NA	NA	NA	NA	NA	NA	NA	NA	NA	NA	NA	NA	NA	146207	NA	NA	NA	NA	NA	NA	NA	NA
P12259	Coagulation factor V OS=Homo sapiens GN=F5 PE=1 SV=4	0	20.066	2	5	30	5	1	2224	251.5	6.05	54.95	5	0	728716	370854	5065.61	1.8371e+06	1.52167e+06	2.23934e+06	NA	830732	129752	520032	2.13479e+06	3747.35	1.74047e+06	456324	859027	51170.4	401896	399199	1.92474e+06	283821	1.32044e+06	355530	346273	2901.95	198044	70663	1.75534e+06	6214793	48910.1	293015	2445737	3519.31	NA	236828	1.9806e+06
P08709	Coagulation factor VII OS=Homo sapiens GN=F7 PE=1 SV=1	0	6.93	2	1	22	1	1	466	51.6	7.23	9	1	0	NA	219608	NA	51737.9	NA	32585.6	588846	282210	489690	118375	NA	NA	226704	478232	306198	NA	126875	163252	NA	26283.9	332075	NA	NA	273506	20717.4	NA	NA	NA	NA	688944	1.07533e+06	41559	NA	77177.6	NA
P00748	Coagulation factor XII OS=Homo sapiens GN=F12 PE=1 SV=3	0.031	2.219	2	1	1	1	1	615	67.7	7.74	0	1	0	NA	NA	NA	NA	NA	NA	NA	176705	NA	NA	NA	NA	NA	NA	NA	NA	NA	NA	NA	NA	NA	65431.6	NA	NA	NA	NA	NA	NA	NA	NA	NA	NA	NA	64722.6	NA
O00748	Cocaine esterase OS=Homo sapiens GN=CES2 PE=1 SV=1	0.007	3.325	3	1	2	1	1	559	61.8	6.1	0	1	0	215870	NA	536441	NA	NA	NA	NA	NA	NA	NA	42106.2	722504	NA	NA	NA	NA	NA	144764	NA	NA	NA	NA	1.16796e+06	NA	NA	NA	NA	NA	NA	NA	NA	NA	NA	157787	NA
O43405	Cochlin OS=Homo sapiens GN=COCH PE=1 SV=1	0.007	3.231	2	1	44	1	1	550	59.4	7.96	76.13	1	0	591481	123531	2.20349e+06	1.27697e+06	249689	3.67781e+06	590845	6.09116e+06	41990.5	2.35642e+06	309838	862824	7.47183e+06	3.41068e+06	252259	70336.3	329367	1.58279e+06	462435	2.64759e+06	445555	3.09718e+06	NA	36805.9	1.03121e+06	NA	855243	3.258e+06	1.99921e+06	412822	5.36981e+06	NA	517404	1.73223e+06	170966
P23528	Cofilin-1 OS=Homo sapiens GN=CFL1 PE=1 SV=3	0	28.348	41	4	13	4	1	166	18.5	8.09	39.55	4	0	NA	NA	NA	119340	155544	NA	847533	NA	53906.9	NA	199967	NA	NA	NA	NA	28889.1	NA	NA	NA	286855	NA	NA	NA	NA	96312	NA	134726	375986	51064	NA	623660	88163.7	268857	505092	NA
Q96EE4	Coiled-coil domain-containing protein 126 OS=Homo sapiens GN=CCDC126 PE=2 SV=2	0.007	3.509	9	1	2	1	1	140	15.7	9.88	2.25	1	0	208980	NA	1.05673e+06	254495	238599	52421.4	NA	NA	NA	NA	NA	NA	NA	NA	NA	299712	NA	NA	39247	NA	111163	NA	77753.8	12751.1	NA	NA	128327	NA	NA	NA	NA	NA	2605502	NA	143043
Q567U6	Coiled-coil domain-containing protein 93 OS=Homo sapiens GN=CCDC93 PE=1 SV=2	0.036	2.049	2	1	1	1	1	631	73.2	8.15	0	1	0	NA	NA	NA	NA	NA	NA	NA	NA	NA	NA	NA	NA	NA	694659	NA	NA	NA	NA	NA	NA	NA	NA	NA	NA	NA	NA	NA	NA	NA	NA	NA	NA	NA	NA	NA
P04118	Colipase OS=Homo sapiens GN=CLPS PE=1 SV=2	0	10.086	20	2	7	2	1	112	11.9	7.5	5.69	2	0	NA	NA	NA	271937	61866.9	45119.9	NA	905235	NA	NA	135246	718951	4992580	NA	NA	NA	87951.4	109746	89313.7	NA	NA	446960	NA	NA	37344	NA	NA	NA	NA	NA	686431	NA	NA	NA	203005
P02452	Collagen alpha-1(I) chain OS=Homo sapiens GN=COL1A1 PE=1 SV=5	0	43.728	8	7	234	7	1	1464	138.9	5.8	455.29	7	0	4.50404e+06	6.68909e+06	9.5551e+06	7.12165e+06	2.06845e+07	9.56721e+06	1.55609e+06	1.21536e+07	5.96632e+06	1.80678e+07	3.22034e+06	4.85449e+06	7.95375e+06	7.87545e+06	7.19251e+06	1.46856e+06	2.12601e+06	6.7242e+06	4.12199e+06	1.32838e+07	3.32989e+08	2.09677e+07	4.14927e+06	2.32129e+06	2.61881e+06	1.47671e+06	5.89448e+06	1.83451e+07	2.61643e+06	1.17442e+07	1.42911e+07	5.69839e+06	833325	929766	1.19061e+06
P12109	Collagen alpha-1(VI) chain OS=Homo sapiens GN=COL6A1 PE=1 SV=3	0	214.115	29	25	279	25	1	1028	108.5	5.43	736.13	25	0	3.59724e+06	1.40882e+07	1.49905e+08	5.97615e+07	1.41085e+06	8.86512e+06	2375968	4.93675e+06	4.94162e+06	1.75303e+06	6.64138e+06	2.49322e+07	821884	5.37363e+06	1.49993e+06	2.0828e+07	1.77798e+06	4.73298e+06	3.36682e+06	1.46497e+06	768329	1.12034e+07	2.67112e+06	3.8068e+07	1.09674e+07	1.04533e+07	4.36873e+06	3.24591e+06	3.6888e+06	2627153	2.61006e+06	1.90588e+06	8.49509e+06	1.61188e+07	5.95407e+06
Q99715	Collagen alpha-1(XII) chain OS=Homo sapiens GN=COL12A1 PE=1 SV=2	0	78.576	7	14	128	14	1	3063	332.9	5.53	229.59	14	0	2.87386e+06	1.90986e+06	1.57264e+08	1.46164e+06	6.29803e+06	3.3765e+06	8.72967e+06	1.04162e+07	2.12163e+06	4.33133e+06	1.17906e+07	4.11975e+07	5.72483e+06	5.80073e+06	2.00093e+06	5.19276e+06	671205	7.93036e+06	5.94945e+06	2.68443e+06	1.67981e+06	6.46097e+07	2.92848e+06	4.19826e+06	1.63809e+06	775549	404930	4.86465e+06	1.12629e+06	2.22284e+06	6.55069e+06	478792	3.47356e+06	1.96678e+07	3.83022e+06
Q05707	Collagen alpha-1(XIV) chain OS=Homo sapiens GN=COL14A1 PE=1 SV=3	0	9.087	2	2	21	2	1	1796	193.4	5.3	25.6	2	0	314422	NA	NA	NA	953134	1.30562e+06	NA	372600	553437	NA	667343	NA	NA	299335	210894	NA	43565.7	144362	704986	NA	239381	NA	66432.1	NA	212746	NA	215753	494044	NA	NA	1.58946e+06	NA	631167	945787	849345
P39059	Collagen alpha-1(XV) chain OS=Homo sapiens GN=COL15A1 PE=1 SV=2	0	28.156	6	6	60	6	1	1388	141.6	5	92.22	6	0	2.20637e+06	143979	1.17677e+07	2.28821e+07	512999	3.45656e+06	NA	1.4842e+07	728168	NA	659831	1.71161e+06	681970	203367	4.84269e+06	7.56284e+06	613805	99559.7	214645	785118	50703.1	2.66971e+06	59029.1	775958	327389	456589	111814	521359	114934	789151	38520.7	452163	NA	1.2027e+06	868645
P39060	Collagen alpha-1(XVIII) chain OS=Homo sapiens GN=COL18A1 PE=1 SV=5	0	25.085	5	5	62	5	1	1754	178.1	6.01	151.72	5	0	1.55732e+06	1.22007e+06	3.89789e+06	8.33235e+06	1.39402e+06	1.51613e+06	NA	482955	1.51046e+06	NA	1.2626e+06	3.46163e+06	797926	1.40284e+06	72480.5	646112	89331	3.1599e+06	1.60783e+06	NA	46181.4	1.06655e+06	2.77211e+06	591546	3.1097e+06	449890	1.4731e+06	6.08006e+06	4.27026e+06	1.31676e+06	5.09603e+06	1.9308e+06	706407	762427	918291
Q2UY09	Collagen alpha-1(XXVIII) chain OS=Homo sapiens GN=COL28A1 PE=2 SV=2	0	11.402	1	1	24	1	1	1125	116.6	6.4	49.64	1	0	2.43372e+06	NA	382587	1.49537e+06	917403	116261	2.01404e+06	836186	141767	NA	1.5797e+06	NA	NA	249891	1.39108e+06	1.54759e+06	321820	1.30164e+06	1.73258e+06	NA	192850	967136	413357	547383	NA	NA	1.64774e+06	714223	77858.4	1.00598e+06	854173	NA	1.32299e+06	1.57323e+06	1.60311e+06
P08123	Collagen alpha-2(I) chain OS=Homo sapiens GN=COL1A2 PE=1 SV=7	0	25.031	5	4	28	4	1	1366	129.2	8.95	58.73	4	0	NA	23673.1	324704	2.65626e+06	1.10986e+06	1839703	NA	745704	675627	171280	1.02133e+06	126257	2.15579e+07	426101	NA	NA	21342.3	99472.2	2.2384e+06	87344.7	NA	115978	28463.7	NA	497038	NA	417379	378871	NA	622666	NA	NA	49975.2	6.38278e+06	477131
P08572	Collagen alpha-2(IV) chain OS=Homo sapiens GN=COL4A2 PE=1 SV=4	0	15.745	3	4	10	4	1	1712	167.4	8.66	14.07	4	0	NA	NA	2.05103e+06	1.14569e+06	NA	NA	34177.9	491423	37092.6	NA	187082	527321	58537.3	41998.7	188125	NA	99276.5	NA	278617	NA	55140.5	30336.6	5508.26	38202.3	1.08698e+06	NA	NA	1.84523e+06	NA	181279	707181	NA	NA	NA	NA
P25940	Collagen alpha-3(V) chain OS=Homo sapiens GN=COL5A3 PE=1 SV=3	0	20.734	3	3	26	3	1	1745	172	6.87	80.53	3	0	1.24317e+06	NA	594335	782398	192578	244249	58479.8	924266	NA	385639	627612	NA	NA	428103	NA	516798	430659	202743	NA	1.07507e+06	771650	105721	756412	1.14453e+06	439466	NA	221564	43850	2.01863e+06	176908	453860	431988	NA	1.10547e+06	52972.4
P12111	Collagen alpha-3(VI) chain OS=Homo sapiens GN=COL6A3 PE=1 SV=5	0	87.601	6	17	204	17	1	3177	343.5	6.68	432.69	17	0	1.62554e+07	2.34985e+06	1.82415e+07	6.76576e+06	2.05128e+07	6.46982e+06	1.62402e+07	1.82317e+07	928680	3.52065e+06	1.17782e+07	6.19779e+07	2.5005e+06	6.31184e+06	3.42016e+06	2.17225e+07	5.50858e+06	1.39374e+06	1.23759e+07	6.06874e+06	667818	3.43215e+07	1.86941e+07	4.73259e+06	4.61575e+06	752646	1.35745e+07	7.90732e+06	2.54138e+06	1.21303e+07	5.42502e+06	763035	2.06157e+06	2.75918e+07	1.57895e+07
Q5KU26	Collectin-12 OS=Homo sapiens GN=COLEC12 PE=1 SV=3	0	57.166	8	7	396	7	1	742	81.5	5.69	876.36	7	0	6.90117e+06	2.71219e+06	1.32311e+07	1.21299e+07	9.72634e+06	2.87817e+07	4.48977e+06	9.52207e+07	3.7868e+06	9.93418e+06	9.08417e+06	6.53247e+06	5.41173e+06	5.87991e+06	5.40692e+06	1.59374e+06	1.62414e+06	5.48882e+06	2.19059e+07	1.91072e+07	4.79421e+06	3.70081e+07	2.47018e+06	2.75539e+06	6.85906e+06	2.24859e+06	1.42182e+06	2.53646e+07	1.36827e+06	3.08143e+06	2.33926e+07	528240	3.40703e+06	6.04082e+06	2.59889e+06
Q9HBJ8	Collectrin OS=Homo sapiens GN=TMEM27 PE=1 SV=1	0	11.907	13	2	7	2	1	222	25.2	5.63	16.45	2	0	119726	NA	NA	843544	1300388	671531	NA	167973	NA	NA	177559	NA	NA	NA	NA	NA	NA	NA	807468	NA	NA	1.02645e+06	107745	NA	105637	NA	327791	150572	NA	NA	NA	NA	1.75857e+06	NA	NA
Q9NZP8	Complement C1r subcomponent-like protein OS=Homo sapiens GN=C1RL PE=1 SV=2	0	83.288	26	11	252	11	1	487	53.5	7.2	695.62	11	0	1.06509e+07	566205	6.90881e+07	5.31771e+07	3.88828e+06	1.21186e+07	1.20849e+07	2.24788e+07	190042	1.94586e+06	1.14256e+06	4.62287e+07	12688838	5135951	467476	6.14509e+06	128565	665912	2.09827e+06	6.0103e+06	2.93751e+06	2.5757e+07	473163	399126	5.14838e+06	3.18364e+06	1.03646e+06	1.80315e+07	541740	302719	6.56815e+06	85443.8	1.08264e+07	1.61271e+07	1.72139e+06
P09871	Complement C1s subcomponent OS=Homo sapiens GN=C1S PE=1 SV=1	0	14.758	7	3	9	3	1	688	76.6	4.96	27.95	3	0	NA	NA	NA	232702	77609.2	154048	NA	NA	NA	NA	NA	NA	NA	203657	NA	2.85688e+08	NA	NA	96010.4	322320	19576.5	NA	1.21832e+06	NA	69077	50371.7	NA	697982	128455	NA	NA	112474	73611	156784	NA
P06681	Complement C2 OS=Homo sapiens GN=C2 PE=1 SV=2	0	33.131	11	6	10	6	1	752	83.2	7.42	28.95	6	0	NA	NA	1.66392e+06	175766	NA	25791.8	73066.5	NA	NA	NA	19034.6	NA	NA	NA	204867	138683	NA	NA	22244.2	NA	NA	NA	NA	NA	NA	NA	NA	NA	NA	NA	NA	NA	1.60673e+06	38841.4	NA
P01024	Complement C3 OS=Homo sapiens GN=C3 PE=1 SV=2	0	396.68	44	59	542	59	1	1663	187	6.4	1583.85	59	0	6.13827e+06	1.17881e+07	8.94781e+07	2.86325e+07	1.16881e+07	3.63428e+06	5.64722e+06	9.9204e+06	4.56546e+06	3.68299e+07	3.81687e+06	1.1891e+07	3.61911e+06	1.61951e+07	7.41557e+06	5.5249e+06	4.03255e+06	9.15601e+06	9.92953e+06	1.46513e+07	2.9343e+06	1.08212e+07	1.17671e+07	7.85355e+06	3.59908e+06	5.52199e+06	8.03625e+06	1.67043e+07	8.89233e+06	2.03816e+07	8.78325e+06	2.4529e+06	2.86944e+08	2.00377e+07	6.50855e+06
P0C0L4	Complement C4-A OS=Homo sapiens GN=C4A PE=1 SV=2	0	254.779	32	38	239	2	1	1744	192.7	7.08	680.47	38	0	NA	NA	1.66391e+06	1.10662e+06	17620.6	1.56397e+06	64847.8	28548.5	NA	NA	68090.5	317781	NA	NA	NA	NA	40165.9	NA	225906	NA	NA	NA	NA	NA	NA	NA	414787	NA	NA	NA	290425	NA	6024943	NA	NA
P0C0L5	Complement C4-B OS=Homo sapiens GN=C4B PE=1 SV=2	0	269.91	34	39	269	3	1	1744	192.6	7.27	771.31	39	34	2.91525e+06	3.44823e+06	4.07525e+07	2.49462e+07	2.14005e+06	3.71594e+07	1.83273e+06	6.87037e+06	3.64545e+06	1.05858e+06	2.19798e+06	1.2903e+07	4.06961e+06	6.70769e+06	2291274	2.35807e+06	1.95884e+06	2.25452e+06	1.10843e+07	1.70119e+06	4.86229e+06	7.46178e+06	3.99775e+06	142997	1.24004e+06	1.3863e+06	1.24933e+06	3.95055e+06	539172	7.24084e+06	7.19714e+06	1.33308e+06	9.87788e+07	1.10284e+07	3.04145e+06
P01031	Complement C5 OS=Homo sapiens GN=C5 PE=1 SV=4	0.007	3.377	1	1	1	1	1	1676	188.2	6.52	3.26	1	0	NA	NA	NA	NA	NA	NA	NA	NA	NA	NA	NA	NA	NA	NA	NA	NA	NA	NA	NA	NA	NA	NA	NA	NA	NA	NA	NA	NA	NA	NA	NA	NA	1.34255e+06	NA	NA
Q9NPY3	Complement component C1q receptor OS=Homo sapiens GN=CD93 PE=1 SV=3	0	11.32	6	3	9	2	1	652	68.5	5.44	15.98	3	0	653512	324166	NA	284934	162707	74441.7	NA	436276	NA	253058	97481.2	NA	NA	229801	NA	NA	NA	162076	NA	NA	368397	1.13113e+06	NA	NA	NA	NA	917262	1.0296e+06	NA	NA	616110	NA	NA	NA	NA
P13671	Complement component C6 OS=Homo sapiens GN=C6 PE=1 SV=3	0	15.135	9	5	8	5	1	934	104.7	6.76	14.98	5	0	NA	NA	267424	NA	118606	NA	479574	224693	NA	NA	NA	NA	NA	NA	NA	NA	NA	232254	NA	96116.1	154959	NA	NA	NA	10650.4	NA	25703.1	1.26728e+06	NA	NA	1.54545e+06	NA	NA	NA	140301
P10643	Complement component C7 OS=Homo sapiens GN=C7 PE=1 SV=2	0	101.636	17	15	370	15	1	843	93.5	6.48	864.68	15	0	1.29933e+07	3.25044e+06	1.21125e+07	1.32121e+07	5.26317e+06	7.37715e+06	2.22638e+07	2.56055e+07	1.72666e+06	1.48898e+07	5.21396e+06	1.14006e+07	3.45178e+07	3.47943e+07	3.18118e+06	1.53354e+07	6.47681e+06	1.6111e+07	8.5241e+06	1.09235e+07	2.93757e+07	9.81495e+06	422384	376940	1.61802e+07	4.98512e+06	4.2625e+06	4.67114e+07	1.96947e+07	3.81926e+06	4.61929e+07	654713	41521.7	4.66752e+07	3.6668e+06
P07357	Complement component C8 alpha chain OS=Homo sapiens GN=C8A PE=1 SV=2	0.01	2.898	1	1	1	1	1	584	65.1	6.47	0	1	0	NA	NA	NA	NA	NA	NA	326762	NA	NA	NA	NA	1.78025e+06	15738.2	NA	NA	NA	NA	NA	NA	NA	NA	NA	NA	NA	NA	NA	NA	NA	NA	NA	NA	NA	NA	NA	NA
P07358	Complement component C8 beta chain OS=Homo sapiens GN=C8B PE=1 SV=3	0	4.904	3	1	1	1	1	591	67	8.13	2.62	1	0	NA	NA	NA	NA	NA	NA	NA	NA	NA	NA	NA	NA	NA	NA	NA	NA	NA	NA	NA	NA	NA	NA	NA	NA	NA	NA	NA	NA	NA	NA	NA	NA	NA	NA	NA
P07360	Complement component C8 gamma chain OS=Homo sapiens GN=C8G PE=1 SV=3	0	6.302	16	2	2	2	1	202	22.3	8.31	5.82	2	0	NA	NA	NA	NA	745477	NA	NA	NA	NA	NA	25168.1	NA	NA	NA	NA	276409	NA	203953	NA	NA	NA	NA	122496	NA	NA	NA	NA	NA	NA	NA	618170	NA	1.62642e+06	NA	NA
P02748	Complement component C9 OS=Homo sapiens GN=C9 PE=1 SV=2	0	63.539	18	12	43	12	1	559	63.1	5.59	98.54	12	0	157813	206217	1.1255e+07	3.08761e+06	3.31892e+06	79315.4	529021	NA	152272	NA	9.30048e+06	NA	363576	287300	NA	2.29773e+06	NA	561063	206445	NA	1.65839e+06	NA	52809.9	NA	90984.2	NA	211536	2.34517e+06	32128.6	334730	321303	135351	6.43859e+06	5.65815e+06	1.2366e+06
P00751	Complement factor B OS=Homo sapiens GN=CFB PE=1 SV=2	0	128.546	29	17	91	17	1	764	85.5	7.06	274.97	17	0	4.08877e+06	191445	2.20447e+07	1.1835e+06	615482	682389	NA	836669	NA	2.26242e+06	782265	5.11624e+06	760048	2.02675e+06	39597.1	1.17668e+08	NA	1.61862e+06	928775	405068	72123.1	1.05419e+07	59076.3	NA	535015	1.5805e+06	1927941	1.29272e+06	1.67525e+06	712020	2.86291e+06	NA	2.96843e+06	1.17002e+07	1.74352e+06
P00746	Complement factor D OS=Homo sapiens GN=CFD PE=1 SV=5	0	20.905	28	4	6	4	1	253	27	7.71	22.42	4	0	NA	886010	NA	119726	559097	NA	NA	817448	866048	NA	63883.4	NA	NA	NA	NA	51414.9	NA	49843.5	1.0311e+06	NA	NA	NA	NA	NA	973877	888989	NA	NA	NA	684930	1462692	172351	908519	NA	NA
P08603	Complement factor H OS=Homo sapiens GN=CFH PE=1 SV=4	0	59.468	14	13	30	12	1	1231	139	6.61	71.41	13	2	1.04068e+06	2.48265e+06	1.35337e+07	1.53698e+06	841236	237542	3.82114e+06	810288	2.91242e+06	2.60202e+07	1.26347e+06	94693.4	NA	9.86602e+06	2711929	5.09202e+06	85611.3	5.06175e+06	989792	5.69408e+06	7.10741e+07	736503	174472	32218.9	915667	1.2701e+06	174405	879204	NA	537397	4.61958e+06	736075	3.96139e+06	1.03008e+06	298215
Q03591	Complement factor H-related protein 1 OS=Homo sapiens GN=CFHR1 PE=1 SV=2	0	21.818	11	3	21	1	1	330	37.6	7.39	57.04	3	1	63748.1	NA	296649	367284	37069	273612	NA	1.70038e+06	NA	614784	33107.9	NA	NA	NA	NA	65250.5	30244.5	NA	198026	186929	NA	NA	NA	NA	770953	519318	21190.6	NA	NA	340259	2.58496e+06	NA	NA	NA	71895.1
P36980	Complement factor H-related protein 2 OS=Homo sapiens GN=CFHR2 PE=1 SV=1	0	10.11	9	2	9	1	1	270	30.6	6.38	20.8	2	0	NA	NA	NA	NA	NA	NA	NA	NA	NA	NA	NA	NA	NA	NA	NA	NA	NA	NA	NA	NA	NA	NA	NA	NA	NA	NA	NA	NA	NA	NA	NA	NA	NA	NA	NA
P05156	Complement factor I OS=Homo sapiens GN=CFI PE=1 SV=2	0	60.418	27	13	105	13	1	583	65.7	7.5	198.85	13	0	991675	2.27033e+06	1.71754e+07	8.55084e+06	997656	144535	2.45378e+06	3.94833e+06	2.7795e+06	4.43138e+06	2.89149e+06	5.00724e+06	4.41923e+06	3.92594e+06	3.35103e+06	1.38424e+06	657331	2.55294e+06	1.19324e+06	1.77573e+06	857126	1.77078e+06	425187	1.66664e+06	2.04041e+06	1.49479e+06	4.18513e+06	3.1762e+06	194006	1.42218e+06	2.59403e+06	576953	7.83663e+06	1.66915e+07	464109
P29279	Connective tissue growth factor OS=Homo sapiens GN=CTGF PE=1 SV=2	0	8.59	7	2	23	2	1	349	38.1	8	40.8	2	0	606638	NA	NA	1.74236e+06	333265	1.12033e+06	NA	1.37101e+06	NA	884718	356003	NA	1.9895e+06	1.52654e+06	NA	697362	NA	2.67305e+06	434033	NA	557185	1.88595e+06	264820	249619	270929	127811	240989	NA	271087	786625	1.47411e+06	NA	160369	570056	194592
Q12860	Contactin-1 OS=Homo sapiens GN=CNTN1 PE=1 SV=1	0	16.25	8	7	21	7	1	1018	113.2	5.9	31.32	7	0	178007	2.04059e+06	2.48081e+06	281385	314970	909664	829965	1.74682e+06	537561	998119	650646	596999	631916	1.3502e+06	827947	NA	62030.9	305140	418154	822363	1.03125e+06	NA	NA	485420	3.08801e+06	1.77223e+06	249861	2.18711e+06	1.9032e+06	353292	2.15197e+06	27250.6	78433	936717	107468
Q02246	Contactin-2 OS=Homo sapiens GN=CNTN2 PE=1 SV=1	0.034	2.133	2	1	3	1	1	1040	113.3	7.96	0	1	0	NA	NA	NA	NA	NA	NA	NA	NA	NA	NA	NA	NA	NA	NA	NA	NA	NA	NA	NA	NA	NA	NA	NA	NA	NA	NA	NA	NA	NA	NA	NA	NA	NA	NA	NA
O00244	Copper transport protein ATOX1 OS=Homo sapiens GN=ATOX1 PE=1 SV=1	0	26.785	66	4	28	4	1	68	7.4	7.24	57.48	4	0	564925	75400.9	NA	997008	520941	NA	NA	2.20008e+06	NA	222797	67132.2	2.58882e+06	174321	336532	105676	66655.3	71440.9	107058	580273	1.73195e+06	546150	NA	NA	NA	836027	47781.4	29650.5	6.35358e+06	89708.8	287613	2.51518e+06	469891	36811.5	1.86873e+06	202173
Q15517	Corneodesmosin OS=Homo sapiens GN=CDSN PE=1 SV=3	0	10.544	7	3	9	3	1	529	51.5	8.35	10.74	3	0	NA	NA	NA	NA	NA	NA	NA	357941	319923	34012.4	60349.4	NA	59187.7	253711	344802	NA	246426	86327.4	40733	247892	NA	36281.4	NA	60209.4	NA	NA	NA	2.78167e+06	173918	437666	460961	NA	NA	NA	NA
P35321	Cornifin-A OS=Homo sapiens GN=SPRR1A PE=1 SV=2	0	33.312	62	4	66	1	1	89	9.9	8.48	198.91	4	0	NA	1.42125e+06	NA	NA	NA	NA	NA	NA	NA	NA	NA	7.79485e+06	NA	NA	NA	NA	NA	NA	NA	NA	NA	NA	NA	NA	NA	NA	NA	NA	NA	NA	NA	NA	9000.28	NA	NA
P22528	Cornifin-B OS=Homo sapiens GN=SPRR1B PE=1 SV=2	0	43.729	71	5	110	2	1	89	9.9	8.48	360.5	5	3	480303	3.59941e+06	NA	1.3212e+07	2.94887e+06	18500.6	NA	52524.4	30231.1	410152	644684	1.36587e+07	NA	278167	NA	257116	191770	229002	6.50511e+06	272324	169458	NA	NA	NA	70806.6	NA	522360	NA	NA	208063	207554	NA	45142	276132	2.60789e+07
Q9UBG3	Cornulin OS=Homo sapiens GN=CRNN PE=1 SV=1	0	141.787	55	15	112	15	1	495	53.5	6.1	350.68	15	0	6.09754e+07	2.05434e+06	1.8538e+06	2.71377e+07	291867	9.50257e+06	847405	211895	NA	769077	407930	9.44861e+06	130672	685436	241385	170656	65155	NA	248253	953585	436255	2.14356e+06	4902.72	168300	182518	NA	798309	1.33102e+06	NA	1.02686e+06	618607	12912.3	236597	6.33162e+06	8.50456e+06
P31146	Coronin-1A OS=Homo sapiens GN=CORO1A PE=1 SV=4	0.007	3.076	3	1	1	1	1	461	51	6.68	1.64	1	0	NA	NA	NA	NA	NA	NA	NA	NA	NA	NA	NA	NA	NA	NA	NA	NA	NA	NA	NA	NA	NA	NA	NA	NA	NA	NA	NA	NA	NA	NA	NA	NA	NA	NA	NA
P08185	Corticosteroid-binding globulin OS=Homo sapiens GN=SERPINA6 PE=1 SV=1	0	168.814	43	14	405	14	1	405	45.1	6.04	1370.03	14	0	6.70941e+06	1.96585e+07	5.94475e+08	3.28639e+07	5.63271e+06	8.76861e+06	1.62632e+06	3.78121e+07	2.0237e+07	2.76911e+06	3.3005e+06	1.72225e+08	1.00121e+07	1.01587e+07	2.88586e+06	8.73419e+06	2.16515e+06	2.18801e+06	3.58607e+06	1.4069e+07	1.45762e+06	3.06453e+07	940787	2.94405e+06	3.17968e+06	3.37476e+07	828913	2.1068e+06	3.86047e+06	3.75054e+06	3.81956e+06	7.20315e+06	4.8406e+07	1.10629e+07	1.38161e+06
P78310	Coxsackievirus and adenovirus receptor OS=Homo sapiens GN=CXADR PE=1 SV=1	0	7.284	6	2	2	2	1	365	40	7.56	2.78	2	0	NA	NA	1.20067e+06	NA	NA	163378	NA	NA	NA	NA	NA	NA	NA	NA	NA	NA	NA	NA	324714	NA	NA	NA	NA	NA	NA	NA	NA	NA	NA	NA	NA	NA	NA	NA	NA
P12277	Creatine kinase B-type OS=Homo sapiens GN=CKB PE=1 SV=1	0.033	2.17	3	1	1	1	1	381	42.6	5.59	1.97	1	0	NA	NA	NA	NA	NA	NA	NA	NA	NA	NA	NA	NA	NA	NA	NA	NA	NA	NA	NA	NA	NA	NA	NA	NA	NA	NA	NA	NA	NA	NA	NA	NA	NA	NA	NA
Q86T13	C-type lectin domain family 14 member A OS=Homo sapiens GN=CLEC14A PE=1 SV=1	0	30.493	20	6	13	6	1	490	51.6	6.35	37.72	6	0	542993	NA	NA	1.15037e+06	17081.8	NA	NA	112641	NA	24577	NA	173155	481716	66086.7	NA	908627	NA	NA	NA	NA	NA	918870	21682	NA	NA	NA	230493	1.30452e+06	30855.5	NA	1.10482e+06	NA	540403	193017	NA
Q6UXB4	C-type lectin domain family 4 member G OS=Homo sapiens GN=CLEC4G PE=1 SV=1	0	8.396	10	3	40	3	1	293	32.5	6.61	25.67	3	0	3.78984e+06	199444	6.29874e+06	561250	1.48056e+06	3.31122e+06	241953	3.12368e+06	NA	3.09718e+06	1.18794e+06	3.91958e+06	8.86162e+06	4.92365e+06	280920	1.75681e+06	752172	1.20116e+06	1.46223e+06	6.20433e+06	4.74415e+06	5.97232e+06	522720	267667	2.16717e+06	1.44883e+06	1.14599e+06	2853894	2.816e+06	NA	9.23752e+06	140489	152482	1.576e+06	530138
Q9NY25	C-type lectin domain family 5 member A OS=Homo sapiens GN=CLEC5A PE=1 SV=1	0	15.718	29	5	14	5	1	188	21.5	8.81	23.32	5	0	5.10323e+06	778979	1.64176e+06	57480.1	7.19849e+06	141690	368652	NA	162808	4.26909e+06	860441	705201	82684.8	1.82988e+06	831585	790365	260092	1.06704e+07	3.74301e+06	158303	925152	244286	2.57873e+06	433881	300344	249704	962588	985317	655939	969544	410380	107599	1.6015e+06	1.1716e+06	1.25707e+06
Q9BXN2	C-type lectin domain family 7 member A OS=Homo sapiens GN=CLEC7A PE=1 SV=1	0	8.114	10	2	26	2	1	247	27.6	5.36	52.19	2	0	813906	NA	2.12173e+06	1.05352e+06	NA	881512	36867.1	769461	NA	359348	905567	666603	2.10756e+06	2.05761e+06	NA	443532	1.70791e+06	841033	50612.2	532516	687160	1.31737e+06	330917	81764.9	589896	NA	132050	491152	NA	NA	1.58977e+06	NA	540882	2.91279e+06	132045
Q9UBG0	C-type mannose receptor 2 OS=Homo sapiens GN=MRC2 PE=1 SV=2	0	9.423	2	2	25	2	1	1479	166.6	5.83	46.57	2	0	199981	NA	615295	1.49181e+06	NA	838882	NA	107986	NA	NA	21884.9	258749	296575	NA	NA	502851	NA	NA	33604.7	NA	NA	1.80979e+06	NA	NA	119571	137129	66733	NA	NA	NA	101611	NA	185750	392293	NA
O60494	Cubilin OS=Homo sapiens GN=CUBN PE=1 SV=5	0	328.582	21	53	401	53	1	3623	398.5	5.35	997.25	53	0	1.08536e+07	3.27475e+07	1.06375e+08	1.28419e+08	3.85644e+06	6398808	8.77257e+06	2.19412e+07	3.3882e+07	3.36098e+07	6.12972e+06	3.3111e+07	7.51439e+06	4.45616e+07	2.56768e+07	1.83322e+07	2.21047e+07	1.59763e+07	2.50388e+06	3.90683e+07	2.31997e+07	3.06354e+07	2.9695e+06	8.04473e+06	2.84918e+07	2.51439e+07	4.42684e+06	4.56369e+07	6.70447e+06	3.83228e+07	4.37864e+07	1.04271e+07	2.41842e+06	1.55585e+08	4.65652e+06
Q9H6B4	CXADR-like membrane protein OS=Homo sapiens GN=CLMP PE=1 SV=1	0	17.581	9	2	17	2	1	373	41.3	7.99	30.44	2	0	NA	NA	3.56491e+06	5.21525e+06	240270	1.56314e+06	30201.4	350401	99567.9	458223	53208.6	1.11433e+06	NA	NA	192415	NA	NA	51469.8	89388.1	1.10094e+06	25335.9	2.18934e+06	240502	NA	NA	1.38549e+06	NA	2.76378e+06	61787.8	NA	3.56406e+06	29493.7	402778	98148.8	NA
Q9H2A7	C-X-C motif chemokine 16 OS=Homo sapiens GN=CXCL16 PE=2 SV=4	0	12.671	6	1	22	1	1	254	27.6	8.78	58.47	1	0	215036	155878	NA	NA	NA	NA	465764	1.40588e+06	88713.8	160166	70628.8	NA	214902	136503	16452.4	NA	219518	67801.4	248460	NA	2.61899e+06	NA	NA	NA	73856	NA	14589.7	8.16399e+06	NA	3.67808e+06	1.6767e+06	23728.6	NA	280385	93374.9
Q68CJ9	Cyclic AMP-responsive element-binding protein 3-like protein 3 OS=Homo sapiens GN=CREB3L3 PE=1 SV=2	0	6.54	7	2	10	2	1	461	49	5.15	18.76	2	0	NA	1.53727e+06	1215344	2.12303e+07	768570	80182.6	NA	952113	404530	NA	78392.4	NA	156191	NA	946883	47379.1	35518.3	NA	27845.1	NA	NA	1.19598e+06	NA	33120.5	193320	NA	588325	2.84386e+06	NA	321307	784886	537049	17627.9	NA	201599
P01040	Cystatin-A OS=Homo sapiens GN=CSTA PE=1 SV=1	0	22.641	53	3	46	3	1	98	11	5.5	124.8	3	0	421940	NA	NA	2.66157e+06	1.93436e+06	4.77809e+06	NA	463299	454556	114876	1.77931e+06	5.19143e+06	67267.4	435564	345734	NA	226762	315549	1.26144e+06	1.24494e+06	377058	663848	NA	201189	93175.6	NA	1.71403e+06	NA	NA	387793	1357547	NA	3073398	940476	1.40029e+07
P04080	Cystatin-B OS=Homo sapiens GN=CSTB PE=1 SV=2	0	50.058	70	4	153	4	1	98	11.1	7.56	484.3	4	0	2.39907e+07	3.66181e+06	2.85496e+06	1.92642e+07	1.53127e+06	3.58154e+07	5.51751e+06	1.88468e+06	988227	429960	2.53425e+06	1.17788e+06	1.82802e+06	8.2933e+06	448197	3.88654e+06	790547	2.48099e+06	2.35133e+06	6.32624e+06	2.16378e+06	6.93551e+06	334411	285588	504860	498139	7.76564e+06	2.8094e+07	1.67953e+07	3.5101e+06	701504	100171	127094	1.36798e+07	1.82944e+07
P01034	Cystatin-C OS=Homo sapiens GN=CST3 PE=1 SV=1	0	90.512	57	9	343	9	1	146	15.8	8.75	856.67	9	0	1.83495e+07	6.85678e+06	7.4914e+07	9.67314e+07	6.34643e+06	2.31418e+07	529866	2.94123e+07	5.26823e+06	1.33734e+07	5.3053e+06	2.07488e+07	5.53487e+06	1.84413e+07	3.81869e+06	1.97236e+06	659145	5.52449e+06	3.77748e+06	4.13763e+07	1.48638e+07	2.19079e+07	570624	2.48846e+06	4.47777e+06	896364	7.72215e+06	1.1856e+08	876301	2.00187e+07	5.10355e+07	25209.1	1.39698e+07	1.01099e+08	7.0922e+06
Q15828	Cystatin-M OS=Homo sapiens GN=CST6 PE=1 SV=1	0	138.67	70	9	334	9	1	149	16.5	8.09	1183.2	9	0	1.14558e+07	1.55722e+06	9.57091e+06	7.64192e+06	234373	5.03893e+06	878163	1.52744e+08	2.60137e+06	1.97449e+07	9.21777e+06	2.70515e+07	2.87261e+07	2.78475e+06	3.76188e+06	5.90577e+06	1.04795e+06	8.88694e+06	5.92232e+06	5.28106e+07	1.3205e+07	9.42573e+07	1.67894e+06	453613	8.72251e+06	7.95891e+06	1.81175e+06	5.77372e+07	4.46249e+06	4.81436e+06	3.52117e+07	457753	1.17817e+06	2.53125e+07	4.7701e+06
P01036	Cystatin-S OS=Homo sapiens GN=CST4 PE=1 SV=3	0	57.911	62	8	154	6	1	141	16.2	5.02	382.81	8	2	4.16913e+06	1.07821e+06	6.68241e+06	4.0899e+07	2.23815e+06	3.20276e+06	1.70203e+06	3.60409e+07	528207	2.00791e+06	2.92209e+06	296009	8.8277e+06	2931659	2.44009e+06	2.35146e+06	2.29499e+06	462005	1.53931e+07	1.58523e+07	1.3119e+06	1.41757e+07	1.06011e+06	308875	2.75287e+06	620763	8.77424e+06	3.69086e+07	92121.9	2.5785e+06	5.73154e+06	138506	1.93118e+06	1.41758e+07	423649
P09228	Cystatin-SA OS=Homo sapiens GN=CST2 PE=1 SV=1	0	37.947	32	4	82	2	1	141	16.4	4.93	219.43	4	0	512707	NA	2.20173e+06	2.4173e+06	NA	NA	NA	9.249e+06	NA	583690	258139	1.85671e+06	7.53491e+06	450628	NA	1.38373e+06	NA	432809	582076	956858	1.66431e+06	286280	750464	NA	33326.6	NA	1.0802e+06	5.98945e+06	82521	NA	1.77457e+06	NA	NA	NA	984756
Q9NZV1	Cysteine-rich motor neuron 1 protein OS=Homo sapiens GN=CRIM1 PE=1 SV=1	0	6.529	2	1	10	1	1	1036	113.7	5.21	22.46	1	0	750117	3.58338e+06	711647	518743	293988	61856.8	171943	NA	712240	188036	703166	NA	1.90327e+06	NA	NA	NA	NA	6.08622e+06	318452	NA	NA	396621	1.53018e+06	141478	NA	NA	191172	NA	620989	1.30274e+06	434540	253201	16442685	1.23039e+07	NA
P54107	Cysteine-rich secretory protein 1 OS=Homo sapiens GN=CRISP1 PE=1 SV=1	0	31.969	24	4	15	4	1	249	28.5	5.91	58.14	4	0	NA	NA	NA	NA	NA	NA	NA	NA	NA	3.70289e+06	NA	NA	NA	NA	NA	107082	NA	NA	114145	NA	NA	NA	75530.7	NA	NA	NA	NA	185252	NA	NA	NA	NA	NA	NA	NA
A8MQ03	Cysteine-rich tail protein 1 OS=Homo sapiens GN=CYSRT1 PE=1 SV=1	0.001	4.315	7	1	5	1	1	144	15.3	7.06	1.76	1	0	NA	NA	NA	NA	NA	NA	NA	NA	NA	NA	NA	NA	NA	NA	NA	NA	NA	648009	NA	158222	NA	NA	NA	NA	NA	NA	234934	NA	NA	NA	NA	NA	NA	NA	71505.1
P00167	Cytochrome b5 OS=Homo sapiens GN=CYB5A PE=1 SV=2	0.019	2.588	16	1	2	1	1	134	15.3	4.96	0	1	0	NA	NA	NA	NA	NA	NA	NA	196451	NA	NA	99354.1	NA	NA	NA	139594	NA	NA	NA	291269	NA	127195	NA	NA	NA	NA	NA	NA	NA	NA	331139	237168	NA	NA	692392	NA
P07919	Cytochrome b-c1 complex subunit 6, mitochondrial OS=Homo sapiens GN=UQCRH PE=1 SV=2	0.002	3.914	20	1	1	1	1	91	10.7	4.44	2.22	1	0	NA	NA	NA	NA	NA	NA	NA	NA	NA	NA	NA	NA	NA	NA	NA	NA	NA	NA	NA	NA	NA	NA	NA	NA	NA	NA	NA	NA	NA	NA	NA	NA	NA	369596	NA
P99999	Cytochrome c OS=Homo sapiens GN=CYCS PE=1 SV=2	0	9.314	19	3	9	3	1	105	11.7	9.57	7.03	3	0	8.65593e+06	NA	257169	127106	3.36633e+06	237008	6.03084e+06	NA	NA	NA	4.17182e+06	776577	1.09266e+06	468296	245404	291109	NA	NA	657121	NA	59136.8	183583	1.1155e+07	NA	NA	NA	6.35497e+06	NA	942502	NA	NA	17340.5	29927.8	7.48207e+06	8.5596e+06
Q9Y2R0	Cytochrome c oxidase assembly factor 3 homolog, mitochondrial OS=Homo sapiens GN=COA3 PE=1 SV=1	0.002	4.078	9	1	1	1	1	106	11.7	9.6	2.31	1	0	118358	NA	NA	NA	NA	NA	219431	116520	NA	NA	NA	NA	NA	106672	NA	NA	NA	NA	NA	NA	NA	NA	NA	NA	NA	NA	NA	NA	NA	NA	NA	NA	167348	NA	NA
O43175	D-3-phosphoglycerate dehydrogenase OS=Homo sapiens GN=PHGDH PE=1 SV=4	0	4.404	4	1	1	1	1	533	56.6	6.71	0	1	0	NA	NA	NA	243671	NA	NA	NA	NA	NA	NA	NA	338764	NA	NA	NA	NA	NA	NA	NA	NA	NA	NA	NA	NA	NA	NA	NA	NA	NA	NA	NA	NA	NA	536406	239623
A6NHG4	D-dopachrome decarboxylase-like protein OS=Homo sapiens GN=DDTL PE=2 SV=1	0	8.474	21	2	4	2	1	134	14.2	6.29	3.3	2	0	88855.8	NA	NA	NA	NA	27782.8	56134.1	44572.8	NA	NA	14630.4	NA	NA	NA	NA	11936.3	NA	NA	31848.3	62550.2	NA	NA	NA	NA	NA	NA	86860	1.46222e+06	NA	NA	NA	NA	NA	1.4022e+06	65779
P07585	Decorin OS=Homo sapiens GN=DCN PE=1 SV=1	0.001	4.372	4	1	12	1	1	359	39.7	8.54	9.88	1	0	4.46906e+06	245019	NA	493517	2.27575e+06	392330	39806.3	464950	165127	NA	1.13616e+06	445741	NA	525416	NA	29614.2	NA	587940	929038	NA	404926	180614	NA	360412	224792	NA	735096	1.76942e+06	118877	452880	225543	30018.3	NA	827896	981139
Q14185	Dedicator of cytokinesis protein 1 OS=Homo sapiens GN=DOCK1 PE=1 SV=2	0.05	1.754	1	1	6	1	1	1865	215.2	7.56	2.41	1	0	24758.7	7.54345e+06	19298461	NA	5.58207e+07	NA	1.40284e+07	1.16686e+06	664566	7.69962e+06	NA	3.94075e+06	498260287	NA	5.25196e+06	245817	4339234	6.16228e+06	NA	NA	5.95315e+06	1.04012e+06	76450.9	8.58401e+06	9.96107e+06	NA	NA	NA	5.11507e+06	2.78886e+06	1323654	6.05775e+06	NA	34587.8	NA
Q01524	Defensin-6 OS=Homo sapiens GN=DEFA6 PE=1 SV=1	0	14.105	20	1	5	1	1	100	11	5.38	11.54	1	0	3.13801e+06	NA	2.40571e+06	NA	94108.6	NA	814259	NA	NA	3.25654e+06	143940	NA	880771	1.90424e+06	1.67413e+06	396620	1.83937e+06	390675	52137.1	6.14815e+06	1.29906e+06	1.32172e+06	79442.6	1.30779e+06	1.38782e+06	NA	64063.2	1.40814e+06	166290	5.36321e+06	7.86613e+06	242727	NA	345287	336830
Q6UWP2	Dehydrogenase/reductase SDR family member 11 OS=Homo sapiens GN=DHRS11 PE=1 SV=1	0.049	1.811	7	1	1	1	1	260	28.3	6.64	0	1	0	NA	NA	NA	NA	22551.7	NA	NA	NA	NA	NA	NA	NA	406711	NA	NA	NA	NA	NA	NA	NA	NA	NA	NA	NA	NA	NA	15369.5	NA	NA	NA	NA	NA	NA	252996	5055.62
Q8NFT8	Delta and Notch-like epidermal growth factor-related receptor OS=Homo sapiens GN=DNER PE=1 SV=1	0	16.591	6	3	9	3	1	737	78.4	5.17	22.95	3	0	273372	NA	1.22216e+06	376716	NA	NA	NA	122208	NA	867696	NA	NA	NA	919353	121931	426318	NA	520858	30694.1	NA	1.51487e+06	1.46004e+06	142861	322673	35018.2	82302.6	135324	NA	NA	NA	932869	NA	NA	696091	69442
P24855	Deoxyribonuclease-1 OS=Homo sapiens GN=DNASE1 PE=1 SV=1	0	73.876	57	8	268	8	1	282	31.4	4.91	855.46	8	0	1.39426e+06	1.40386e+06	7.1641e+07	1.06885e+08	912540	1.04012e+08	9.45525e+07	26860360	687355	374457	4.32187e+07	3.92627e+07	1.21595e+06	3.32775e+06	2.24777e+06	3.01748e+07	1.11362e+06	4.42507e+06	9.29898e+06	1.91922e+07	2.06838e+07	9.6827e+07	4.64774e+06	1.02026e+06	2.00548e+07	7.68021e+06	3.9015e+07	8.5959e+07	976359	2.54356e+06	1.43689e+07	971866	2.52533e+06	8.51533e+07	284232
O00115	Deoxyribonuclease-2-alpha OS=Homo sapiens GN=DNASE2 PE=1 SV=2	0	15.376	13	5	26	5	1	360	39.6	8.05	45.48	5	0	3.09815e+06	530639	NA	NA	187713	180304	NA	1.69786e+06	154308	653093	697676	1.50774e+06	199960	580084	NA	83163.6	NA	460449	1306378	NA	643948	NA	1.08562e+06	383479	228708	86058.4	1.24162e+06	3.92472e+06	392772	NA	1.82279e+06	26375.6	811942	1.5987e+06	475348
Q07507	Dermatopontin OS=Homo sapiens GN=DPT PE=1 SV=2	0	19.331	23	5	49	5	1	201	24	4.82	102.31	5	0	380938	2.33483e+06	871144	2.95008e+06	165809	593488	5.52882e+06	5.39642e+06	1.88843e+06	836346	450813	1.0238e+06	3.59485e+06	3.89432e+06	1.56725e+06	481333	6035429	2.7097e+06	426874	5.72142e+06	6.71593e+06	2.41123e+06	578334	1.62955e+06	3.10339e+06	2.56368e+06	756120	2.80308e+07	2.15836e+06	5.09364e+06	9.39816e+06	NA	935850	3.85295e+06	19995.2
Q08554	Desmocollin-1 OS=Homo sapiens GN=DSC1 PE=1 SV=2	0	6.963	3	2	4	2	1	894	99.9	5.43	4.52	2	0	NA	NA	347016	NA	305078	60268.1	NA	NA	NA	NA	391776	NA	NA	NA	NA	NA	NA	NA	NA	NA	NA	67453.1	NA	NA	NA	NA	384331	NA	NA	NA	NA	NA	14718.6	305409	210043
Q02487	Desmocollin-2 OS=Homo sapiens GN=DSC2 PE=1 SV=1	0	145.661	26	20	321	20	1	901	99.9	5.34	776.28	20	0	9.33802e+06	7.64954e+06	3.41477e+07	1.68718e+07	5.06982e+06	1.1835e+07	4.79003e+06	6.91483e+07	3.74545e+06	1.14235e+07	3.77128e+06	1.45679e+07	8.94488e+06	6.22467e+06	3.32589e+06	4.88509e+06	3.35503e+06	3.48174e+06	8.88613e+06	1.44724e+07	1.25409e+07	5.61607e+07	5.45469e+06	1.88496e+06	1.52585e+07	1.70059e+06	2.85501e+06	2.29757e+07	2.68359e+06	3.34685e+06	8.1751e+06	2.78841e+06	4.29792e+06	2.23603e+07	4.04338e+06
Q14574	Desmocollin-3 OS=Homo sapiens GN=DSC3 PE=1 SV=3	0.007	3.124	1	1	2	1	1	896	99.9	6.1	4.09	1	0	NA	NA	692257	NA	730734	NA	NA	NA	NA	NA	470595	NA	NA	NA	NA	NA	NA	NA	149941	201436	85164.1	NA	NA	NA	NA	NA	239675	599249	NA	NA	NA	NA	NA	575543	NA
Q02413	Desmoglein-1 OS=Homo sapiens GN=DSG1 PE=1 SV=2	0	23.683	9	6	49	6	1	1049	113.7	5.03	80.45	6	0	2.04909e+06	90043.4	915411	5.79454e+06	408360	927368	NA	1.61437e+06	NA	7.30022e+06	1.09783e+06	NA	46112.8	2.76555e+06	NA	3.08075e+06	NA	2.74123e+06	822594	NA	NA	1.3225e+06	2.73038e+06	NA	88923.1	NA	6.03763e+06	NA	NA	6.81947e+06	40135908	268771	560808	3.46598e+06	1.4821e+07
Q14126	Desmoglein-2 OS=Homo sapiens GN=DSG2 PE=1 SV=2	0	27.278	9	7	15	7	1	1118	122.2	5.24	29.71	7	0	75835.7	NA	NA	536616	NA	261725	NA	1.3478e+06	127451	NA	NA	NA	NA	148544	NA	NA	NA	NA	328682	NA	2699784	NA	NA	172810	NA	NA	NA	992735	NA	NA	NA	NA	167832	NA	NA
P32926	Desmoglein-3 OS=Homo sapiens GN=DSG3 PE=1 SV=2	0	16.458	5	3	7	3	1	999	107.5	5	20.33	3	0	NA	NA	NA	754347	NA	292679	NA	NA	NA	NA	NA	NA	NA	NA	NA	NA	NA	344334	NA	NA	NA	706123	NA	NA	NA	554815	172317	NA	170916	NA	NA	NA	NA	NA	NA
P15924	Desmoplakin OS=Homo sapiens GN=DSP PE=1 SV=3	0	60.408	8	19	54	19	1	2871	331.6	6.81	43.96	19	0	631358	1.061e+06	4.48318e+06	2.26786e+06	1.00973e+06	905159	108977	3846743	44854.4	592804	1.00898e+06	814973	55273.4	1.49957e+06	95824.4	918510	243106	668330	377594	780677	350630	NA	346778	44261.6	945612	2.55676e+06	355692	151890	96248.1	91728.6	7.14659e+06	242735	1.2233e+06	2.53946e+06	1.5639e+06
Q9UBP4	Dickkopf-related protein 3 OS=Homo sapiens GN=DKK3 PE=1 SV=2	0	5.811	4	1	1	1	1	350	38.4	4.65	3.02	1	0	NA	NA	NA	251358	NA	NA	NA	515464	NA	NA	NA	NA	NA	NA	167625	NA	NA	282937	89888.2	NA	NA	NA	194254	NA	NA	NA	NA	1.1263e+06	NA	NA	NA	NA	NA	NA	44189.1
P36957	Dihydrolipoyllysine-residue succinyltransferase component of 2-oxoglutarate dehydrogenase complex, mitochondrial OS=Homo sapiens GN=DLST PE=1 SV=4	0	58.004	12	6	373	6	1	453	48.7	8.95	981.77	6	0	3.80897e+07	6.17753e+06	2.85688e+07	1.07132e+07	3.03105e+07	7.18712e+06	2.83835e+07	1.49996e+07	7.97767e+06	1.19386e+07	1.66922e+07	1.60493e+07	2.22697e+07	1.88785e+07	1.6897e+07	1.15908e+07	8.04965e+06	1.40097e+07	1.38474e+07	5.43417e+06	1.44123e+07	2.23211e+07	1.02552e+07	1.36771e+07	3.49804e+06	2.01585e+06	2.33466e+07	2.48312e+07	2.51557e+07	1.5711e+07	1.85751e+07	6.91392e+06	7.14087e+06	5.1418e+07	3.15962e+07
Q01459	Di-N-acetylchitobiase OS=Homo sapiens GN=CTBS PE=1 SV=1	0	158.771	41	15	720	15	1	385	43.7	6.64	1858.67	15	0	7.0989e+07	9.52773e+06	6.3177e+07	2.73134e+07	2.41266e+07	1.24055e+07	1.77088e+07	4.54436e+07	9.60003e+06	2.15099e+07	4.06132e+07	3.44607e+07	2.97237e+07	4.67478e+07	2.96692e+06	5.52839e+06	1.60859e+07	2.18447e+07	2.26665e+07	1.89411e+07	2.92006e+07	8.00457e+07	9.44904e+06	6.74691e+06	1.01003e+07	1.4619e+07	3.34784e+07	1.32321e+08	1.6874e+07	3.43026e+07	1.17495e+07	1.19698e+06	3.96562e+07	5.3225e+07	2.19249e+07
P16444	Dipeptidase 1 OS=Homo sapiens GN=DPEP1 PE=1 SV=3	0	15.756	13	3	4	3	1	411	45.6	6.15	13.39	3	0	NA	NA	2.04474e+06	74851.7	178731	63144.2	NA	320871	200219	NA	122740	NA	NA	154264	NA	14296.2	71173	NA	69963.8	258117	293161	640312	NA	NA	NA	NA	73641.8	NA	NA	229409	NA	141511	1.15442e+06	7.78647e+06	NA
P53634	Dipeptidyl peptidase 1 OS=Homo sapiens GN=CTSC PE=1 SV=2	0	118.94	39	16	335	16	1	463	51.8	6.99	800.38	16	0	1.50626e+07	1.31824e+06	4.08949e+07	3.12134e+07	9.67611e+06	838688	1.86267e+07	1.7755e+07	253929	8.6634e+06	6.24172e+06	6.43511e+07	1.11122e+07	2.5295e+07	689676	934320	1.65808e+06	2.25092e+06	5.46479e+06	2.18115e+06	1.47419e+07	2.19316e+07	1.15654e+06	3.13572e+06	3.85108e+06	344902	2.75828e+06	2.41499e+07	307705	1.05453e+06	1.16447e+07	323068	3.38695e+06	1.04819e+08	3.42877e+06
Q9UHL4	Dipeptidyl peptidase 2 OS=Homo sapiens GN=DPP7 PE=1 SV=3	0	46.66	27	10	56	10	1	492	54.3	6.32	103.28	10	0	90208.9	NA	2.00371e+07	3.9752e+06	NA	244911	190040	3.75766e+06	93634.3	48464.1	NA	5.59977e+06	430375	388933	NA	NA	NA	NA	NA	NA	308823	196444	NA	374292	175949	63249.9	23543.1	93511.6	NA	NA	NA	54308.6	937121	1.07886e+07	NA
P27487	Dipeptidyl peptidase 4 OS=Homo sapiens GN=DPP4 PE=1 SV=2	0	196.662	34	26	249	26	1	766	88.2	6.04	638.09	26	0	8.87679e+06	1.33707e+08	4.16102e+07	4.54728e+06	3.58193e+06	8.22855e+06	4.34786e+06	6665135	1.70944e+06	1.34496e+06	3.11736e+06	5.19436e+06	2.22998e+06	3.94194e+06	5.11933e+06	9.87613e+06	1.05755e+06	5.32179e+06	2.94415e+06	1.57951e+06	4.37063e+06	7.69484e+06	1.10829e+06	4.15108e+06	3.35229e+06	1.25586e+06	1.08464e+07	1.59228e+07	2.6027e+06	2.924e+06	1.08679e+07	438615	2.58226e+07	8.52084e+07	5.61898e+06
Q16832	Discoidin domain-containing receptor 2 OS=Homo sapiens GN=DDR2 PE=1 SV=2	0	13.339	4	3	7	3	1	855	96.7	5.36	9.94	3	0	331935	NA	NA	1.63107e+06	228311	252266	NA	200493	103048	687581	NA	73150.5	NA	NA	NA	NA	NA	NA	913977	418330	NA	235220	NA	13149.7	NA	NA	208117	450796	NA	NA	610587	NA	137898	1.82909e+06	508076
O14672	Disintegrin and metalloproteinase domain-containing protein 10 OS=Homo sapiens GN=ADAM10 PE=1 SV=1	0.005	3.625	2	1	2	1	1	748	84.1	7.77	3.1	1	0	NA	NA	NA	131059	NA	NA	869135	387098	33855.3	235295	NA	NA	NA	563797	946022	133668	NA	NA	57236.9	1.67169e+06	NA	317798	NA	NA	NA	NA	NA	NA	101114	NA	NA	363645	265192	111179	NA
P78325	Disintegrin and metalloproteinase domain-containing protein 8 OS=Homo sapiens GN=ADAM8 PE=1 SV=2	0	5.083	3	1	2	1	1	824	88.7	7.55	4.85	1	0	NA	NA	NA	NA	NA	NA	NA	1.22194e+06	NA	NA	NA	NA	NA	NA	NA	NA	NA	NA	NA	NA	NA	NA	NA	NA	NA	NA	NA	NA	NA	NA	NA	NA	NA	NA	NA
Q13443	Disintegrin and metalloproteinase domain-containing protein 9 OS=Homo sapiens GN=ADAM9 PE=1 SV=1	0	15.582	4	2	10	2	1	819	90.5	7.52	17.4	2	0	NA	NA	629477	NA	NA	NA	NA	NA	NA	NA	NA	NA	NA	NA	NA	NA	NA	NA	NA	NA	NA	NA	NA	NA	NA	NA	NA	NA	NA	NA	NA	NA	NA	207842	NA
P33981	Dual specificity protein kinase TTK OS=Homo sapiens GN=TTK PE=1 SV=2	0.038	1.997	1	1	21	1	1	857	97	8.16	50.81	1	0	50100.1	2.02755e+06	NA	NA	7182.83	28960.5	33524556	1.98743e+07	1.16603e+06	483962	13635	NA	6.50751e+06	4.19608e+06	NA	13620.8	112580	NA	15346.8	7.73216e+06	5.17955e+07	61670.8	15014.3	NA	5.19383e+06	35566.2	NA	NA	NA	3.98966e+06	113220	69119.9	NA	NA	7908.39
Q8TE73	Dynein heavy chain 5, axonemal OS=Homo sapiens GN=DNAH5 PE=1 SV=3	0.007	3.089	0	1	2	1	1	4624	528.7	6.1	2.11	1	0	NA	NA	NA	NA	206226	NA	NA	NA	NA	NA	NA	NA	NA	NA	NA	NA	NA	NA	NA	NA	NA	NA	NA	NA	NA	NA	NA	NA	NA	NA	NA	NA	81181.3	NA	NA
Q8IZA0	Dyslexia-associated protein KIAA0319-like protein OS=Homo sapiens GN=KIAA0319L PE=1 SV=2	0.007	3.126	1	1	72	1	1	1049	115.6	6.05	105.27	1	0	6.63395e+06	1.7893e+06	3.92216e+06	1.08568e+06	2.59714e+06	1.54273e+06	39307.5	2.04541e+06	4.40282e+06	1.44336e+06	951817	2680830	5.69661e+06	2.25079e+06	1265260	1.05704e+06	1.51413e+06	3.4758e+06	5.39524e+06	1.21612e+06	3.0238e+06	4603443	98725.6	2344445	665830	1.47651e+06	5.5144e+06	3.5056e+06	4.40882e+06	4.10681e+06	2.04335e+06	2.20683e+06	1.10955e+06	2.28707e+06	3.71459e+06
Q14118	Dystroglycan OS=Homo sapiens GN=DAG1 PE=1 SV=2	0	37.121	12	8	59	8	1	895	97.4	8.56	130.65	8	0	8.16769e+06	3.64674e+06	15613828	5.36124e+06	712876	2.75884e+06	1.92449e+06	477051	1.08604e+06	204828	344136	4.56539e+06	8.88962e+06	2.05003e+06	16830	2.75062e+06	68843.8	396070	6.39301e+06	1.13318e+06	936640	3.87181e+06	91079.7	27857.9	3.73326e+06	6248293	17101.4	2.29601e+06	772570	1.6096e+06	7.45801e+06	1.27763e+06	709040	9.34584e+06	2.24555e+06
O43567	E3 ubiquitin-protein ligase RNF13 OS=Homo sapiens GN=RNF13 PE=1 SV=1	0	46.19	18	6	29	6	1	381	42.8	4.98	72.18	6	0	6.01001e+06	475158	3.87256e+06	3.40424e+06	322598	1.99932e+06	1.99838e+06	713236	NA	NA	6.39623e+06	3.37767e+06	3.2399e+06	274562	NA	NA	NA	NA	2.56087e+06	362281	1.45756e+06	8.8336e+06	2.08349e+06	NA	867315	1096997	NA	2.2366e+06	1.00921e+06	NA	335075	NA	7.28967e+06	5.63574e+06	3.9384e+06
Q8NC42	E3 ubiquitin-protein ligase RNF149 OS=Homo sapiens GN=RNF149 PE=2 SV=2	0	10.553	12	3	5	3	1	400	43.1	6.54	4.7	3	0	258556	NA	NA	NA	NA	NA	1.03423e+06	NA	NA	NA	NA	NA	NA	NA	NA	NA	NA	NA	141854	NA	NA	NA	NA	NA	NA	NA	NA	897460	NA	NA	NA	NA	NA	376142	NA
Q9H6Y7	E3 ubiquitin-protein ligase RNF167 OS=Homo sapiens GN=RNF167 PE=1 SV=1	0.054	1.675	2	1	12	1	1	350	38.3	5.63	0	1	0	100905	882021	NA	76441.9	83873.9	204932	116266	693121	NA	369573	44442.1	246079	677934	1.16985e+06	112197	NA	NA	NA	NA	488319	1.78809e+06	NA	NA	163072	249969	478487	216905	1.04262e+06	NA	NA	1.16008e+06	NA	NA	NA	NA
Q13508	Ecto-ADP-ribosyltransferase 3 OS=Homo sapiens GN=ART3 PE=1 SV=2	0	17.558	12	4	110	4	1	389	43.9	6.06	230.11	4	0	2.03632e+06	1.31192e+06	3.42489e+06	5.82174e+06	5.03815e+06	1587923	493577	4.97314e+06	620522	2.01739e+06	1.4787e+06	2.43047e+06	292942	2.76959e+06	539752	227293	985698	2.27794e+06	2.71923e+06	1.68654e+06	2.0789e+06	1.42182e+07	2.0637e+06	1.42398e+06	524647	434588	2.32884e+06	7.79405e+06	104670	5.4636e+06	919189	328383	1.30026e+06	4.74232e+06	2.37899e+06
O75071	EF-hand calcium-binding domain-containing protein 14 OS=Homo sapiens GN=EFCAB14 PE=1 SV=1	0	17.073	8	4	22	4	1	495	55	6.32	25.33	4	0	382999	3.06022e+06	NA	203876	NA	387924	NA	702814	290761	1578097	NA	6.47875e+06	896980	NA	NA	NA	141334	NA	NA	281580	128183	592869	NA	339429	859403	2.02474e+06	42999.9	1.1631e+06	NA	279121	1.74619e+06	422683	71802.2	787995	NA
Q12805	EGF-containing fibulin-like extracellular matrix protein 1 OS=Homo sapiens GN=EFEMP1 PE=1 SV=2	0	171.911	53	20	488	20	1	493	54.6	5.07	1386.38	20	0	1.93154e+07	1.01205e+07	2.3056e+07	2.57743e+07	8.01947e+06	3.45432e+06	1.10779e+07	3.00097e+07	8.50421e+06	2.39844e+07	1.40656e+07	1.08859e+07	1.53474e+07	2.19751e+07	3.9976e+06	3.66531e+07	7.7835e+06	2.0556e+07	6.54374e+06	1.44344e+07	2.51891e+07	2.62731e+07	1.10299e+07	8.54296e+06	1.28878e+07	3.7719e+06	7.15884e+06	8.96519e+07	7.46237e+06	1.82174e+07	4.56445e+07	1.89231e+06	4.81855e+06	3.3421e+07	1.45051e+07
O95967	EGF-containing fibulin-like extracellular matrix protein 2 OS=Homo sapiens GN=EFEMP2 PE=1 SV=3	0	38.919	7	3	71	3	1	443	49.4	4.94	157.91	3	0	3.692e+06	690231	431973	5.55726e+06	1.38814e+06	1.24458e+06	1.66609e+06	3.02474e+06	490327	1.48164e+06	1.71304e+06	NA	6.58773e+06	5.03703e+06	63903.5	1.66855e+06	263309	4.71496e+06	1.56905e+06	1.7194e+06	1.81932e+06	976155	860550	445236	490450	NA	1.56698e+06	8.99275e+06	397454	1.01013e+06	8.42859e+06	NA	577074	6.42725e+06	2.23895e+06
Q9H4M9	EH domain-containing protein 1 OS=Homo sapiens GN=EHD1 PE=1 SV=2	0.007	3.475	2	1	2	1	1	534	60.6	6.83	2.34	1	0	NA	NA	NA	NA	NA	NA	NA	NA	NA	NA	NA	NA	NA	NA	NA	NA	NA	NA	NA	NA	NA	NA	NA	NA	NA	NA	NA	NA	NA	NA	NA	NA	NA	NA	NA
P19957	Elafin OS=Homo sapiens GN=PI3 PE=1 SV=3	0	51.443	47	6	80	6	1	117	12.3	8.82	209.15	6	0	2.13346e+06	776876	2.50703e+06	1.48509e+07	941492	1.27515e+06	1.91201e+06	1.48177e+06	410481	1.93645e+06	225123	1.62026e+07	3.10095e+06	NA	NA	1.26299e+06	327904	1.12371e+06	1.81623e+06	653701	309051	1.29784e+06	NA	NA	183218	NA	507237	125214	4.42908e+06	NA	833576	141463	1.41482e+06	1.51427e+06	4.84078e+06
Q05639	Elongation factor 1-alpha 2 OS=Homo sapiens GN=EEF1A2 PE=1 SV=1	0	7.303	4	2	52	2	1	463	50.4	9.03	99.17	2	0	NA	1.8177e+06	NA	2.64593e+06	2.1305e+06	1.04524e+06	284990	1.19582e+06	1.27536e+06	844811	2.36165e+06	6847310	40273.5	3938893	1.06832e+06	NA	505577	1.3701e+06	998362	1469004	579949	170518	NA	717183	555868	883429	3.88196e+06	148341	NA	1.53605e+06	1.54409e+06	379242	NA	2.50215e+06	3.08844e+06
P13639	Elongation factor 2 OS=Homo sapiens GN=EEF2 PE=1 SV=4	0.022	2.505	1	1	3	1	1	858	95.3	6.83	2.03	1	0	NA	NA	NA	NA	NA	NA	NA	NA	NA	NA	NA	NA	NA	NA	NA	NA	NA	NA	NA	NA	NA	NA	NA	NA	NA	NA	NA	NA	NA	NA	NA	NA	NA	NA	NA
Q9BXX0	EMILIN-2 OS=Homo sapiens GN=EMILIN2 PE=1 SV=3	0.05	1.77	1	1	1	1	1	1053	115.6	6.46	0	1	0	NA	NA	NA	NA	NA	NA	NA	NA	NA	1.89959e+06	NA	NA	NA	NA	NA	NA	NA	NA	NA	NA	NA	NA	NA	NA	NA	NA	NA	379758	84633.6	NA	NA	NA	NA	NA	NA
P17813	Endoglin OS=Homo sapiens GN=ENG PE=1 SV=2	0.007	3.091	2	1	3	1	1	658	70.5	6.61	6.9	1	0	198337	NA	958434	561848	NA	376288	NA	585747	NA	NA	114229	439883	NA	NA	NA	270274	NA	NA	NA	225454	NA	177122	NA	NA	NA	NA	NA	147370	NA	NA	219105	NA	NA	379396	774921
Q9ULC0	Endomucin OS=Homo sapiens GN=EMCN PE=1 SV=2	0	7.172	5	1	2	1	1	261	27.4	7.94	3.67	1	0	NA	NA	2147320	55267	849439	61443.8	201895	NA	90706.2	3.03937e+06	174107	167322	1.55861e+06	NA	4.07042e+06	NA	NA	1.53397e+06	NA	NA	NA	733744	NA	NA	495457	505314	NA	540446	1.62534e+06	NA	1.91634e+06	336047	563572	83926.3	90643.5
O94919	Endonuclease domain-containing 1 protein OS=Homo sapiens GN=ENDOD1 PE=1 SV=2	0	156.36	38	18	338	18	1	500	55	5.71	1007.34	18	0	1.24628e+07	3.04357e+08	5.70969e+07	1.6287e+07	1.23662e+06	4.99387e+07	269342	8.1539e+07	3.43863e+06	1.97258e+06	7.75777e+06	2.50401e+08	1.44429e+07	1.01685e+07	1.76566e+06	1.54133e+07	2.47221e+06	3.95527e+06	1.20235e+07	2.14799e+07	4.88652e+06	9.23902e+06	4.65585e+06	198191	3.33401e+08	3.1964e+08	4.51001e+06	484377	2.30679e+06	2.50762e+06	3.07286e+07	9.08661e+07	6.29371e+06	2.43541e+07	8.84353e+06
Q9HCU0	Endosialin OS=Homo sapiens GN=CD248 PE=1 SV=1	0	96.2	22	14	359	14	1	757	80.8	5.35	736.06	14	0	7.10764e+06	2.10265e+06	2.32136e+07	2.12468e+07	7.37154e+06	2.09698e+07	377412	2.01676e+07	NA	2.15967e+06	541886	7.54725e+06	2.47096e+07	1.34142e+07	1.87072e+06	1.39207e+07	239200	249280	2.26368e+06	2.24408e+07	3.41883e+07	3.93697e+07	952507	2.95398e+06	1.16842e+07	7.10062e+06	7.44026e+06	1.13552e+08	233780	902336	6.92394e+07	26486.8	3085.2	1.01369e+07	6.46359e+06
Q96AP7	Endothelial cell-selective adhesion molecule OS=Homo sapiens GN=ESAM PE=1 SV=1	0	23.367	17	4	81	4	1	390	41.2	9.32	146.77	4	0	4.15116e+06	104644	3.32046e+06	2.86746e+06	2.79917e+06	1.26919e+06	1.73389e+06	2.9044e+06	NA	1.44574e+06	766939	3.99822e+06	3.85462e+06	3.54256e+06	NA	192090	135222	1.07526e+06	1.57864e+06	1.73586e+06	2.72455e+06	4.5886e+06	NA	111166	939951	861109	1.52286e+06	1034093	NA	240462	4.8338e+06	NA	419744	1.69483e+06	815367
Q9UNN8	Endothelial protein C receptor OS=Homo sapiens GN=PROCR PE=1 SV=1	0	47.682	26	5	449	5	1	238	26.7	7.18	1100.15	5	0	2.06335e+07	1.835e+06	3.09944e+08	1.21785e+08	4.54529e+06	1.04217e+08	1.37712e+06	9.02608e+07	785984	227547	5.83974e+06	6.54578e+07	5.62957e+07	5.6234e+06	1.78484e+06	1.02561e+08	825667	902257	5.68646e+06	4.02937e+07	2.18986e+07	1.49878e+08	2.14163e+06	1.2376e+06	2.27554e+07	1.28786e+07	1.79013e+07	2.82141e+07	621214	502234	5.83043e+07	1.16925e+06	1.21619e+07	2.86791e+08	1.99533e+06
Q9UHY7	Enolase-phosphatase E1 OS=Homo sapiens GN=ENOPH1 PE=1 SV=1	0	13.672	18	4	6	4	1	261	28.9	4.78	7.09	4	0	NA	NA	NA	NA	NA	NA	NA	NA	NA	NA	NA	NA	NA	NA	NA	NA	NA	NA	NA	NA	NA	NA	NA	NA	NA	NA	NA	NA	NA	NA	NA	NA	NA	NA	NA
Q92817	Envoplakin OS=Homo sapiens GN=EVPL PE=1 SV=3	0.007	3.155	1	1	1	1	1	2033	231.5	6.96	0	1	0	NA	NA	NA	NA	NA	NA	NA	NA	NA	NA	NA	NA	NA	NA	NA	NA	NA	NA	NA	NA	NA	NA	NA	NA	NA	NA	NA	NA	NA	NA	NA	NA	NA	NA	312542
P21709	Ephrin type-A receptor 1 OS=Homo sapiens GN=EPHA1 PE=1 SV=4	0	8.292	2	2	8	2	1	976	108.1	6.64	15.87	2	0	NA	NA	728272	2.27549e+06	462451	1575227	NA	NA	604628	234134	NA	123489	NA	514686	NA	NA	358221	299703	1.99569e+06	1.03964e+06	385886	352420	182346	203607	254823	NA	1249179	1.34421e+06	NA	1.8422e+06	2.05977e+06	NA	NA	NA	2.54649e+06
P54764	Ephrin type-A receptor 4 OS=Homo sapiens GN=EPHA4 PE=1 SV=1	0	25.318	8	5	7	5	1	986	109.8	6.61	19.13	5	0	93667.8	109366	NA	127769	NA	291117	NA	894453	NA	NA	NA	NA	NA	141963	188659	NA	NA	NA	344728	156155	NA	1.48073e+06	NA	NA	NA	426044	NA	NA	NA	NA	402843	NA	NA	NA	430711
Q15375	Ephrin type-A receptor 7 OS=Homo sapiens GN=EPHA7 PE=1 SV=3	0	40.384	10	8	21	8	1	998	112	5.8	52.88	8	0	276953	NA	29226179	1.66441e+06	328375	461289	368736	7.91412e+06	NA	NA	800691	2.14787e+06	NA	1.64062e+06	NA	1.41872e+06	NA	128531	NA	1.87427e+06	1.09183e+06	5.01905e+06	NA	NA	684796	NA	594570	415058	NA	NA	1.51836e+06	210370	NA	307109	154250
P29323	Ephrin type-B receptor 2 OS=Homo sapiens GN=EPHB2 PE=1 SV=5	0	6.467	3	2	3	2	1	1055	117.4	6.55	2.02	2	0	NA	NA	NA	NA	NA	237979	NA	NA	NA	258986	NA	NA	NA	NA	NA	454126	NA	NA	NA	NA	NA	NA	NA	NA	NA	NA	NA	NA	110409	NA	NA	NA	NA	157618	NA
P54753	Ephrin type-B receptor 3 OS=Homo sapiens GN=EPHB3 PE=1 SV=2	0.012	2.725	2	1	2	1	1	998	110.3	6.32	0	1	0	NA	NA	NA	866032	NA	602396	NA	NA	NA	943871	NA	NA	143432	NA	419673	213096	171884	556852	NA	225064	NA	NA	NA	114047	78930.8	NA	NA	NA	NA	520950	781616	NA	63174.4	NA	NA
P54760	Ephrin type-B receptor 4 OS=Homo sapiens GN=EPHB4 PE=1 SV=2	0	10.649	3	3	23	3	1	987	108.2	6.9	32.23	3	0	94585.1	NA	1.0164e+06	1.17495e+06	90470.4	1.62268e+06	NA	574286	256121	NA	116572	200379	NA	NA	NA	429943	725455	1.37984e+06	115499	NA	23343.3	2.41688e+06	488181	NA	270218	288296	77961	NA	117273	NA	126368	NA	20786.6	482214	NA
O15197	Ephrin type-B receptor 6 OS=Homo sapiens GN=EPHB6 PE=1 SV=4	0.05	1.768	1	1	1	1	1	1021	110.6	6.65	0	1	0	NA	NA	NA	328035	NA	NA	NA	NA	NA	NA	NA	NA	NA	NA	NA	NA	NA	NA	NA	NA	NA	NA	NA	NA	NA	NA	NA	NA	NA	NA	NA	NA	NA	NA	NA
P20827	Ephrin-A1 OS=Homo sapiens GN=EFNA1 PE=1 SV=2	0	17.238	18	3	76	3	1	205	23.8	6.83	118.57	3	0	602638	NA	6.28149e+06	5.15456e+06	119329	4.29054e+06	291739	NA	NA	264694	154347	2.37535e+06	3.23726e+06	417768	124516	1.83715e+06	NA	NA	117224	2.2769e+06	1.97784e+06	2.81898e+06	NA	NA	1.28903e+06	1.1673e+06	279708	1.36951e+07	NA	NA	4.86542e+06	NA	381009	640308	130348
P98172	Ephrin-B1 OS=Homo sapiens GN=EFNB1 PE=1 SV=1	0	40.779	29	8	68	8	1	346	38	8.94	138.5	8	0	58209.3	495120	282809	3.08895e+06	585701	709947	62601.8	1.47932e+07	541057	456925	381692	5.09072e+06	6.56118e+06	980008	384726	NA	36553.6	360589	543148	2.2268e+06	991755	5.81388e+06	213296	222857	2.33699e+06	258216	164426	5.37287e+06	95546.3	510785	4.79148e+06	111508	209917	141316	NA
P52799	Ephrin-B2 OS=Homo sapiens GN=EFNB2 PE=1 SV=1	0	4.426	5	1	3	1	1	333	36.9	8.85	8.65	1	0	NA	NA	NA	NA	NA	NA	NA	NA	NA	NA	NA	NA	NA	NA	NA	NA	NA	NA	NA	NA	NA	NA	NA	NA	NA	NA	NA	NA	NA	NA	NA	NA	NA	NA	NA
P61916	Epididymal secretory protein E1 OS=Homo sapiens GN=NPC2 PE=1 SV=1	0	92.71	53	8	472	8	1	151	16.6	7.65	1467.17	8	0	2.48986e+07	2.55851e+06	2.45132e+07	1.01321e+07	1.07255e+07	4.49465e+06	3.37364e+07	6.9956e+06	2.69327e+06	5.01387e+08	8.10976e+06	1.31912e+07	2.35198e+07	1.97052e+07	1.91274e+06	1.10645e+06	2.55141e+06	3.49929e+06	5.96947e+06	5.98471e+06	2.66089e+06	2.29598e+07	2.56945e+06	3.83014e+06	4.14109e+06	2.19226e+06	5.88187e+06	1.11149e+07	8.33276e+06	9.93494e+06	4.16581e+06	1325759	5.11417e+06	1.74052e+07	1.02622e+07
Q9Y2E5	Epididymis-specific alpha-mannosidase OS=Homo sapiens GN=MAN2B2 PE=1 SV=4	0	117.656	27	21	163	21	1	1009	113.9	7.24	317.31	21	0	8.16433e+06	1.32792e+06	5.45644e+06	5.23343e+07	3.08078e+06	2.45221e+06	3.04066e+06	2.44139e+06	3.88671e+06	895435	3.69403e+06	3.34215e+06	3.13184e+06	259280	320857	870308	728841	1.33352e+06	1.3279e+06	1.70111e+06	527002	8.0807e+06	1.08892e+06	645644	1.07908e+06	5.81678e+06	1.14094e+06	7.14379e+06	972587	1.71461e+06	2.70066e+06	1.5173e+06	6.54475e+06	1.9601e+07	1.74847e+06
P16422	Epithelial cell adhesion molecule OS=Homo sapiens GN=EPCAM PE=1 SV=2	0	5.187	4	1	47	1	1	314	34.9	7.46	132.73	1	0	NA	972196	NA	2.72246e+06	2.67835e+06	913815	1.68416e+06	2.28037e+06	959995	1.00111e+06	3.47625e+06	NA	284081	1.20067e+06	1.64907e+06	41181.4	528012	1.45782e+06	1.70313e+06	838170	1.61408e+06	NA	NA	1.23447e+06	837138	340753	3.55851e+06	NA	NA	871508	3.74149e+06	294404	NA	741883	NA
Q96HE7	ERO1-like protein alpha OS=Homo sapiens GN=ERO1A PE=1 SV=2	0.01	2.85	2	1	1	1	1	468	54.4	5.68	1.64	1	0	NA	NA	NA	NA	NA	NA	NA	NA	NA	NA	NA	NA	NA	NA	NA	102161	NA	NA	NA	NA	NA	NA	NA	NA	NA	NA	NA	NA	NA	NA	NA	NA	NA	288691	17082.2
P27105	Erythrocyte band 7 integral membrane protein OS=Homo sapiens GN=STOM PE=1 SV=3	0	4.98	4	1	3	1	1	288	31.7	7.88	6.66	1	0	NA	NA	NA	290760	NA	NA	NA	NA	NA	NA	NA	NA	NA	NA	NA	NA	NA	NA	NA	NA	NA	NA	NA	NA	NA	NA	NA	NA	NA	NA	NA	NA	NA	862258	NA
Q9H0W9	Ester hydrolase C11orf54 OS=Homo sapiens GN=C11orf54 PE=1 SV=1	0	18.545	24	5	14	5	1	315	35.1	6.7	27.18	5	0	223741	NA	NA	981929	113750	437447	NA	20833	NA	NA	224414	240707	NA	2.00535e+06	164572	140892	NA	NA	43555.1	1367696	NA	NA	62685.8	NA	NA	683453	195137	66633.8	NA	NA	1.2212e+06	407435	NA	5.63174e+06	NA
O00418	Eukaryotic elongation factor 2 kinase OS=Homo sapiens GN=EEF2K PE=1 SV=2	0.055	1.668	3	1	11	1	1	725	82.1	5.33	6.6	1	0	NA	NA	NA	3.38675e+06	438294	NA	NA	NA	NA	NA	45906.7	553311	151566	NA	NA	NA	37840.2	79332.9	NA	NA	NA	NA	NA	NA	NA	NA	1.72365e+06	1629007	NA	NA	1.0824e+06	NA	NA	NA	NA
P55010	Eukaryotic translation initiation factor 5 OS=Homo sapiens GN=EIF5 PE=1 SV=2	0.033	2.178	2	1	3	1	1	431	49.2	5.58	0	1	0	NA	87225.5	NA	32294.8	24388.4	NA	NA	149728	55645.4	354277	27827.7	NA	82333.8	NA	265015	NA	87787.5	NA	NA	NA	109719	NA	NA	11293.3	333055	NA	35276.7	6.42367e+06	NA	129545	277912	NA	8485.16	NA	NA
P56537	Eukaryotic translation initiation factor 6 OS=Homo sapiens GN=EIF6 PE=1 SV=1	0	27.573	33	5	23	5	1	245	26.6	4.68	63.45	5	0	NA	NA	NA	1.31638e+06	384916	334301	NA	8.83319e+06	NA	NA	103799	1.46958e+06	NA	NA	NA	208810	67370.7	43343.9	NA	958705	NA	3.32622e+06	NA	NA	915146	NA	NA	NA	NA	NA	251821	NA	NA	1.58524e+06	112250
Q16610	Extracellular matrix protein 1 OS=Homo sapiens GN=ECM1 PE=1 SV=2	0	64.197	36	14	47	14	1	540	60.6	6.71	101.81	14	0	247636	574877	358260	2.47104e+06	438388	1.01219e+06	54480.2	NA	2.6188e+06	1.76839e+07	803427	2.35398e+06	NA	NA	NA	12925.1	387592	55620	1.10174e+06	NA	NA	193306	2.74623e+06	NA	43612.6	132892	272861	NA	NA	198107	836290	54491.4	1.66408e+06	2.29472e+06	5.6961e+06
Q8IWU5	Extracellular sulfatase Sulf-2 OS=Homo sapiens GN=SULF2 PE=1 SV=1	0	27.426	3	3	909	3	1	870	100.4	9.17	2665.71	3	0	2.01465e+06	2.19827e+08	6.36771e+06	1.9686e+08	6.31768e+08	3.35165e+08	2.80064e+08	1.84757e+08	1.06731e+08	8.73886e+07	2.17381e+07	8.38843e+07	4.10786e+07	1.15582e+08	3.2595e+08	395088	1.13972e+08	2.02112e+08	6.07422e+07	1.57351e+08	1.04227e+08	1.18142e+07	949705	1.51792e+08	5.73102e+07	1.64391e+07	4.73436e+08	4.4622e+08	120954	2.26914e+08	2.44658e+08	4.90215e+07	102014	3.45796e+07	1.60091e+07
P08294	Extracellular superoxide dismutase [Cu-Zn] OS=Homo sapiens GN=SOD3 PE=1 SV=2	0	72.457	44	9	139	9	1	240	25.8	6.61	415.31	9	0	1.56096e+06	2.47488e+06	6.49997e+07	5.96315e+07	NA	3.45003e+06	368242	7.23563e+06	NA	439088	205497	1.72601e+07	991019	3.0735e+06	378073	1.25616e+07	444502	1.43658e+06	67040.1	347939	489320	7.50404e+06	NA	353070	5.68332e+06	48128.5	710004	3.53266e+06	7.52169e+06	874206	1.1916e+07	4.41534e+06	361732	1.16474e+07	52199.4
P15311	Ezrin OS=Homo sapiens GN=EZR PE=1 SV=4	0	21.382	8	4	29	1	1	586	69.4	6.27	20.95	4	0	NA	NA	NA	49441.1	NA	NA	NA	NA	NA	NA	NA	NA	NA	NA	NA	NA	NA	NA	NA	NA	NA	NA	66544.1	NA	NA	NA	NA	NA	NA	NA	NA	NA	NA	101602	NA
Q7L8L6	FAST kinase domain-containing protein 5, mitochondrial OS=Homo sapiens GN=FASTKD5 PE=1 SV=1	0.054	1.682	3	1	3	1	1	764	86.5	8.13	2.64	1	0	262062	NA	NA	NA	249852	504081	NA	NA	575011	NA	NA	525880	656849	595487	60093.6	31638.9	NA	NA	84608.1	463325	314152	NA	NA	NA	NA	NA	114036	366118	NA	888327	NA	500050	736787	163578	98837.4
Q01469	Fatty acid-binding protein, epidermal OS=Homo sapiens GN=FABP5 PE=1 SV=3	0	118.589	75	11	336	11	1	135	15.2	7.01	865.73	11	0	5.604e+06	2.92542e+07	3.60726e+06	8.87616e+07	2.40091e+07	6.20278e+06	8.8513e+06	328372	3.53752e+06	1.79796e+06	9.8294e+06	6.67026e+07	345551	4.70124e+06	NA	7.68168e+06	1.33683e+06	595697	2.8203e+07	2.23466e+07	5.85098e+06	5.148e+06	9.08898e+06	1.47256e+07	1.32092e+06	4.12931e+06	7.12328e+06	4.19166e+07	NA	613514	2.49226e+08	1.37315e+07	1.01721e+07	7.93156e+07	4.54155e+07
P05413	Fatty acid-binding protein, heart OS=Homo sapiens GN=FABP3 PE=1 SV=4	0	40.919	53	8	63	8	1	133	14.8	6.8	100.43	8	0	193836	116772	1.19297e+07	2.17591e+06	1.98274e+06	1.41319e+06	592705	4.69141e+06	869244	687837	1.23688e+06	3.76235e+06	3.44725e+06	2.95061e+06	74208.8	378531	20902.2	169487	1.57828e+06	3.49115e+06	2.46404e+06	380408	NA	759480	620485	667835	1.10526e+06	9.44485e+06	282152	126672	5.4896e+06	182817	1.6086e+06	1.28696e+06	3.10513e+06
P07148	Fatty acid-binding protein, liver OS=Homo sapiens GN=FABP1 PE=1 SV=1	0	29.995	50	4	57	4	1	127	14.2	7.18	117.38	4	0	2.84537e+06	NA	5.52701e+06	1.32232e+06	2.38082e+06	1.43476e+06	57813.1	2.11707e+06	NA	NA	175524	7.51608e+06	3.28113e+06	368345	NA	297225	175271	NA	209818	803087	2.38925e+06	3.94597e+06	1.32224e+06	NA	1.42144e+06	NA	755401	6.65596e+06	201492	NA	3.25939e+06	NA	NA	5.43485e+06	1.54636e+06
P02794	Ferritin heavy chain OS=Homo sapiens GN=FTH1 PE=1 SV=2	0	10.799	12	2	11	2	1	183	21.2	5.55	9.41	2	0	2.06634e+06	NA	404333	175126	621784	47200.4	936715	NA	NA	NA	181911	NA	NA	277324	NA	39780.5	NA	129583	231399	NA	NA	403507	NA	NA	NA	NA	306550	NA	NA	NA	NA	NA	NA	NA	48520
P02792	Ferritin light chain OS=Homo sapiens GN=FTL PE=1 SV=2	0	38.39	29	4	38	4	1	175	20	5.78	101.96	4	0	3.77466e+06	NA	NA	47717	1.0474e+06	169384	57601.1	169357	NA	NA	137727	143348	NA	53701.5	NA	486830	645942	140667	460611	NA	126386	1.42697e+07	19861.9	365197	NA	135250	266528	NA	3.70109e+06	NA	NA	80544.4	NA	587706	72691.3
Q9UGM5	Fetuin-B OS=Homo sapiens GN=FETUB PE=1 SV=2	0.01	2.902	2	1	5	1	1	382	42	6.83	5.3	1	0	NA	NA	4.1194e+06	101124	NA	NA	NA	NA	NA	NA	NA	178740	NA	NA	NA	NA	NA	NA	NA	NA	NA	NA	NA	NA	NA	NA	NA	NA	NA	NA	NA	NA	NA	NA	NA
P35555	Fibrillin-1 OS=Homo sapiens GN=FBN1 PE=1 SV=3	0	192.058	12	32	653	31	1	2871	312	4.93	1264.3	32	1	6.73549e+06	6.9284e+06	3.67123e+07	1.41509e+07	3.70583e+06	5.67252e+06	1.14982e+07	3.64135e+07	1.01641e+07	2.55289e+07	7.47274e+06	2.18006e+07	3.50998e+07	5.6466e+07	5.48707e+06	4.21909e+06	9.08245e+06	2.92141e+07	3.53082e+06	3.5403e+07	4.81205e+07	6.1561e+07	6.55019e+06	6.94023e+06	2.21579e+07	1.64189e+07	7.85381e+06	1.33465e+08	8.42715e+06	1.2607e+07	1.04232e+08	4.32082e+06	4.14936e+06	1.07832e+07	5.96697e+06
P35556	Fibrillin-2 OS=Homo sapiens GN=FBN2 PE=1 SV=3	0	9.705	1	3	21	2	1	2912	314.6	4.86	9.46	3	0	NA	NA	NA	NA	NA	NA	NA	NA	NA	NA	NA	NA	NA	NA	NA	NA	NA	NA	NA	NA	NA	NA	NA	NA	NA	NA	NA	NA	NA	NA	NA	NA	NA	NA	NA
P02671	Fibrinogen alpha chain OS=Homo sapiens GN=FGA PE=1 SV=2	0	138.573	22	14	253	14	1	866	94.9	6.01	729.5	14	0	4.4444e+07	586723	5.8845e+07	2.14953e+07	9.42033e+06	2.19754e+07	1.20151e+06	2.12045e+07	4.72503e+06	3.44497e+06	9.68132e+06	1.15014e+07	6.57263e+06	2.80483e+06	90894	1.88393e+07	2.65787e+06	2.73059e+06	5.48666e+06	1.53025e+07	5.14188e+06	1.32199e+07	7.13647e+06	45152.9	1.11772e+07	1.97953e+07	3.85769e+06	3.49644e+06	9.2284e+06	6.04613e+06	2.89198e+07	806614	6.88587e+06	2.50603e+07	3.02998e+06
P02675	Fibrinogen beta chain OS=Homo sapiens GN=FGB PE=1 SV=2	0	42.441	21	9	169	9	1	491	55.9	8.27	410.23	9	0	8.29924e+06	4.3951e+06	2.31221e+07	9.16569e+06	6.4282e+06	3.36185e+06	NA	1.96631e+06	1.42886e+06	536428	1.61694e+07	3.08271e+06	6.87944e+06	679782	NA	4.50863e+06	763642	3.64307e+06	27869764	6.79519e+06	1.73193e+06	1.84386e+07	9.28019e+06	791424	3.79148e+06	100471	3.8528e+06	1.22986e+06	8.43179e+06	3.3471e+06	1.75059e+06	98107.8	587869	1.43189e+07	6.60734e+06
P02679	Fibrinogen gamma chain OS=Homo sapiens GN=FGG PE=1 SV=3	0	25.395	13	4	12	4	1	453	51.5	5.62	31.09	4	0	415308	NA	8.74295e+06	1.40378e+06	NA	NA	NA	652275	NA	64425.3	46202.3	396523	NA	NA	NA	440241	242613	109741	24754.8	294185	NA	112146	NA	NA	NA	NA	NA	1.36394e+06	NA	448609	NA	52328.8	535960	714317	89174.7
Q9BYJ0	Fibroblast growth factor-binding protein 2 OS=Homo sapiens GN=FGFBP2 PE=1 SV=1	0	6.117	8	1	14	1	1	223	24.6	8.87	16.77	1	0	NA	231387	74076.3	35319.3	NA	7735.46	NA	NA	NA	NA	NA	908101	281766	NA	NA	NA	NA	9034.97	118702	NA	842768	1.59531e+06	12053.3	NA	41925.9	100314	93906.5	NA	841630	NA	448700	NA	81512.9	365615	6809.9
Q06828	Fibromodulin OS=Homo sapiens GN=FMOD PE=1 SV=2	0	7.192	5	2	20	2	1	376	43.2	6.04	27.3	2	0	15121.4	249342	179474	175530	NA	NA	312470	980790	325485	327518	52059.7	NA	NA	174267	531779	NA	89496.7	49021.7	26409.1	434299	596398	NA	3957.4	90625.8	217367	117427	19794.6	1.04621e+06	NA	1.33262e+06	1.06358e+06	43172.8	NA	556533	NA
P02751	Fibronectin OS=Homo sapiens GN=FN1 PE=1 SV=4	0	260.156	26	41	722	41	1	2386	262.5	5.71	1834.02	41	0	3.81262e+07	1.18176e+07	2.3921e+07	1.3754e+07	1.03559e+07	1.70646e+07	5.43982e+06	2.1113e+07	1.59598e+07	9.36827e+07	1.17277e+07	9.04737e+06	1.51241e+07	3.40519e+07	5.59082e+06	1.26558e+07	4.58735e+06	1.04165e+07	1.56669e+07	1.35531e+07	2.28242e+07	6.1526e+07	2.39721e+06	5.33975e+06	1.39003e+07	1.21685e+07	2.35775e+07	7.59523e+07	3.61498e+06	1.60725e+07	5.65073e+07	2.93608e+06	4.48845e+06	6.0051e+07	1.90682e+07
Q9UBX5	Fibulin-5 OS=Homo sapiens GN=FBLN5 PE=1 SV=1	0	51.496	16	6	111	6	1	448	50.1	4.73	279.3	6	0	4.32641e+06	1.15176e+06	2.99834e+06	6.24027e+06	692486	1.35391e+06	977127	2.22925e+06	720685	1.00672e+06	2.02593e+06	NA	6.12045e+06	1.92706e+06	3.53982e+06	3.275e+06	89867.5	1.14176e+06	204124	981787	1.2783e+06	7.54101e+06	4.27251e+06	671474	1.65689e+06	950812	2.22007e+06	2.69776e+07	427922	500747	4.11252e+06	115104	119372	2.79309e+06	1.13321e+06
Q53RD9	Fibulin-7 OS=Homo sapiens GN=FBLN7 PE=2 SV=1	0	14.981	7	3	45	3	1	439	47.3	7.62	54.73	3	0	241719	1.8559e+06	5.69165e+06	3.21515e+06	152854	1.28832e+06	55587.6	143957	NA	1.69923e+06	197625	NA	NA	1.66783e+06	86578.9	195429	204767	17462.5	NA	NA	95197.2	4.25356e+06	410906	215027	1.24629e+06	1.51695e+06	20744.1	6.76554e+06	NA	372874	4.04539e+06	1.13128e+06	2.36067e+06	196773	NA
Q15485	Ficolin-2 OS=Homo sapiens GN=FCN2 PE=1 SV=2	0	33.281	21	6	40	6	1	313	34	6.77	91.46	6	0	NA	4.64569e+07	1.78426e+06	3.97276e+06	582342	4.29285e+06	551233	7.57908e+06	14779157	1.92523e+06	626783	2.71375e+07	91264.5	1.09795e+07	1.10389e+06	510856	2.36722e+06	120773	182052	2.86625e+07	693615	7.87764e+06	26461.9	197252	8.28054e+06	NA	772518	2.8932e+07	NA	9.08428e+06	3.94326e+07	2.10092e+06	695622	NA	404602
P20930	Filaggrin OS=Homo sapiens GN=FLG PE=1 SV=3	0	10.434	2	4	5	4	1	4061	434.9	9.25	6.98	4	0	76594.3	249445	NA	1.11273e+06	45999.8	317842	291975	NA	69566.4	187487	NA	NA	NA	NA	NA	4957.83	223743	212698	173375	897183	NA	599598	33282.6	33120.1	301710	NA	NA	9.13445e+07	NA	528327	NA	72966.2	NA	350134	22867.1
Q5D862	Filaggrin-2 OS=Homo sapiens GN=FLG2 PE=1 SV=1	0.002	3.982	1	1	5	1	1	2391	247.9	8.31	0	1	0	NA	NA	NA	621055	NA	530181	NA	NA	NA	NA	NA	NA	NA	NA	NA	NA	NA	NA	NA	NA	NA	NA	NA	NA	NA	NA	NA	265105	NA	NA	NA	NA	NA	NA	NA
P21333	Filamin-A OS=Homo sapiens GN=FLNA PE=1 SV=4	0	78.373	8	15	129	14	1	2647	280.6	6.06	188.07	15	1	8.18199e+06	2.63674e+06	1.53828e+06	8.09509e+06	2.64583e+06	8.10426e+06	920070	2.19984e+06	1.08777e+07	717437	6.17255e+06	5.69077e+06	1.99379e+06	4.24065e+06	1.12204e+06	4.2678e+06	1.10467e+06	3.44763e+06	4.59034e+06	6.34775e+06	2.54921e+06	756320	3.1295e+06	2.21922e+06	1.08613e+06	1.80733e+06	6.78165e+06	1.82468e+06	6.02364e+06	2.65681e+06	4.63989e+06	364807	47647.4	3.67969e+06	4.5298e+06
Q14315	Filamin-C OS=Homo sapiens GN=FLNC PE=1 SV=3	0	25.079	3	6	28	4	1	2725	290.8	5.97	32.59	6	0	552736	111871	1.14616e+06	174668	447713	2.4577e+06	1.04349e+06	291729	150171	177752	47584.2	53786.2	81780.6	NA	699336	1.56638e+06	135250	164262	NA	NA	NA	NA	42351.4	19901.4	NA	51218.3	752936	1.58152e+06	44497.8	588800	1.45506e+06	NA	3.42744e+06	NA	45711.5
P30043	Flavin reductase (NADPH) OS=Homo sapiens GN=BLVRB PE=1 SV=3	0.019	2.59	7	1	1	1	1	206	22.1	7.65	0	1	0	NA	NA	NA	NA	NA	NA	NA	NA	NA	NA	NA	NA	NA	NA	NA	NA	NA	NA	NA	NA	NA	NA	NA	NA	NA	NA	NA	NA	NA	NA	NA	NA	NA	NA	NA
O75955	Flotillin-1 OS=Homo sapiens GN=FLOT1 PE=1 SV=3	0.01	2.781	3	1	1	1	1	427	47.3	7.49	0	1	0	NA	NA	NA	NA	NA	NA	NA	NA	NA	NA	NA	NA	NA	NA	NA	NA	NA	NA	NA	NA	NA	NA	NA	NA	NA	NA	NA	NA	NA	NA	NA	NA	NA	NA	NA
Q5VW36	Focadhesin OS=Homo sapiens GN=FOCAD PE=1 SV=1	0.005	3.674	1	1	94	1	1	1801	199.9	6.62	235.56	1	0	1.98723e+06	8.87032e+06	4.00362e+06	2.41824e+06	592697	4.4288e+06	1.22932e+06	2.88968e+06	2.05654e+07	2.44012e+06	1.05762e+07	1.11633e+06	1.78201e+06	9.98653e+06	4.728e+06	1.35215e+07	2.30449e+06	1.50774e+06	1.05734e+06	1.17262e+07	1.73865e+06	3.93874e+06	2.75752e+06	3.67618e+06	7.05696e+06	2.53619e+06	1.85639e+06	3.83816e+06	474402	7932563	1.71519e+07	1.32979e+06	244603	6.22763e+06	1.73486e+06
P15328	Folate receptor alpha OS=Homo sapiens GN=FOLR1 PE=1 SV=3	0	69.118	23	8	156	8	1	257	29.8	7.97	299.84	8	0	3.11315e+06	1.45987e+06	2.68297e+07	2.2459e+07	2.22039e+06	2.14281e+06	1.23271e+06	7.03575e+06	872765	5.85928e+06	3.6905e+06	1.43566e+07	3.61094e+06	5.49346e+06	616888	3.10726e+06	1.24273e+06	2.31157e+06	3.6175e+06	5.13011e+06	2.26642e+07	1.36909e+07	1.11987e+06	497840	1.03897e+07	1.41923e+06	6.81853e+06	5.46676e+07	1.4096e+06	1.86499e+06	2.46253e+07	574880	710043	1.19976e+07	511550
P14207	Folate receptor beta OS=Homo sapiens GN=FOLR2 PE=1 SV=4	0	21.247	20	4	13	3	1	255	29.3	7.53	27.56	4	1	582531	754367	661332	375686	90040.7	128994	60791.5	1.53009e+06	2.62969e+06	NA	751088	1.96991e+06	44445.2	434771	NA	68449.1	NA	NA	2.90044e+06	622642	187066	9.94599e+06	206334	NA	158752	911981	169376	277086	NA	NA	NA	NA	304177	719475	191038
P41439	Folate receptor gamma OS=Homo sapiens GN=FOLR3 PE=1 SV=1	0	26.284	23	4	13	3	1	243	27.6	7.83	41.02	4	0	2.09921e+06	179201	NA	NA	384346	367216	NA	NA	NA	NA	133891	NA	NA	NA	NA	NA	94193.9	NA	161568	504625	NA	4.63672e+06	NA	NA	NA	NA	NA	NA	NA	NA	NA	NA	743487	244565	188332
Q12841	Follistatin-related protein 1 OS=Homo sapiens GN=FSTL1 PE=1 SV=1	0	47.343	26	9	50	9	1	308	35	5.52	87.37	9	0	53266.9	NA	859158	516312	NA	48624.9	1.00669e+06	1.24194e+06	1.61251e+06	1.48231e+07	1.17096e+06	1.01807e+06	708844	3.21597e+06	1.63692e+06	71996.4	63364.2	718784	NA	778769	431348	1.38711e+06	140130	731360	11238.5	NA	141871	8.26315e+06	NA	3.05784e+06	6.65753e+06	316576	6342.77	517106	147564
O95633	Follistatin-related protein 3 OS=Homo sapiens GN=FSTL3 PE=1 SV=1	0.037	2.003	7	1	2	1	1	263	27.6	6.77	4.37	1	0	NA	NA	NA	NA	NA	NA	NA	NA	NA	NA	NA	NA	NA	NA	NA	NA	NA	NA	NA	NA	NA	NA	NA	NA	NA	NA	NA	NA	NA	NA	NA	NA	NA	NA	NA
P01225	Follitropin subunit beta OS=Homo sapiens GN=FSHB PE=1 SV=2	0	30.374	44	4	42	4	1	129	14.7	7.06	80.05	4	0	NA	2.58508e+06	1.09158e+06	71967.4	564860	101707	3.24938e+06	908294	1.72245e+06	1.83697e+06	472923	NA	NA	2.14224e+06	1.51969e+06	NA	1.40959e+06	929813	NA	2.55803e+06	1.64877e+06	1.06748e+06	NA	716242	3.08324e+06	3.0607e+06	181217	NA	420829	2.8812e+06	7.61145e+06	1.34882e+06	NA	NA	739879
Q5SZK8	FRAS1-related extracellular matrix protein 2 OS=Homo sapiens GN=FREM2 PE=1 SV=2	0	7.787	0	1	4	1	1	3169	350.9	5.03	2.26	1	0	NA	NA	NA	45636.6	NA	199792	NA	485812	NA	NA	NA	NA	5.96073e+06	167949	NA	NA	7264.89	NA	NA	NA	208785	NA	NA	NA	NA	NA	NA	581727	NA	28736.1	NA	NA	NA	NA	NA
Q9UP38	Frizzled-1 OS=Homo sapiens GN=FZD1 PE=1 SV=2	0.007	3.513	2	1	2	1	1	647	71.1	7.99	0	1	0	NA	NA	NA	NA	NA	NA	NA	NA	NA	NA	NA	NA	NA	NA	NA	NA	NA	NA	NA	NA	NA	NA	NA	NA	NA	NA	NA	NA	NA	NA	NA	NA	NA	300107	NA
Q9ULV1	Frizzled-4 OS=Homo sapiens GN=FZD4 PE=1 SV=2	0	30.074	3	2	120	2	1	537	59.8	7.27	287.48	2	0	4.57241e+06	127908	2.36332e+08	8.67732e+06	274073	69859.5	4.47524e+06	4.73958e+06	168088	1.25787e+06	105388	1.62002e+06	2.5758e+07	2994981	NA	1.72271e+06	719373	2.17e+06	149265	1.03736e+06	7.02167e+06	8.45767e+06	1.7241e+06	87508.4	1.12976e+06	916643	1.01028e+06	5.43437e+06	8.54984e+06	NA	2.8499e+06	21490.1	2.32315e+06	6.96795e+06	300133
O75084	Frizzled-7 OS=Homo sapiens GN=FZD7 PE=1 SV=2	0.005	3.621	1	1	15	1	1	574	63.6	7.81	8.82	1	0	14901346	NA	2.60771e+06	3.91846e+06	533942	3.30439e+06	65243.8	406994	NA	366187	67515.6	4.67254e+06	497543	840295	NA	234938	NA	NA	381637	1.20467e+06	994030	5.3262e+06	316084	NA	122512	NA	71230.7	424962	NA	NA	1.01407e+06	NA	2.74718e+07	27099053	1447298
P09467	Fructose-1,6-bisphosphatase 1 OS=Homo sapiens GN=FBP1 PE=1 SV=5	0	20.522	23	5	10	5	1	338	36.8	6.99	15.24	5	0	393237	NA	NA	3.02869e+06	NA	28695.1	NA	21567.4	371371	NA	NA	NA	NA	NA	NA	297367	208314	NA	NA	NA	NA	783571	560042	NA	629552	476090	NA	NA	NA	NA	NA	53557.2	NA	1.04264e+06	NA
P05062	Fructose-bisphosphate aldolase B OS=Homo sapiens GN=ALDOB PE=1 SV=2	0	41.235	29	8	12	8	1	364	39.4	7.87	31.5	8	0	NA	2.22506e+06	1.4252e+06	1.02919e+07	NA	NA	162421	9.2536e+06	NA	NA	605796	5.03691e+06	1.19262e+06	NA	NA	126238	NA	NA	1.93486e+06	206915	281239	889494	261067	NA	222808	NA	NA	1.79426e+06	132876	473052	NA	115806	590150	868461	1.11299e+06
P09972	Fructose-bisphosphate aldolase C OS=Homo sapiens GN=ALDOC PE=1 SV=2	0.002	3.994	7	1	4	1	1	364	39.4	6.87	6.59	1	0	NA	NA	NA	NA	NA	NA	NA	NA	NA	NA	NA	NA	NA	NA	NA	NA	NA	NA	NA	NA	NA	NA	NA	NA	NA	NA	NA	NA	NA	NA	NA	NA	NA	NA	NA
P16930	Fumarylacetoacetase OS=Homo sapiens GN=FAH PE=1 SV=2	0.053	1.693	4	1	1	1	1	419	46.3	6.95	0	1	0	NA	NA	NA	NA	NA	NA	NA	NA	NA	NA	NA	NA	NA	NA	NA	NA	NA	NA	NA	NA	NA	NA	NA	NA	NA	NA	NA	NA	NA	NA	NA	NA	NA	491116	NA
P09958	Furin OS=Homo sapiens GN=FURIN PE=1 SV=2	0	4.526	3	1	60	1	1	794	86.6	6.47	108.87	1	0	2.09857e+06	1.09663e+06	NA	1.17447e+06	4.16955e+06	3.38669e+06	NA	2.08622e+06	NA	NA	2.00577e+06	635205	543949	159147	830789	184907	NA	NA	3.71757e+06	1.45696e+06	150420	3.44551e+06	21555.4	370216	501159	399668	1.95448e+06	NA	880838	661294	NA	NA	NA	NA	4.85754e+06
P09382	Galectin-1 OS=Homo sapiens GN=LGALS1 PE=1 SV=2	0.028	2.26	6	1	2	1	1	135	14.7	5.5	1.64	1	0	NA	299025	NA	305640	220716	290220	NA	NA	275736	NA	NA	NA	NA	NA	NA	NA	NA	NA	NA	NA	37899.4	NA	NA	NA	NA	255792	809472	3.72789e+06	NA	53866.6	NA	NA	NA	87898.5	NA
P17931	Galectin-3 OS=Homo sapiens GN=LGALS3 PE=1 SV=5	0	15.806	22	5	24	5	1	250	26.1	8.56	10.75	5	0	225593	NA	208581	1.49574e+06	38602	3.51903e+06	NA	NA	NA	NA	19300.4	116715	49988.2	NA	NA	NA	20537.5	NA	15376.8	40838.2	37238.7	142225	NA	20366	NA	301352	6995.16	354442	NA	NA	253268	46129.5	126922	281235	1.0603e+06
Q08380	Galectin-3-binding protein OS=Homo sapiens GN=LGALS3BP PE=1 SV=1	0	142.653	41	19	397	19	1	585	65.3	5.27	1146	19	0	9.88715e+06	7.12671e+06	2.02601e+08	3.21202e+07	2.38416e+06	4.8275e+06	4.35054e+06	1.24354e+07	1.12026e+07	6.4815e+06	1.97942e+06	2.93801e+07	1.38582e+07	1.62616e+07	2.10931e+06	1.78308e+07	2.81418e+06	8.01687e+06	2.45501e+06	2.08165e+06	2.40383e+06	4.21428e+07	1.42417e+06	3.37585e+06	1.90885e+07	1.03597e+07	1.95477e+06	1.09969e+07	5.81239e+06	1.17199e+07	1.80369e+07	7.22022e+06	1.99148e+07	1.78952e+08	1.50004e+06
P47929	Galectin-7 OS=Homo sapiens GN=LGALS7 PE=1 SV=2	0.007	3.091	9	1	1	1	1	136	15.1	7.62	0	1	0	NA	NA	NA	NA	NA	NA	NA	NA	NA	NA	NA	NA	NA	NA	NA	NA	NA	NA	NA	NA	NA	NA	NA	NA	NA	NA	NA	NA	NA	NA	NA	NA	NA	NA	NA
O00182	Galectin-9 OS=Homo sapiens GN=LGALS9 PE=1 SV=2	0	12.815	12	3	8	3	1	355	39.5	9.17	19.25	3	0	NA	NA	626713	NA	NA	150530	70433.4	1.61337e+06	NA	NA	NA	NA	NA	817071	NA	NA	NA	NA	24867.5	NA	291419	3.4312e+06	NA	62486.3	NA	NA	NA	6.28183e+06	NA	NA	366695	NA	392176	NA	NA
Q92820	Gamma-glutamyl hydrolase OS=Homo sapiens GN=GGH PE=1 SV=2	0	130.293	47	18	338	18	1	318	35.9	7.11	719.44	18	0	4.14656e+07	6.4986e+06	1.18343e+07	3.97898e+07	3.08706e+06	1.22611e+07	1.00198e+07	3.0277e+06	2.62671e+06	1.18349e+07	6.52121e+06	1.7296e+07	1.32344e+07	1.79678e+07	2.03712e+06	2.80088e+06	1.59623e+06	2.18108e+06	3.40502e+06	423766	3.90367e+06	7.82828e+06	7.00965e+06	2.92448e+06	1.35511e+06	3.83412e+06	9.96339e+06	1.39016e+07	4.96493e+06	7.5101e+06	7.38646e+06	1.9836e+06	4.67944e+06	6.12383e+07	4.92401e+06
Q9BVM4	Gamma-glutamylaminecyclotransferase OS=Homo sapiens GN=GGACT PE=1 SV=2	0	4.797	8	1	2	1	1	153	17.3	6.87	6.19	1	0	490505	NA	NA	542026	NA	NA	72403.6	683372	NA	NA	NA	2.78946e+06	NA	NA	NA	NA	NA	119202	NA	963477	NA	NA	NA	55964.9	NA	NA	NA	NA	NA	NA	1.21226e+06	NA	NA	NA	NA
O75223	Gamma-glutamylcyclotransferase OS=Homo sapiens GN=GGCT PE=1 SV=1	0	18.573	26	4	39	4	1	188	21	5.14	70.14	4	0	3.36011e+06	284180	775690	2.56856e+06	3.77317e+06	637763	1.43194e+06	NA	NA	180772	1.03535e+06	908107	672920	NA	110015	261064	NA	128664	922494	722984	352926	NA	550584	544472	NA	NA	1.54756e+06	1.16725e+06	580427	104212	NA	NA	840662	3.34658e+06	8.10577e+06
Q6P531	Gamma-glutamyltransferase 6 OS=Homo sapiens GN=GGT6 PE=2 SV=2	0	9.456	9	2	4	2	1	493	50.5	6.07	5.35	2	0	NA	NA	NA	1.33688e+06	NA	384379	NA	NA	NA	NA	NA	NA	NA	NA	NA	NA	NA	NA	NA	NA	NA	NA	NA	NA	NA	NA	NA	NA	NA	NA	31111.2	NA	NA	NA	NA
P19440	Gamma-glutamyltranspeptidase 1 OS=Homo sapiens GN=GGT1 PE=1 SV=2	0	28.502	14	6	41	6	1	569	61.4	7.12	74.25	6	0	1.93077e+06	98025.7	6.26132e+06	3.16913e+06	1.19167e+06	1.65226e+06	530759	2.31085e+06	1796976	1.41313e+06	776806	1.10049e+06	4.47486e+06	3.23825e+06	804662	1.37622e+06	1.02487e+06	1.56064e+06	659631	1.58741e+06	3.12279e+06	3.32571e+06	NA	143042	539848	1.89138e+06	892325	3.1197e+06	1.86381e+06	302171	988663	612403	2.50034e+06	3.54653e+07	294851
P13284	Gamma-interferon-inducible lysosomal thiol reductase OS=Homo sapiens GN=IFI30 PE=1 SV=3	0	11.846	4	1	38	1	1	250	27.9	4.88	89.93	1	0	NA	77991.1	NA	104698	NA	NA	239837	2.76187e+06	55263.4	81565.4	NA	NA	122411	1.03831e+06	159698	40115.5	54347.7	NA	35480.3	24676.2	1.95989e+06	NA	11279.9	33798.4	111042	NA	NA	1.16485e+07	NA	1.00236e+06	590967	NA	NA	NA	NA
O76070	Gamma-synuclein OS=Homo sapiens GN=SNCG PE=1 SV=2	0	14.425	24	2	7	2	1	127	13.3	4.86	17.11	2	0	1.22689e+06	NA	NA	NA	88472.2	NA	NA	744777	NA	NA	NA	NA	NA	NA	NA	NA	NA	144514	134918	NA	NA	NA	NA	NA	NA	NA	NA	NA	NA	NA	NA	NA	NA	2340721	NA
P17900	Ganglioside GM2 activator OS=Homo sapiens GN=GM2A PE=1 SV=4	0	79.576	63	9	619	9	1	193	20.8	5.31	1358.59	9	0	1.76273e+08	483005	3.6012e+08	2.26164e+07	2.03601e+06	8.45219e+06	1.51525e+06	9.64299e+07	1.40831e+06	1.44198e+07	3.51782e+07	1.47813e+08	4.49416e+06	4.38591e+07	NA	5.53366e+06	129026	1.58419e+06	2.06375e+07	2.67124e+06	7.22824e+06	4.7582e+07	702057	95527.3	3.42688e+06	6.31517e+06	4.0677e+06	2.84493e+07	155945	7.0964e+06	3.6503e+07	702352	1.85328e+07	3.03481e+07	3.77663e+06
Q8NHY3	GAS2-like protein 2 OS=Homo sapiens GN=GAS2L2 PE=1 SV=1	0.052	1.727	1	1	1	1	1	880	96.5	9.13	2.13	1	0	NA	NA	NA	NA	NA	NA	NA	NA	NA	NA	NA	NA	NA	NA	NA	NA	NA	NA	NA	NA	NA	NA	NA	NA	NA	NA	NA	NA	NA	NA	NA	NA	NA	NA	NA
P09681	Gastric inhibitory polypeptide OS=Homo sapiens GN=GIP PE=1 SV=1	0.054	1.684	12	1	1	1	1	153	17.1	8	0	1	0	NA	NA	NA	NA	NA	NA	NA	NA	NA	820848	NA	NA	NA	NA	NA	NA	NA	NA	283260	NA	NA	NA	NA	NA	455974	NA	73748	NA	78279	NA	4273864	NA	NA	70445.8	NA
P20142	Gastricsin OS=Homo sapiens GN=PGC PE=1 SV=1	0	7.416	5	2	23	2	1	388	42.4	4.46	38.05	2	0	6.16448e+06	NA	2.38984e+06	197011	3.49141e+06	1.76358e+06	358250	2.52754e+06	228082	6.79477e+06	NA	128880	NA	82175	NA	NA	NA	NA	311407	254002	14498.1	2.83982e+06	NA	NA	460724	183646	NA	NA	NA	NA	NA	109893	418348	772029	168065
P56159	GDNF family receptor alpha-1 OS=Homo sapiens GN=GFRA1 PE=2 SV=2	0.005	3.729	3	1	3	1	1	465	51.4	7.91	6.09	1	0	NA	47125.3	NA	NA	NA	10345.9	10066.9	NA	NA	NA	NA	NA	NA	NA	45344.3	NA	NA	NA	NA	NA	NA	NA	5847.86	NA	NA	NA	NA	1.12118e+06	NA	NA	NA	NA	NA	NA	NA
P06396	Gelsolin OS=Homo sapiens GN=GSN PE=1 SV=1	0	289.947	36	25	870	15	1	782	85.6	6.28	3030.87	25	10	1.76201e+07	1.31189e+06	2.18906e+08	5.84854e+07	1.85126e+06	8.36855e+07	1.06633e+06	2.367e+08	2.16472e+07	1.25576e+07	1.77986e+07	6.06957e+07	1.54316e+07	1.29218e+07	677520	1.49931e+07	2.28996e+06	2.02316e+07	8.51072e+06	3.11192e+07	4.08692e+07	3.8497e+08	9.99133e+06	593717	5.16564e+07	2.15943e+07	6.13716e+06	2.37302e+08	39908.7	3.63771e+06	1.08086e+08	318685	3.20287e+07	5.57881e+07	6.58197e+06
Q7Z6J2	General receptor for phosphoinositides 1-associated scaffold protein OS=Homo sapiens GN=GRASP PE=1 SV=1	0.034	2.093	2	1	9	1	1	395	42.6	8.84	3.62	1	0	102196	123776	NA	NA	NA	36834.2	NA	NA	NA	47852.2	NA	NA	NA	NA	NA	NA	NA	36986.9	481642	NA	NA	NA	NA	NA	NA	NA	NA	NA	NA	NA	NA	NA	NA	NA	79768.4
P14314	Glucosidase 2 subunit beta OS=Homo sapiens GN=PRKCSH PE=1 SV=2	0	6.441	6	2	2	2	1	528	59.4	4.41	2.51	2	0	NA	NA	NA	583520	NA	NA	170456	NA	NA	NA	255870	NA	NA	NA	NA	155620	NA	NA	151731	NA	NA	NA	456612	NA	NA	NA	70033.2	NA	NA	NA	NA	NA	NA	647664	NA
P15104	Glutamine synthetase OS=Homo sapiens GN=GLUL PE=1 SV=4	0.002	4.103	5	1	1	1	1	373	42	6.89	2.11	1	0	95924.2	NA	NA	375790	NA	NA	107383	NA	NA	228915	153594	NA	NA	300192	504166	153156	120227	NA	173999	NA	NA	NA	NA	NA	NA	NA	NA	NA	NA	NA	511920	NA	NA	NA	336861
Q16769	Glutaminyl-peptide cyclotransferase OS=Homo sapiens GN=QPCT PE=1 SV=1	0	105.402	56	13	227	13	1	361	40.9	6.61	455.68	13	0	2.05651e+06	279452	3.06865e+07	7.5942e+07	1.52817e+06	1.6779e+07	1.93123e+06	1.46053e+07	528378	1.14876e+06	2.57781e+06	1.48299e+07	4.45809e+06	1.25514e+06	711100	7.2122e+06	139118	58050.8	2.39977e+06	247429	1.63494e+06	1.71582e+07	1.64145e+06	147544	9.3788e+06	1.10809e+06	2.03897e+06	3.67225e+06	25798.9	295816	3.03899e+06	1.05028e+06	3.14714e+06	1.06546e+07	337368
Q07075	Glutamyl aminopeptidase OS=Homo sapiens GN=ENPEP PE=1 SV=3	0	178.553	33	29	164	29	1	957	109.2	5.47	393.56	29	0	3.11487e+06	1.29435e+06	1.85479e+07	5.87083e+07	507102	1.62948e+06	190083	1.54466e+07	824915	2.12987e+06	693229	6.16219e+07	5.82894e+06	4.88186e+06	1.63929e+07	194726	468459	3.45893e+06	765254	2.3797e+06	1.64035e+07	1.39286e+06	2.48316e+06	950114	27952.6	1.81551e+06	3.57778e+06	2.28405e+06	2.30564e+06	2.35134e+06	1.14201e+07	1.87341e+06	1.17188e+06	1.79987e+07	942970
P35754	Glutaredoxin-1 OS=Homo sapiens GN=GLRX PE=1 SV=2	0	11.957	24	3	33	3	1	106	11.8	8.09	57.78	3	0	2.39948e+06	NA	3694707	1.3967e+06	533983	NA	1.01396e+06	2.61064e+06	NA	793383	306519	391428	1.22804e+06	1501389	NA	43012.9	707013	NA	2.17817e+06	767421	NA	2924902	NA	NA	779357	492964	NA	1.95629e+06	598305	467005	432422	400386	NA	5.04995e+06	164508
P22352	Glutathione peroxidase 3 OS=Homo sapiens GN=GPX3 PE=1 SV=2	0	43.611	32	6	235	6	1	226	25.5	8.13	437.62	6	0	4.66244e+06	383819	7.77304e+07	8.98408e+06	3.90736e+06	4.79065e+06	1.02323e+06	6.42611e+06	349546	70382352	1.47113e+06	1.37896e+07	8.68386e+07	41241644	157661	1.05953e+06	1.76429e+07	30059234	1.12892e+06	1.42478e+07	3.9844e+07	37584414	3.00574e+06	2.30351e+07	4.40889e+06	1.37462e+06	3.79395e+06	1.45396e+07	6.18943e+07	196912	1.15137e+08	69442470	1.05754e+07	4.85379e+07	1.57449e+06
P08263	Glutathione S-transferase A1 OS=Homo sapiens GN=GSTA1 PE=1 SV=3	0	5.871	11	3	7	1	1	222	25.6	8.88	9.18	3	2	NA	NA	NA	28368.3	NA	NA	40316.8	NA	NA	NA	15099.6	NA	62829.2	NA	NA	71705	NA	NA	NA	NA	NA	NA	NA	NA	NA	NA	NA	NA	NA	NA	NA	NA	NA	NA	NA
P09210	Glutathione S-transferase A2 OS=Homo sapiens GN=GSTA2 PE=1 SV=4	0	5.73	11	3	7	1	1	222	25.6	8.59	11.06	3	0	NA	NA	NA	NA	NA	NA	NA	NA	NA	NA	NA	NA	NA	NA	NA	NA	NA	NA	NA	NA	NA	NA	NA	NA	NA	NA	NA	NA	NA	NA	NA	NA	NA	NA	NA
P09211	Glutathione S-transferase P OS=Homo sapiens GN=GSTP1 PE=1 SV=2	0	20.393	29	4	16	4	1	210	23.3	5.64	35.66	4	0	96802.4	NA	2.021e+06	1.93793e+06	502632	1.99209e+06	NA	7.39703e+06	NA	4.89495e+06	211586	1.06945e+07	NA	1.10834e+06	473564	239673	200242	98075.1	28325	49421.2	126438	117890	NA	NA	331123	538985	331555	266979	190070	NA	365340	261370	160628	263051	79023.8
P48637	Glutathione synthetase OS=Homo sapiens GN=GSS PE=1 SV=1	0	11.116	10	4	7	4	1	474	52.4	5.92	9.85	4	0	184132	NA	NA	NA	NA	99519.1	169203	NA	NA	NA	NA	NA	NA	NA	NA	NA	NA	NA	NA	NA	NA	NA	NA	NA	NA	NA	63275.5	NA	NA	NA	NA	NA	NA	1.43567e+06	55877.1
P04406	Glyceraldehyde-3-phosphate dehydrogenase OS=Homo sapiens GN=GAPDH PE=1 SV=3	0	41.508	34	9	75	9	1	335	36	8.46	177.31	9	0	3.73983e+06	NA	3.3404e+06	3.09464e+06	1.31518e+06	650248	NA	NA	NA	NA	1.21348e+06	7.79976e+06	NA	212158	NA	790287	40226.6	NA	774077	604493	NA	NA	121421	NA	NA	176183	400258	NA	NA	122011	141968	NA	NA	2.95485e+07	2.70507e+06
Q7L5L3	Glycerophosphodiester phosphodiesterase domain-containing protein 3 OS=Homo sapiens GN=GDPD3 PE=2 SV=3	0.007	3.502	4	1	1	1	1	318	36.6	7.97	1.8	1	0	NA	NA	NA	NA	NA	NA	NA	NA	NA	NA	NA	NA	NA	NA	NA	NA	NA	NA	NA	NA	NA	NA	NA	NA	NA	NA	NA	NA	NA	NA	NA	NA	NA	NA	NA
P09466	Glycodelin OS=Homo sapiens GN=PAEP PE=1 SV=2	0	21.72	19	2	8	2	1	180	20.6	5.57	20.99	2	0	NA	521802	871894	NA	NA	NA	NA	NA	NA	469601	86173.5	275039	NA	NA	NA	NA	NA	151941	NA	243549	157408	NA	NA	NA	NA	NA	NA	NA	NA	NA	407806	97910.6	NA	NA	NA
P01215	Glycoprotein hormones alpha chain OS=Homo sapiens GN=CGA PE=1 SV=1	0.022	2.53	7	1	9	1	1	116	13.1	8.19	20.83	1	0	NA	61870.3	NA	64911.4	NA	NA	NA	4216073	134764	4.33916e+06	NA	1.74965e+06	NA	907057	NA	NA	34382.3	NA	NA	1.76264e+06	572492	NA	NA	NA	1596057	NA	NA	NA	NA	63238	4468854	48109	NA	NA	NA
Q9NU53	Glycoprotein integral membrane protein 1 OS=Homo sapiens GN=GINM1 PE=2 SV=1	0	14.96	12	4	15	4	1	330	36.8	4.91	24.47	4	0	1.28118e+06	89710.7	501700	1.38649e+06	232766	206668	3.4966e+06	4.59007e+06	NA	385859	209117	1.41433e+06	1.16448e+06	1.42483e+06	3.50856e+06	508819	416076	NA	125814	357313	498170	3.16828e+06	170575	66423.2	556536	515267	284150	1.81828e+07	NA	419903	1.53434e+06	872836	475872	471340	113019
Q9HC38	Glyoxalase domain-containing protein 4 OS=Homo sapiens GN=GLOD4 PE=1 SV=1	0.007	3.432	4	1	1	1	1	313	34.8	5.6	2.32	1	0	NA	NA	NA	188295	NA	104902	NA	NA	NA	NA	NA	NA	NA	NA	NA	NA	NA	NA	NA	NA	NA	NA	NA	NA	NA	NA	NA	NA	NA	NA	NA	NA	NA	875035	231116
P35052	Glypican-1 OS=Homo sapiens GN=GPC1 PE=1 SV=2	0	22.489	11	4	70	4	1	558	61.6	7.3	201.25	4	0	5.05606e+06	223376	7.73677e+07	5.81027e+06	1.57022e+06	2.83235e+06	NA	1.85729e+06	NA	526938	878460	5760468	246655	262172	1.70132e+06	278347	504806	922035	7.75779e+06	438788	762045	1.36069e+06	887574	1.63969e+06	NA	NA	1.87287e+06	1.73765e+08	1.02583e+06	3.35228e+06	1.06321e+06	NA	3.17097e+06	1.97063e+06	1.77763e+06
O75487	Glypican-4 OS=Homo sapiens GN=GPC4 PE=1 SV=4	0	14.4	10	4	6	4	1	556	62.4	6.68	8.46	4	0	137749	NA	NA	994526	298475	NA	1.64107e+06	NA	NA	NA	NA	NA	NA	NA	NA	82478.4	NA	468483	118996	NA	NA	281795	449615	NA	NA	NA	NA	NA	36365.9	NA	243511	NA	NA	475509	NA
O00461	Golgi integral membrane protein 4 OS=Homo sapiens GN=GOLIM4 PE=1 SV=1	0.007	3.123	3	1	4	1	1	696	81.8	4.77	2.47	1	0	NA	NA	NA	NA	NA	NA	NA	NA	NA	NA	328426	NA	NA	NA	NA	NA	NA	NA	NA	NA	NA	NA	NA	NA	NA	NA	NA	719956	NA	487116	660930	NA	NA	NA	NA
Q8NBJ4	Golgi membrane protein 1 OS=Homo sapiens GN=GOLM1 PE=1 SV=1	0	145.546	54	24	559	24	1	401	45.3	4.97	1176.32	24	0	2.2501e+07	7.77477e+06	1.16539e+07	4.7774e+07	6.86843e+07	4.07033e+07	3.7883e+06	9.42406e+06	5.07097e+06	1.49008e+07	1.74468e+07	8.2265e+06	3.45764e+06	1.23385e+07	7.00539e+06	6.93344e+06	3.96068e+06	8.80424e+06	2.2458e+07	4.69314e+06	3.40265e+06	5.78819e+06	8.51333e+06	8.05973e+06	2.61479e+06	2.25835e+06	1.34605e+07	8.96993e+07	6.59942e+06	1.63088e+07	3.23239e+07	2.20264e+06	503966	6.88011e+07	3.73246e+07
Q9NZH0	G-protein coupled receptor family C group 5 member B OS=Homo sapiens GN=GPRC5B PE=2 SV=2	0	22.111	13	4	41	4	1	403	44.8	8.24	87.96	4	0	1.26682e+07	1.9014e+06	4.60773e+06	6.21562e+06	1.40235e+06	1.44771e+06	927800	NA	NA	1.08352e+06	1.57378e+06	173933	3.9069e+06	2.38124e+06	NA	1.26814e+06	229234	1.07785e+06	1.18617e+06	653796	NA	1.176e+06	1.07851e+06	NA	207071	1.00295e+06	1.00923e+06	NA	535572	NA	NA	NA	5968704	1.87209e+07	1.14578e+06
P28799	Granulins OS=Homo sapiens GN=GRN PE=1 SV=2	0	85.497	22	9	359	9	1	593	63.5	6.83	1335.31	9	0	NA	3.36632e+07	9.23175e+07	787367	1.07374e+06	368070	1.09643e+06	1.683e+07	2.20183e+07	1.15092e+07	2.40499e+06	1.26755e+07	8.99844e+06	4.76716e+07	9.3798e+06	2.17779e+06	6.905e+06	1.77474e+07	612927	2.9661e+07	1.59524e+07	4.18799e+07	1.89105e+06	1.69116e+07	1.13988e+07	6.32469e+06	351423	6.91081e+07	3.45956e+06	2.42613e+07	7.80597e+07	4.73651e+06	148601	880460	393412
Q9H772	Gremlin-2 OS=Homo sapiens GN=GREM2 PE=1 SV=1	0.007	3.215	7	1	1	1	1	168	19.3	9.17	2.51	1	0	10990286	NA	NA	NA	NA	NA	NA	NA	NA	NA	NA	NA	NA	NA	NA	539673	NA	NA	NA	NA	NA	NA	NA	NA	NA	NA	1.65735e+06	588805	NA	NA	NA	NA	NA	815030	NA
Q8NCC3	Group XV phospholipase A2 OS=Homo sapiens GN=PLA2G15 PE=1 SV=2	0	21.027	21	6	15	6	1	412	46.6	6.73	23.44	6	0	380666	480390	4.01897e+06	684687	868346	215069	93964.1	3.80367e+06	1.04438e+06	467022	753730	2.25883e+06	NA	1.00115e+06	119607	79703.2	315949	NA	2.63479e+06	NA	126529	2.47736e+06	4.39865e+06	127468	873300	1.0468e+06	855629	NA	2.21443e+06	NA	2.21606e+06	375291	1.01914e+06	5959604	555755
P54826	Growth arrest-specific protein 1 OS=Homo sapiens GN=GAS1 PE=2 SV=2	0	16.862	12	2	172	2	1	345	35.7	5.55	523.19	2	0	9.33074e+06	350425	NA	5.49595e+06	5.27007e+06	3.17141e+06	NA	3.153e+06	108560	594346	3.0706e+06	NA	194104	722443	NA	493521	32083	1.28486e+06	5.45091e+06	1.39389e+06	585411	753155	19482.4	260770	203885	NA	6.0502e+06	1.22736e+06	NA	2.00861e+06	4.02437e+06	NA	388734	5734695	7.59871e+06
P10912	Growth hormone receptor OS=Homo sapiens GN=GHR PE=1 SV=1	0.007	3.111	2	1	2	1	1	638	71.5	4.88	2.41	1	0	NA	NA	NA	219426	NA	109005	NA	NA	314415	NA	NA	88876.3	NA	NA	NA	NA	NA	NA	NA	NA	NA	771250	NA	NA	NA	NA	NA	NA	NA	NA	NA	NA	86529.8	NA	NA
P55107	Growth/differentiation factor 10 OS=Homo sapiens GN=GDF10 PE=2 SV=1	0	7.342	4	2	46	2	1	478	53.1	9.51	63.58	2	0	18903984	1.03379e+07	5.93778e+06	521289	1.44802e+06	852664	1.20874e+06	2.17272e+06	9.91693e+06	405978	956792	1.19065e+07	690225	2.26598e+07	2.28405e+06	710474	1.49501e+06	NA	3.57842e+07	1.16764e+07	714766	5.70444e+07	8.58595e+07	1.63224e+06	7.02942e+06	NA	6.10645e+06	1.57259e+07	546143	1.79658e+06	1.43974e+06	2.47588e+06	784507	3.08967e+07	3.52995e+07
Q99988	Growth/differentiation factor 15 OS=Homo sapiens GN=GDF15 PE=1 SV=3	0	37.918	23	4	64	4	1	308	34.1	9.66	227.67	4	0	1.20558e+06	NA	1.26601e+07	1.54111e+06	464984	770330	3.52751e+06	3.79651e+06	1.06055e+06	4.88117e+06	NA	1.8132e+06	243089	4.95244e+06	4.66197e+06	1.1856e+06	4.99988e+06	NA	NA	5.95621e+06	2.89341e+06	1.2319e+07	NA	3.91987e+06	5.04594e+06	703114	481833	2.68021e+07	699319	1.35165e+06	1.79826e+07	1.47394e+06	951349	296867	NA
Q7Z4P5	Growth/differentiation factor 7 OS=Homo sapiens GN=GDF7 PE=2 SV=2	0	5.541	4	1	6	1	1	450	46.9	9.8	17.94	1	0	NA	NA	NA	116806	101846	NA	NA	NA	NA	NA	NA	NA	NA	NA	NA	NA	NA	157493	811900	NA	NA	NA	NA	NA	NA	NA	NA	NA	NA	NA	NA	NA	NA	NA	NA
P30047	GTP cyclohydrolase 1 feedback regulatory protein OS=Homo sapiens GN=GCHFR PE=1 SV=3	0	21.825	70	3	15	3	1	84	9.7	6.54	20.31	3	0	318416	100552	469387	1.31504e+06	64088.8	743356	NA	1775980	NA	595345	NA	NA	NA	NA	NA	473698	240021	NA	NA	NA	50370.8	NA	NA	NA	NA	NA	639883	262579	NA	NA	NA	NA	1.02707e+06	NA	195330
P62826	GTP-binding nuclear protein Ran OS=Homo sapiens GN=RAN PE=1 SV=3	0.05	1.79	3	1	6	1	1	216	24.4	7.49	5.15	1	0	NA	NA	NA	NA	NA	NA	NA	NA	NA	NA	NA	NA	721652	NA	NA	NA	376812	NA	NA	NA	NA	NA	NA	NA	NA	NA	NA	NA	NA	2.01685e+06	NA	NA	NA	NA	NA
Q16661	Guanylate cyclase activator 2B OS=Homo sapiens GN=GUCA2B PE=1 SV=1	0	23.799	43	3	24	3	1	112	12.1	6.48	74.44	3	0	372490	NA	NA	111340	869497	1.11857e+06	1.09614e+06	9.44347e+06	NA	1.23486e+06	1.50183e+06	NA	60810.2	NA	3.60571e+06	1.57917e+08	910797	172252	1.8584e+06	1.1374e+06	1.46427e+06	1.10909e+06	20028	4.72397e+06	1.50686e+06	374381	714427	4.67046e+06	NA	457688	720102	NA	213753	3.61234e+06	7.41411e+06
Q02747	Guanylin OS=Homo sapiens GN=GUCA2A PE=1 SV=2	0	21.676	43	3	114	3	1	115	12.4	4.59	258.28	3	0	285062	785253	1.55794e+06	997224	36182.1	197526	NA	2.89226e+07	1.01163e+06	2.57896e+06	459492	1.50234e+06	261897	3.06514e+06	290599	158291	3.15192e+06	672492	1.3006e+06	6.02642e+06	4.6246e+06	2.3726e+06	514122	888217	3.25832e+06	1.21639e+06	NA	9.53309e+06	8989.84	4.23915e+06	1.50522e+07	93009.3	14935.6	625553	515375
P00738	Haptoglobin OS=Homo sapiens GN=HP PE=1 SV=1	0	277.574	66	25	1120	25	1	406	45.2	6.58	3183.83	25	0	3.19997e+07	6.49322e+06	2.59563e+09	5.90866e+07	2.27298e+07	6.75286e+07	1.30755e+06	1.8619e+07	1.13593e+07	1.1266e+07	6.60598e+06	1.40073e+09	6.56492e+06	1.04294e+08	3.8625e+06	5.18773e+06	3.11649e+06	1.55777e+07	5.54039e+06	1.30983e+08	1.66438e+07	8.33264e+07	1.9333e+07	5.15172e+06	2.56e+08	9.45288e+06	2.51995e+07	8.76234e+06	4.74271e+06	5.11962e+06	3.30894e+07	2.02973e+06	6.33647e+08	2.4708e+07	7.14335e+06
P0DMV9	Heat shock 70 kDa protein 1B OS=Homo sapiens GN=HSPA1B PE=1 SV=1	0	18.678	8	4	8	3	1	641	70	5.66	20.6	4	0	122898	NA	NA	482894	NA	63233.5	NA	NA	NA	NA	301271	363848	1.20896e+06	NA	NA	NA	NA	83386.6	NA	292461	NA	NA	NA	NA	NA	NA	NA	269478	NA	NA	NA	NA	NA	1.53962e+06	465554
P11142	Heat shock cognate 71 kDa protein OS=Homo sapiens GN=HSPA8 PE=1 SV=1	0	35.164	16	8	15	6	1	646	70.9	5.52	32.96	8	0	436107	7.43866e+06	19765752	2.60278e+06	421047	1.21827e+06	135141	NA	21959004	NA	686367	8.28782e+06	NA	12077157	1.51308e+06	235854	8.28657e+06	9.72617e+06	356279	5.09892e+06	NA	1.7634e+07	373038	895178	5.06521e+06	7.14762e+06	87603	503499	NA	17257306	11052350	4.33666e+06	150035	5.89887e+06	460784
P04792	Heat shock protein beta-1 OS=Homo sapiens GN=HSPB1 PE=1 SV=2	0	20.718	27	3	21	3	1	205	22.8	6.4	46.96	3	0	36947	NA	NA	243440	NA	243304	66956.3	NA	20476.6	NA	46182.6	392696	1.23468e+06	NA	NA	199329	24162.6	NA	28517.4	239588	NA	NA	NA	NA	NA	NA	51959.1	NA	14855.6	NA	NA	38675.9	1.63708e+06	368120	211840
Q9NRV9	Heme-binding protein 1 OS=Homo sapiens GN=HEBP1 PE=1 SV=1	0	5.374	8	1	1	1	1	189	21.1	5.8	3.14	1	0	NA	NA	NA	146199	NA	NA	NA	NA	NA	NA	NA	NA	119710	NA	NA	NA	NA	NA	NA	NA	NA	NA	NA	NA	NA	NA	NA	NA	NA	144763	NA	NA	NA	756171	NA
Q9Y5Z4	Heme-binding protein 2 OS=Homo sapiens GN=HEBP2 PE=1 SV=1	0	8.694	11	2	11	2	1	205	22.9	4.63	13.65	2	0	69972	NA	NA	175769	NA	54198.9	NA	621801	NA	NA	225711	88837.6	NA	NA	NA	NA	NA	NA	NA	NA	NA	NA	959834	NA	NA	NA	NA	NA	NA	NA	NA	NA	NA	520108	NA
Q96RW7	Hemicentin-1 OS=Homo sapiens GN=HMCN1 PE=1 SV=2	0	99.537	3	10	306	10	1	5635	613	6.49	837.19	10	0	1.02038e+07	367848	6.58805e+06	1.4624e+07	1.35604e+06	8.51729e+06	1.05079e+06	2.39263e+07	81444.1	4.95561e+06	1.20045e+06	1.33007e+07	7.15644e+06	1.37445e+07	773035	5.96146e+06	988036	1.21094e+06	714398	1.6379e+07	1.29527e+07	2.02342e+07	554901	628342	1.11808e+07	1.93876e+06	1.28096e+06	3.74692e+07	776045	2.81433e+06	2.76124e+07	113559	6.11122e+06	6.94776e+06	1.18774e+06
Q8NDA2	Hemicentin-2 OS=Homo sapiens GN=HMCN2 PE=2 SV=3	0	28.07	1	5	43	5	1	5059	541.6	5.87	81.62	5	0	5.30331e+06	NA	1.4706e+06	4.02745e+06	1.37896e+06	1.57512e+06	44370.6	2.76392e+06	69965.1	730031	889793	274304	760410	1.83745e+06	1.55506e+06	181173	109665	2.65467e+06	1.44222e+06	880705	482835	502006	904686	341751	438009	96316	1.86397e+06	417228	342229	2.68758e+06	2.14216e+06	NA	2.0795e+06	1.55091e+06	2.05769e+06
P69905	Hemoglobin subunit alpha OS=Homo sapiens GN=HBA1 PE=1 SV=2	0	144.077	84	8	318	5	1	142	15.2	8.68	871.84	8	4	9.96794e+07	3.81679e+06	3.12141e+07	8.66033e+06	1.19809e+07	5.65128e+06	1.57827e+07	2.73709e+06	964095	1.64788e+06	4.13536e+06	4.10193e+07	294883	91972620	1.17538e+06	1.90495e+07	1.0926e+07	1.72655e+06	8.56874e+06	915907	372469	6.29853e+06	1.20148e+06	420528	6.10112e+06	1.1205e+06	1.87326e+06	2.53937e+07	1.67918e+06	5.17931e+06	3.6509e+06	590699	1.32726e+07	8.87566e+06	5.58666e+06
P68871	Hemoglobin subunit beta OS=Homo sapiens GN=HBB PE=1 SV=2	0	122.496	90	13	572	7	1	147	16	7.28	1211.32	13	6	1.14446e+08	5.73394e+06	3.69258e+07	3.56514e+07	2.5349e+07	4.63781e+06	4.81388e+07	4.6844e+06	3.06302e+06	5.01894e+06	1.55902e+07	8.64472e+07	4.45268e+06	1.42256e+08	5.93481e+06	5.86265e+06	2.51479e+07	2.73261e+06	6.2e+07	4.02334e+06	3.19398e+06	3.10822e+06	175713	3.16627e+06	1.94296e+07	421561	1.48221e+07	5.60695e+07	8.78739e+06	1.49445e+07	9.47115e+06	1.32289e+06	7.33382e+07	8.71586e+06	5.43463e+06
P02042	Hemoglobin subunit delta OS=Homo sapiens GN=HBD PE=1 SV=2	0	75.07	51	8	391	2	1	147	16	8.05	753.34	8	0	NA	NA	1275676	117691	390918	NA	NA	NA	NA	NA	205629	1533735	NA	1.09513e+06	NA	NA	231294	NA	543201	NA	NA	NA	NA	NA	103339	NA	NA	136690	NA	NA	NA	38927.4	803166	NA	65419.9
P02790	Hemopexin OS=Homo sapiens GN=HPX PE=1 SV=2	0	260.563	71	33	1679	33	1	462	51.6	7.02	4100.28	33	0	7.35288e+07	1.41861e+08	1.08733e+09	1.53127e+08	1.72669e+07	1.20075e+08	3.82573e+06	1.96885e+08	1.76871e+08	1.90433e+07	3.16509e+07	4.5394e+08	3.70502e+07	2.09357e+08	8.54789e+06	2.18171e+07	1.6174e+08	5.5502e+07	3.30224e+07	2.17959e+08	4.06286e+07	5.08228e+08	5.18262e+07	2.09418e+06	1.39293e+08	1.47733e+08	3.30054e+07	5.12e+07	1.39166e+07	7.69197e+07	1.9042e+08	1.16385e+08	2.35457e+08	2.65601e+08	1.03462e+07
P05546	Heparin cofactor 2 OS=Homo sapiens GN=SERPIND1 PE=1 SV=3	0	21.338	14	6	36	6	1	499	57	6.9	82.53	6	0	152790	1.17568e+06	378636	842457	NA	1.04556e+06	110200	3.12997e+06	1.54192e+06	1.19378e+06	NA	NA	30582.5	1.69179e+06	1.19946e+06	187031	1.02919e+06	NA	130607	2.08319e+06	1.30248e+06	134008	NA	361954	579858	275367	923569	2.5992e+06	494275	3.13445e+06	4.07989e+06	176686	149456	NA	48286.3
Q8TDQ0	Hepatitis A virus cellular receptor 2 OS=Homo sapiens GN=HAVCR2 PE=1 SV=3	0	65.378	28	10	497	10	1	301	33.4	5.72	903.39	10	0	5.78915e+07	1.06301e+07	2.35168e+07	2.44789e+07	4.11531e+06	1.64873e+07	2.37564e+07	2.44947e+07	4.01331e+06	1.8817e+07	2.87853e+06	2.68866e+07	7.89236e+07	3.77673e+07	563420	1.29127e+07	1.8488e+06	1.72387e+07	5.68102e+06	2.58274e+07	2.48581e+07	7.37213e+07	1.25244e+06	2.84598e+06	1.86044e+07	1.84873e+07	3.28594e+06	7.31367e+07	2.29806e+07	2.28508e+06	2.59722e+07	1.19719e+06	1.77202e+06	2.02007e+07	4.05669e+06
Q04756	Hepatocyte growth factor activator OS=Homo sapiens GN=HGFAC PE=1 SV=1	0	47.804	23	10	19	10	1	655	70.6	7.24	45.59	10	0	318384	225053	5.18402e+06	2.95671e+06	NA	344243	NA	1.40809e+06	1.4403e+06	NA	2.05975e+06	2.06266e+06	NA	NA	NA	893641	82018.1	647970	322739	NA	440654	1.5301e+06	104132	NA	789550	1.17576e+06	315360	1.84467e+06	36134.9	670399	422190	NA	764550	2.71502e+06	712105
P81172	Hepcidin OS=Homo sapiens GN=HAMP PE=1 SV=2	0	20.244	19	1	64	1	1	84	9.4	8.81	218.49	1	0	NA	NA	9.22437e+06	2.52961e+06	NA	NA	NA	396152	NA	5.68497e+06	336187	265747	8.31017e+06	339060	NA	2.13249e+06	NA	NA	307877	6.67044e+06	648768	8.6413e+07	NA	NA	1.98075e+06	6.15897e+06	NA	2.21547e+06	NA	NA	4.64785e+06	NA	NA	NA	NA
P51991	Heterogeneous nuclear ribonucleoprotein A3 OS=Homo sapiens GN=HNRNPA3 PE=1 SV=2	0	8.721	4	2	41	2	1	378	39.6	9.01	41.34	2	0	24510	1.30269e+06	NA	639516	39733.2	99856.4	NA	1.19889e+06	589745	286429	80774.6	103821	2.14754e+06	483902	744077	6800.36	99669.2	306032	14080.3	603514	555383	194568	NA	347284	261085	131407	49686.2	1.00636e+06	NA	1.30352e+06	513805	97272	40479	184413	109066
P52272	Heterogeneous nuclear ribonucleoprotein M OS=Homo sapiens GN=HNRNPM PE=1 SV=3	0.01	2.815	3	1	1	1	1	730	77.5	8.7	0	1	0	NA	NA	NA	NA	NA	NA	NA	NA	NA	NA	NA	NA	NA	NA	NA	NA	NA	NA	NA	NA	NA	NA	NA	61916.5	NA	NA	NA	NA	NA	NA	NA	NA	79851.4	NA	NA
P22626	Heterogeneous nuclear ribonucleoproteins A2/B1 OS=Homo sapiens GN=HNRNPA2B1 PE=1 SV=2	0.007	3.513	3	1	1	1	1	353	37.4	8.95	1.64	1	0	NA	NA	NA	91351.2	NA	175168	NA	286362	NA	NA	NA	NA	NA	NA	NA	63446.7	75637.5	NA	NA	NA	181018	NA	NA	NA	NA	NA	NA	4.65398e+06	NA	NA	NA	NA	NA	NA	NA
P12319	High affinity immunoglobulin epsilon receptor subunit alpha OS=Homo sapiens GN=FCER1A PE=1 SV=1	0.037	2.02	4	1	2	1	1	257	29.6	6.68	0	1	0	NA	NA	NA	NA	NA	NA	652993	NA	NA	NA	NA	NA	NA	NA	NA	NA	NA	NA	NA	NA	NA	NA	NA	NA	NA	NA	NA	326628	NA	NA	NA	NA	NA	NA	NA
P09429	High mobility group protein B1 OS=Homo sapiens GN=HMGB1 PE=1 SV=3	0	21.531	22	5	18	5	1	215	24.9	5.74	34.82	5	0	69872.1	104910	NA	NA	NA	108199	NA	NA	NA	NA	462918	NA	34206.4	NA	NA	6421.99	NA	NA	151025	533078	NA	NA	4452.34	NA	NA	NA	NA	253280	NA	NA	NA	18203.9	NA	597266	786195
P26583	High mobility group protein B2 OS=Homo sapiens GN=HMGB2 PE=1 SV=2	0.019	2.583	6	1	1	1	1	209	24	7.81	0	1	0	NA	NA	NA	NA	NA	NA	NA	NA	NA	51071	NA	NA	NA	NA	NA	NA	NA	NA	NA	141240	NA	NA	NA	NA	NA	NA	NA	NA	NA	NA	NA	NA	NA	NA	NA
P42357	Histidine ammonia-lyase OS=Homo sapiens GN=HAL PE=1 SV=1	0.007	3.421	2	1	2	1	1	657	72.7	6.95	1.74	1	0	NA	NA	NA	99196.5	NA	16293.6	NA	192912	NA	NA	NA	94165.9	222593	NA	1.38973e+06	NA	60144.2	58838	NA	192278	NA	402660	1.20789e+06	121310	NA	NA	421958	1.6164e+06	NA	79261.6	NA	NA	NA	94765.6	131755
P49773	Histidine triad nucleotide-binding protein 1 OS=Homo sapiens GN=HINT1 PE=1 SV=2	0.049	1.808	11	1	4	1	1	126	13.8	6.95	0	1	0	263396	121193	NA	NA	71665.8	NA	NA	NA	59436.5	24795.2	191396	NA	NA	NA	NA	NA	NA	34291.7	50092.1	NA	NA	NA	NA	NA	NA	43245.5	NA	NA	NA	NA	NA	NA	NA	511881	210155
P04196	Histidine-rich glycoprotein OS=Homo sapiens GN=HRG PE=1 SV=1	0	47.353	29	11	39	11	1	525	59.5	7.5	61.31	11	0	576896	NA	1.09904e+07	995951	932804	785437	525191	1.14733e+06	60847.5	1.60121e+06	252916	125264	1.48624e+06	467154	151781	524621	39775.4	100676	777204	323853	NA	1.54553e+06	44263.8	NA	473118	259986	123976	NA	115804	968002	312422	NA	1.55291e+07	1.89371e+06	337378
Q92831	Histone acetyltransferase KAT2B OS=Homo sapiens GN=KAT2B PE=1 SV=3	0.049	1.814	1	1	11	1	1	832	93	9.01	15.49	1	0	NA	NA	4845.33	810380	5903.45	NA	NA	NA	NA	NA	NA	4541.45	NA	432871	NA	NA	NA	4244.27	NA	NA	NA	NA	NA	NA	5626.26	8523.22	11710.5	NA	3603.66	NA	2.41073e+06	2592.3	978478	NA	NA
P16402	Histone H1.3 OS=Homo sapiens GN=HIST1H1D PE=1 SV=2	0	6.496	10	2	6	2	1	221	22.3	11.02	10.05	2	0	NA	325454	NA	138579	158250	NA	NA	1.61465e+06	288665	NA	122597	341346	441576	NA	NA	NA	NA	NA	112868	939127	176574	NA	NA	NA	NA	NA	94403	NA	NA	127939	NA	75490.6	NA	NA	219715
P04908	Histone H2A type 1-B/E OS=Homo sapiens GN=HIST1H2AB PE=1 SV=2	0	12.752	27	3	97	1	1	130	14.1	11.05	90.5	3	0	NA	NA	NA	NA	NA	180249	NA	NA	NA	NA	58823.1	NA	NA	NA	NA	NA	NA	NA	NA	NA	NA	NA	NA	NA	NA	NA	NA	NA	NA	NA	NA	NA	NA	NA	NA
P0C0S5	Histone H2A.Z OS=Homo sapiens GN=H2AFZ PE=1 SV=2	0	10.347	23	3	100	1	1	128	13.5	10.58	90.9	3	2	178262	5.777e+06	1.99086e+06	1.8699e+06	589063	704823	2.09618e+06	2.43325e+06	7.3715e+06	2.94914e+06	712435	4.06994e+06	1.47688e+06	5.86717e+06	2.64086e+06	NA	2.10683e+06	1.87149e+06	795489	5.75782e+06	1.34634e+06	3.15061e+06	NA	1.64873e+06	3.33288e+06	249612	1.41291e+06	2.18654e+06	1.29646e+06	4.72038e+06	3.51746e+06	4.05328e+06	106792	1.07414e+06	682833
P68431	Histone H3.1 OS=Homo sapiens GN=HIST1H3A PE=1 SV=2	0	6.666	12	2	133	2	1	136	15.4	11.12	255.2	2	0	NA	1.62352e+07	NA	357878	876818	235517	527053	3.65966e+06	7.44272e+06	1.07237e+06	133408	88194.2	165186	1.74175e+07	7246319	NA	2.86913e+06	NA	93934.2	15017046	2.31703e+06	NA	NA	1.35453e+06	6.30267e+06	1.04018e+07	413500	1.91493e+07	NA	1.25211e+07	2.35448e+07	3.56094e+06	NA	731884	94273.3
P62805	Histone H4 OS=Homo sapiens GN=HIST1H4A PE=1 SV=2	0	36.322	43	6	163	6	1	103	11.4	11.36	397.67	6	0	90508	9.07712e+06	3.83789e+06	9.80518e+06	4.78739e+06	372343	3.19915e+06	5.60411e+06	9.77605e+06	4.42195e+06	299154	3.19274e+06	468724	1.71634e+07	1.22102e+07	892956	4.65822e+06	3.1428e+06	60320.9	1.16367e+07	5.60073e+06	483325	19191.8	2.63252e+06	6.49351e+06	3273971	41485.9	3.72756e+06	283499	1.17105e+07	1.4214e+07	4.27646e+06	257734	5294736	326022
P01889	HLA class I histocompatibility antigen, B-7 alpha chain OS=Homo sapiens GN=HLA-B PE=1 SV=3	0	12.826	12	3	6	1	1	362	40.4	5.85	11.19	3	0	NA	NA	NA	NA	NA	192595	NA	NA	NA	NA	NA	NA	NA	NA	NA	NA	NA	NA	NA	NA	NA	NA	NA	NA	NA	NA	NA	NA	NA	NA	NA	NA	NA	NA	NA
P30508	HLA class I histocompatibility antigen, Cw-12 alpha chain OS=Homo sapiens GN=HLA-C PE=1 SV=2	0	30.84	27	7	17	3	1	366	40.9	6.3	31.21	7	3	2.17539e+06	NA	3.61974e+06	511535	NA	NA	NA	322643	443743	NA	938228	910334	NA	434291	NA	118334	NA	72655.4	332120	NA	NA	2.71555e+06	1.95473e+06	NA	1.94589e+06	NA	354222	NA	260326	823210	NA	NA	NA	680104	348735
P04233	HLA class II histocompatibility antigen gamma chain OS=Homo sapiens GN=CD74 PE=1 SV=3	0	13.182	6	1	81	1	1	296	33.5	8.44	248.3	1	0	637274	549532	3.2582e+06	3.16704e+06	121980	360596	1.23671e+06	2961969	57337.7	2.26928e+06	543607	430378	3.59069e+06	3.07488e+06	NA	1.72977e+06	NA	555810	NA	2.33397e+06	1.63925e+06	3.32789e+06	741419	NA	1.62932e+06	NA	1.05275e+06	NA	2.54541e+06	177044	5.38924e+06	NA	NA	3.85267e+06	373127
P04440	HLA class II histocompatibility antigen, DP beta 1 chain OS=Homo sapiens GN=HLA-DPB1 PE=1 SV=1	0.005	3.747	4	1	1	1	1	258	29.1	8.57	1.64	1	0	NA	NA	NA	197092	NA	224391	NA	NA	NA	NA	NA	NA	NA	NA	NA	1.40724e+06	NA	NA	46262.5	NA	NA	NA	NA	NA	NA	NA	NA	NA	NA	NA	NA	NA	NA	268868	NA
P04229	HLA class II histocompatibility antigen, DRB1-1 beta chain OS=Homo sapiens GN=HLA-DRB1 PE=1 SV=2	0.007	3.283	5	1	1	1	1	266	29.9	7.69	2.62	1	0	NA	NA	NA	NA	NA	NA	NA	NA	NA	NA	NA	NA	NA	NA	NA	NA	NA	NA	NA	NA	NA	NA	NA	NA	NA	NA	NA	NA	NA	NA	NA	NA	NA	NA	NA
Q86YZ3	Hornerin OS=Homo sapiens GN=HRNR PE=1 SV=2	0.01	2.803	1	1	2	1	1	2850	282.2	10.04	0	1	0	NA	NA	NA	NA	70838.8	NA	NA	NA	NA	NA	NA	NA	NA	NA	NA	NA	NA	NA	NA	NA	NA	NA	NA	NA	NA	NA	NA	NA	NA	NA	NA	NA	NA	NA	NA
Q14520	Hyaluronan-binding protein 2 OS=Homo sapiens GN=HABP2 PE=1 SV=1	0	4.952	3	1	2	1	1	560	62.6	6.54	9.86	1	0	NA	NA	455894	NA	NA	NA	NA	NA	NA	NA	1.46834e+06	NA	NA	NA	NA	NA	NA	NA	NA	NA	NA	NA	265964	NA	NA	NA	47651.2	NA	NA	NA	NA	NA	NA	NA	564643
Q12794	Hyaluronidase-1 OS=Homo sapiens GN=HYAL1 PE=1 SV=2	0	12.781	10	3	8	3	1	435	48.3	6.77	18.24	3	0	107630	NA	NA	737539	NA	NA	NA	221432	NA	NA	NA	NA	633966	NA	93427.3	NA	NA	NA	133328	NA	NA	NA	42369.9	86776.6	NA	NA	11744.1	798458	NA	365145	NA	89553.7	419456	138252	NA
Q9UF12	Hydroxyproline dehydrogenase OS=Homo sapiens GN=PRODH2 PE=1 SV=1	0.034	2.146	1	1	3	1	1	536	58.8	8.6	0	1	0	NA	NA	NA	45142.7	NA	NA	NA	186318	NA	60516.5	NA	NA	NA	NA	40420.2	NA	2.1268e+06	41893.4	NA	NA	NA	NA	NA	NA	NA	NA	NA	797748	29711.1	NA	NA	NA	NA	NA	63076.6
P22304	Iduronate 2-sulfatase OS=Homo sapiens GN=IDS PE=1 SV=1	0.017	2.654	3	1	2	1	1	550	61.8	5.45	0	1	0	NA	NA	NA	186721	NA	53028.2	474522	NA	43797.7	75209.1	NA	NA	84259.9	40014.2	NA	NA	57789.3	NA	NA	NA	NA	NA	NA	NA	104965	189807	NA	NA	NA	NA	230072	26313.8	NA	290956	39659.4
Q9H665	IGF-like family receptor 1 OS=Homo sapiens GN=IGFLR1 PE=1 SV=1	0	18.206	16	5	48	5	1	355	37.9	7.08	81.47	5	0	2.45529e+06	366055	NA	2.09533e+06	1.35904e+06	959349	1.06077e+06	3.11355e+06	304352	2.15179e+06	645629	1.14946e+06	186478	5.40473e+06	224808	441676	636621	2.59372e+06	2.0693e+06	3.14327e+06	1.43367e+06	571650	1.52328e+06	147566	943532	NA	341891	7.77327e+06	NA	1.14721e+06	6.5228e+06	103307	6.10929e+06	9.37728e+06	201054
Q9Y6R7	IgGFc-binding protein OS=Homo sapiens GN=FCGBP PE=1 SV=3	0	5.108	1	1	1	1	1	5405	571.6	5.34	3	1	0	NA	NA	NA	NA	NA	NA	NA	NA	NA	NA	NA	NA	NA	NA	NA	NA	NA	NA	NA	NA	NA	NA	NA	NA	NA	NA	NA	NA	NA	NA	NA	NA	NA	NA	NA
Q01973	Inactive tyrosine-protein kinase transmembrane receptor ROR1 OS=Homo sapiens GN=ROR1 PE=1 SV=2	0	8.036	5	3	16	3	1	937	104.2	7.17	34.19	3	0	337484	NA	NA	732251	99663	970963	182519	1.07417e+06	NA	217436	63700.5	603960	2084647	NA	NA	NA	NA	NA	NA	NA	741199	1.04501e+06	NA	NA	NA	NA	75341	2.68584e+06	NA	NA	NA	NA	NA	NA	99014.8
P09529	Inhibin beta B chain OS=Homo sapiens GN=INHBB PE=1 SV=2	0.007	3.051	2	1	2	1	1	407	45.1	8.03	1.72	1	0	108161	NA	NA	97715.3	132662	34531.9	NA	NA	NA	NA	91338	NA	NA	NA	NA	NA	NA	NA	227002	NA	NA	NA	NA	NA	NA	NA	NA	NA	NA	NA	175881	NA	NA	290796	85316.8
P18065	Insulin-like growth factor-binding protein 2 OS=Homo sapiens GN=IGFBP2 PE=1 SV=2	0	23.969	26	6	18	6	1	325	34.8	7.5	41.79	6	0	815513	NA	4.23367e+06	4.12621e+06	NA	166655	NA	NA	NA	NA	84483.9	NA	13637.9	NA	NA	NA	NA	NA	98783.7	NA	NA	24162.4	NA	NA	NA	NA	NA	NA	NA	NA	NA	NA	1.18773e+06	1.04252e+06	41657.3
P22692	Insulin-like growth factor-binding protein 4 OS=Homo sapiens GN=IGFBP4 PE=1 SV=2	0.002	4.092	5	1	3	1	1	258	27.9	7.15	4.42	1	0	NA	NA	NA	NA	NA	NA	NA	NA	NA	976012	NA	NA	NA	NA	NA	NA	20164.7	NA	NA	NA	NA	NA	NA	NA	NA	NA	NA	NA	NA	NA	NA	NA	NA	NA	NA
P24593	Insulin-like growth factor-binding protein 5 OS=Homo sapiens GN=IGFBP5 PE=1 SV=1	0	23.438	14	3	27	3	1	272	30.6	8.21	48	3	0	310115	NA	1.77689e+06	49724.1	114872	207268	945019	1.46492e+06	585137	3.86633e+06	429388	NA	NA	570230	283646	421758	227540	NA	559373	1.00749e+06	148238	NA	1.13738e+06	40583.5	NA	NA	408882	2.99976e+06	NA	884144	1.02276e+06	44005.2	1.0102e+06	855733	633533
P24592	Insulin-like growth factor-binding protein 6 OS=Homo sapiens GN=IGFBP6 PE=1 SV=1	0	10.372	6	1	7	1	1	240	25.3	7.81	11.94	1	0	1.00928e+06	169357	1.61852e+06	218523	2.60172e+06	NA	NA	NA	NA	NA	NA	193036	NA	NA	NA	538046	NA	149382	31463.8	NA	NA	NA	1.38893e+06	173591	NA	NA	158088	NA	NA	NA	NA	NA	140617	NA	97436.4
Q16270	Insulin-like growth factor-binding protein 7 OS=Homo sapiens GN=IGFBP7 PE=1 SV=1	0	106.622	45	10	268	10	1	282	29.1	7.9	809.25	10	0	2.41646e+07	7.43945e+06	2.29165e+07	5.99418e+07	1.39763e+07	1.13454e+07	1.23682e+06	8.37312e+06	587524	5.81199e+07	6.86012e+06	1.73532e+07	1.33907e+07	1.98761e+07	2.5043e+06	1.92434e+07	3.72489e+06	4.32708e+06	5.45527e+06	558298	495545	1.69111e+07	2.2046e+06	2.51399e+06	4.78988e+06	1.09217e+06	1.02722e+07	4543420	4.47542e+06	2.59876e+06	5.70556e+06	1.36852e+06	8.53725e+06	6.5836e+07	1.15841e+07
Q9Y287	Integral membrane protein 2B OS=Homo sapiens GN=ITM2B PE=1 SV=1	0.007	3.118	3	1	6	1	1	266	30.3	5.14	12.45	1	0	NA	157828	NA	48664.4	NA	36573.1	46363.4	76459	55315.9	NA	29417.9	200507	NA	236734	33808.8	NA	NA	NA	105360	NA	NA	NA	NA	26546.5	NA	NA	19065.3	855580	2.59412e+06	NA	1.14574e+06	NA	14214.4	NA	NA
Q86V85	Integral membrane protein GPR180 OS=Homo sapiens GN=GPR180 PE=2 SV=1	0	10.078	8	3	6	3	1	440	49.4	7.39	12.13	3	0	24437.9	213060	NA	NA	311059	26785.6	NA	1.36045e+06	1.23125e+06	NA	NA	NA	NA	564850	NA	NA	57560.2	NA	48203.7	551732	NA	NA	NA	NA	166793	NA	132018	NA	NA	543600	536683	NA	NA	NA	NA
Q13683	Integrin alpha-7 OS=Homo sapiens GN=ITGA7 PE=1 SV=3	0.01	2.861	1	1	2	1	1	1181	128.9	5.73	1.66	1	0	NA	110875	NA	NA	182294	41204.7	NA	NA	NA	NA	NA	NA	NA	NA	NA	NA	NA	NA	13790.3	NA	NA	NA	NA	NA	NA	NA	NA	1.30056e+06	NA	NA	148835	NA	NA	NA	83968.7
P18084	Integrin beta-5 OS=Homo sapiens GN=ITGB5 PE=1 SV=1	0.052	1.708	2	1	3	1	1	799	88	6.06	0	1	0	NA	NA	NA	NA	NA	NA	NA	NA	NA	NA	NA	NA	NA	NA	NA	NA	NA	NA	NA	NA	NA	NA	NA	NA	NA	NA	NA	3.44196e+06	NA	NA	NA	NA	NA	NA	NA
Q8WWA0	Intelectin-1 OS=Homo sapiens GN=ITLN1 PE=1 SV=1	0	11.437	12	3	4	3	1	313	34.9	6.01	5.47	3	0	NA	NA	1562644	1.00792e+06	49667.1	NA	NA	NA	NA	NA	NA	NA	NA	NA	NA	NA	NA	NA	NA	NA	NA	NA	NA	NA	NA	NA	NA	412927	NA	NA	684175	NA	198725	259497	NA
P19827	Inter-alpha-trypsin inhibitor heavy chain H1 OS=Homo sapiens GN=ITIH1 PE=1 SV=3	0	28.723	10	5	27	5	1	911	101.3	6.79	70.67	5	0	690691	98001.5	1852906	630227	167625	342591	106867	3.14698e+06	224485	545760	NA	88520.8	NA	NA	103496	572757	291194	NA	170439	NA	NA	NA	64325.8	253646	NA	NA	NA	4.48209e+06	NA	NA	NA	498866	7.97623e+06	5.51188e+06	1.14596e+06
P19823	Inter-alpha-trypsin inhibitor heavy chain H2 OS=Homo sapiens GN=ITIH2 PE=1 SV=2	0	71.112	22	13	45	13	1	946	106.4	6.86	98.32	13	0	4.79362e+06	828950	1.97906e+07	1.15265e+06	6.94667e+07	3.17574e+07	NA	297107	500925	914993	562123	1.16193e+06	781293	704094	180730	108770	266266	99018.5	1.76533e+06	560912	1.42257e+06	19749.2	21666.4	56595.6	324262	72271.8	245146	911527	NA	NA	4.53309e+06	NA	2.08613e+07	3.07134e+06	855066
Q06033	Inter-alpha-trypsin inhibitor heavy chain H3 OS=Homo sapiens GN=ITIH3 PE=1 SV=2	0.055	1.655	2	1	3	1	1	890	99.8	5.74	0	1	0	NA	NA	NA	NA	NA	NA	NA	NA	NA	NA	NA	NA	NA	NA	NA	NA	NA	NA	NA	NA	NA	NA	NA	NA	NA	NA	NA	NA	NA	NA	NA	NA	NA	316882	NA
Q14624	Inter-alpha-trypsin inhibitor heavy chain H4 OS=Homo sapiens GN=ITIH4 PE=1 SV=4	0	274.913	30	30	847	30	1	930	103.3	6.98	2736.27	30	0	4.64039e+07	6.9511e+06	4.1824e+08	4.12908e+08	3.0121e+06	7.46993e+07	2.01818e+06	2.60279e+07	7.53233e+06	5.67511e+06	3.42867e+07	1.02062e+08	1.87708e+06	1.61334e+07	8.43523e+06	2.05787e+08	3.86159e+06	4.40376e+06	3.13493e+07	4.9906e+07	1.33864e+06	1.05995e+08	6.30591e+07	2.29337e+06	4.00566e+07	6.34419e+06	9.76585e+06	1.75925e+07	1.14031e+07	7.55267e+06	1.32919e+07	5.76918e+06	1.71633e+08	1.15158e+08	3.29324e+07
P05362	Intercellular adhesion molecule 1 OS=Homo sapiens GN=ICAM1 PE=1 SV=2	0	33.192	15	7	49	7	1	532	57.8	7.99	137.27	7	0	1.07709e+06	1.2208e+06	2.28255e+06	2.06423e+06	160784	2.69746e+06	147880	5.44022e+06	1.89593e+06	1.56664e+06	293234	3.38561e+06	306090	2.02538e+07	1.84934e+06	1.1876e+06	640362	102345	215300	720571	6.71502e+06	4.64579e+06	NA	NA	1.85167e+06	3.78554e+06	249437	586689	NA	482972	1.05133e+06	29437.3	1.068e+06	2.84926e+06	133978
P13598	Intercellular adhesion molecule 2 OS=Homo sapiens GN=ICAM2 PE=1 SV=2	0	22.787	21	5	92	5	1	275	30.6	7.43	224.28	5	0	3.30064e+06	247555	1.40395e+07	7.38839e+06	1.68699e+06	1.20293e+07	250370	3.51092e+06	NA	2.6523e+06	378535	11352524	5.94517e+06	2.10963e+06	1.63569e+06	305487	NA	407425	727109	1.30362e+06	1.73319e+06	1.19689e+07	NA	343038	2.88361e+06	3.98638e+06	694625	1.97196e+07	245112	NA	4.7364e+06	NA	NA	5.60942e+06	386772
P32942	Intercellular adhesion molecule 3 OS=Homo sapiens GN=ICAM3 PE=1 SV=2	0.007	3.259	2	1	1	1	1	547	59.5	5.43	2.06	1	0	1783378	NA	NA	1116850	NA	NA	464562	440501	NA	55100.7	NA	4.22047e+06	NA	NA	NA	NA	NA	290160	NA	NA	NA	NA	NA	25002.2	NA	NA	NA	NA	NA	NA	NA	NA	NA	NA	NA
P48551	Interferon alpha/beta receptor 2 OS=Homo sapiens GN=IFNAR2 PE=1 SV=1	0	11.47	8	3	21	3	1	515	57.7	4.5	38.5	3	0	456976	NA	5663989	477935	278202	NA	NA	4.67932e+06	154858	NA	NA	4.71063e+06	1.6544e+06	NA	NA	141802	NA	NA	80747.7	NA	2.39554e+06	4.71777e+06	NA	NA	305953	NA	46799.4	NA	NA	NA	1.56665e+06	NA	1.09377e+06	314806	NA
P09914	Interferon-induced protein with tetratricopeptide repeats 1 OS=Homo sapiens GN=IFIT1 PE=1 SV=2	0.028	2.286	3	1	3	1	1	478	55.3	7.2	9.12	1	0	NA	2.66452e+07	NA	NA	NA	NA	25583.4	NA	198008	NA	NA	NA	188404	NA	NA	NA	NA	NA	NA	2.24654e+06	NA	NA	NA	NA	NA	NA	14655.9	NA	NA	NA	NA	NA	NA	NA	NA
P27930	Interleukin-1 receptor type 2 OS=Homo sapiens GN=IL1R2 PE=1 SV=1	0	12.516	8	3	4	3	1	398	45.4	7.9	11.84	3	0	NA	NA	907262	283133	NA	NA	NA	NA	NA	266073	NA	NA	NA	NA	NA	40688.3	NA	121759	NA	NA	NA	NA	NA	NA	NA	NA	NA	NA	NA	192475	NA	NA	NA	NA	NA
Q08334	Interleukin-10 receptor subunit beta OS=Homo sapiens GN=IL10RB PE=1 SV=2	0	18.391	15	4	20	4	1	325	37	5.17	42.79	4	0	NA	568857	2.60877e+06	1.31127e+06	423970	711923	783442	167152	937639	751590	811159	640290	1.47246e+06	371014	NA	433010	48638.6	143104	317925	463936	2.09286e+06	3.16946e+06	NA	142636	312959	774785	198662	958309	NA	NA	1.38031e+06	122106	505627	1.11263e+06	414648
P78552	Interleukin-13 receptor subunit alpha-1 OS=Homo sapiens GN=IL13RA1 PE=1 SV=1	0	8.032	7	2	2	2	1	427	48.7	6.01	5.93	2	0	NA	NA	NA	NA	NA	NA	NA	703958	NA	NA	NA	NA	NA	NA	NA	NA	NA	NA	NA	NA	62143.2	NA	NA	NA	NA	NA	NA	NA	44163.7	88021.4	NA	NA	NA	NA	NA
O95998	Interleukin-18-binding protein OS=Homo sapiens GN=IL18BP PE=1 SV=2	0	22.87	30	4	56	4	1	194	21.1	7.39	114.86	4	0	NA	99374.7	1.49501e+06	5.56696e+06	NA	732751	673629	3.49472e+06	157715	174989	144069	NA	1.34331e+06	904252	NA	874712	39252.5	201687	104877	2.22627e+06	3.44122e+06	1.58014e+06	338376	NA	1.03325e+06	NA	269648	9.44414e+06	NA	NA	3.72978e+06	88690.9	199782	3.45791e+06	541648
P01589	Interleukin-2 receptor subunit alpha OS=Homo sapiens GN=IL2RA PE=1 SV=1	0.019	2.607	4	1	2	1	1	272	30.8	6.52	0	1	0	NA	NA	NA	NA	NA	NA	NA	NA	NA	NA	NA	NA	NA	NA	NA	NA	NA	NA	NA	NA	NA	NA	NA	NA	NA	NA	NA	1074071	NA	NA	NA	NA	NA	NA	NA
P14784	Interleukin-2 receptor subunit beta OS=Homo sapiens GN=IL2RB PE=1 SV=1	0.021	2.561	2	1	1	1	1	551	61.1	5.05	1.73	1	0	NA	NA	NA	NA	NA	NA	NA	322216	NA	NA	NA	NA	340365	NA	NA	NA	NA	NA	NA	NA	98748.3	NA	NA	NA	NA	NA	NA	NA	NA	NA	NA	NA	NA	NA	NA
Q9NZH8	Interleukin-36 gamma OS=Homo sapiens GN=IL36G PE=1 SV=1	0.01	2.893	11	1	1	1	1	169	18.7	5.14	0	1	0	NA	NA	NA	91087.9	NA	NA	NA	NA	NA	NA	NA	NA	NA	NA	NA	NA	NA	NA	133997	NA	NA	NA	NA	NA	NA	NA	NA	NA	NA	NA	NA	NA	NA	563819	NA
P24394	Interleukin-4 receptor subunit alpha OS=Homo sapiens GN=IL4R PE=1 SV=1	0.007	3.383	1	1	2	1	1	825	89.6	5.07	0	1	0	NA	NA	NA	NA	NA	NA	178668	NA	NA	NA	NA	NA	NA	NA	NA	NA	NA	NA	NA	NA	NA	NA	NA	NA	NA	NA	NA	NA	NA	NA	NA	NA	NA	NA	NA
P40189	Interleukin-6 receptor subunit beta OS=Homo sapiens GN=IL6ST PE=1 SV=2	0	36.832	10	7	110	7	1	918	103.5	5.95	199.34	7	0	8.84707e+06	1.11359e+07	4.40167e+06	5.59771e+06	1.91498e+06	3.47923e+06	1.96888e+06	1.2493e+07	4.13553e+06	4.09606e+06	2.16246e+06	8.67422e+06	7.32594e+06	8.15938e+06	1.24704e+07	1.99972e+06	2.20767e+06	4.27967e+06	2.17895e+06	1.19007e+06	5.24082e+06	6.84595e+06	550680	3.60205e+06	3.37491e+06	1.04931e+07	1.89882e+06	1.73415e+07	2.17648e+06	1.27005e+07	5.55685e+06	1.1186e+06	3.4171e+06	8.68286e+06	2.69894e+06
P09923	Intestinal-type alkaline phosphatase OS=Homo sapiens GN=ALPI PE=1 SV=2	0.002	3.995	6	2	3	2	1	528	56.8	5.86	5.71	2	0	404349	NA	NA	NA	NA	598437	NA	NA	NA	NA	NA	286851	NA	NA	NA	NA	NA	NA	NA	127016	NA	NA	NA	NA	NA	NA	210519	NA	NA	NA	NA	NA	NA	433643	NA
Q9Y547	Intraflagellar transport protein 25 homolog OS=Homo sapiens GN=HSPB11 PE=1 SV=1	0.002	3.825	8	1	1	1	1	144	16.3	5.03	2.81	1	0	NA	NA	NA	NA	NA	NA	NA	341376	NA	NA	NA	NA	NA	NA	NA	NA	NA	NA	NA	NA	NA	NA	NA	NA	NA	NA	NA	NA	NA	NA	NA	NA	NA	NA	NA
A0AVF1	Intraflagellar transport protein 56 OS=Homo sapiens GN=TTC26 PE=2 SV=1	0.012	2.749	1	1	13	1	1	554	64.1	6.93	27.94	1	0	NA	298436	NA	81151.6	NA	48958.2	NA	1.56138e+06	511938	159357	1.00651e+06	NA	NA	720315	852263	NA	1.98712e+06	NA	1.41948e+06	190826	70069.8	NA	NA	NA	NA	NA	53215.9	4.03396e+06	NA	1.02067e+06	947356	71407	NA	51664.4	477752
P07476	Involucrin OS=Homo sapiens GN=IVL PE=1 SV=2	0	52.289	20	8	48	8	1	585	68.4	4.61	116.99	8	0	107824	469540	NA	3.68353e+06	171683	6.482e+06	NA	514481	216999	161867	1.02024e+06	1.1686e+07	62640.2	796804	NA	628927	NA	NA	1.12878e+06	436299	NA	553806	NA	NA	75179.2	88430	106451	NA	NA	1.30585e+06	785875	53428.3	450861	680370	9.62529e+06
O75874	Isocitrate dehydrogenase [NADP] cytoplasmic OS=Homo sapiens GN=IDH1 PE=1 SV=2	0	37.308	24	8	13	8	1	414	46.6	7.01	31.65	8	0	NA	2.1145e+06	NA	48108.6	34307.8	NA	296567	251308	249970	NA	NA	321342	NA	443153	1.59764e+06	327283	588508	NA	178095	314239	32533.2	5813259	NA	417942	NA	1.35973e+06	NA	1.49024e+06	NA	1.1449e+06	408284	829408	520874	1.81171e+07	NA
P21802-11	Isoform 11 of Fibroblast growth factor receptor 2 OS=Homo sapiens GN=FGFR2	0	7.774	2	2	40	2	1	830	92.7	6.89	62.42	2	0	1.02434e+06	1.27919e+06	836736	699092	1.35387e+06	NA	3.62675e+06	1.09783e+06	533563	1.16146e+06	188495	655130	3.16829e+06	1.81507e+06	1.79155e+06	NA	611686	1.87594e+06	596898	NA	2.6226e+06	2.56826e+06	102898	2.12858e+06	158864	438048	707725	9.62246e+06	197752	1.18755e+06	1.32927e+06	NA	NA	2.3311e+06	534583
Q8WZ42-12	Isoform 12 of Titin OS=Homo sapiens GN=TTN	0	7.261	0	2	5	2	1	35991	3992.1	6.39	11.23	2	0	494934	47107.4	NA	206927	449047	NA	NA	NA	95807.9	293697	880388	NA	703248	466500	NA	220828	107662	1.89333e+06	NA	295420	338658	NA	369982	874506	NA	NA	766792	NA	2.29849e+06	1.99528e+06	1.25454e+06	NA	NA	936341	885649
Q6PK18-2	Isoform 2 of 2-oxoglutarate and iron-dependent oxygenase domain-containing protein 3 OS=Homo sapiens GN=OGFOD3	0.002	4.051	4	1	1	1	1	331	36.6	7.93	0	1	0	NA	NA	NA	NA	NA	NA	NA	NA	NA	NA	NA	NA	NA	NA	NA	NA	NA	NA	NA	NA	NA	NA	NA	NA	NA	NA	NA	NA	NA	NA	NA	NA	NA	NA	NA
P25325-2	Isoform 2 of 3-mercaptopyruvate sulfurtransferase OS=Homo sapiens GN=MPST	0	12.181	9	2	7	2	1	317	35.2	6.61	17.84	2	0	81824.9	NA	NA	NA	87659.7	NA	293461	375114	NA	82504.4	90177	NA	157064	NA	149666	NA	NA	NA	328058	NA	138995	849063	55839	NA	NA	NA	NA	508279	NA	NA	125072	NA	NA	NA	NA
P23396-2	Isoform 2 of 40S ribosomal protein S3 OS=Homo sapiens GN=RPS3	0.005	3.77	10	2	5	2	1	259	28.5	9.73	0	2	0	387628	133120	NA	157532	564304	169535	NA	NA	NA	NA	65926	NA	NA	NA	NA	NA	NA	160729	278390	NA	NA	NA	NA	NA	NA	NA	308912	NA	NA	NA	NA	NA	NA	NA	502017
Q13510-2	Isoform 2 of Acid ceramidase OS=Homo sapiens GN=ASAH1	0	110.198	43	19	230	19	1	411	46.5	7.85	478.4	19	0	6.73575e+06	1.90418e+06	3.23334e+07	9.00438e+06	1.5521e+06	2.37841e+06	328464	2.92219e+06	1.40036e+06	3.40183e+06	4.4361e+06	1.71871e+07	1.26025e+06	1.2581e+07	1.97638e+06	1.38355e+06	2.09907e+06	1.67017e+06	2.46582e+06	4.91769e+06	371292	4.5426e+06	553721	854019	2.2665e+06	3.24949e+06	1.10191e+06	911170	582735	2.75362e+06	3.03917e+06	1.88559e+06	7.76814e+06	4.35932e+07	1.1844e+06
P04217-2	Isoform 2 of Alpha-1B-glycoprotein OS=Homo sapiens GN=A1BG	0	329.077	73	29	1615	1	1	373	40.7	5.77	5106.12	29	0	139282	NA	NA	81785.9	116514	38693.8	NA	NA	NA	NA	NA	NA	NA	NA	NA	NA	NA	NA	NA	NA	NA	NA	NA	NA	NA	NA	127806	NA	NA	NA	NA	NA	NA	NA	85504.5
P19801-2	Isoform 2 of Amiloride-sensitive amine oxidase [copper-containing] OS=Homo sapiens GN=AOC1	0	9.156	4	2	5	2	1	770	87.2	7.17	6.11	2	0	NA	NA	NA	1.69908e+06	NA	NA	NA	NA	NA	NA	NA	NA	NA	NA	NA	NA	NA	NA	NA	NA	NA	NA	NA	NA	NA	NA	NA	NA	NA	NA	NA	NA	NA	NA	NA
P37088-2	Isoform 2 of Amiloride-sensitive sodium channel subunit alpha OS=Homo sapiens GN=SCNN1A	0.002	3.841	2	1	11	1	1	728	81.8	7.24	26.84	1	0	NA	NA	NA	38995.9	150714	58483.4	NA	NA	NA	96623.5	NA	NA	610433	173656	36359	NA	NA	NA	NA	NA	NA	NA	NA	NA	NA	NA	28077.3	NA	NA	57832.4	NA	NA	2761.39	NA	NA
P51693-2	Isoform 2 of Amyloid-like protein 1 OS=Homo sapiens GN=APLP1	0	7.292	6	2	7	2	1	651	72.2	5.8	2.5	2	0	92747.6	NA	NA	NA	34741.3	134086	NA	NA	NA	153052	149790	NA	114178	1.36421e+06	1.34846e+06	NA	245004	NA	235505	NA	NA	NA	NA	NA	NA	NA	NA	NA	NA	NA	200795	282701	NA	NA	90955.4
P07355-2	Isoform 2 of Annexin A2 OS=Homo sapiens GN=ANXA2	0	121.864	54	17	126	17	1	357	40.4	8.37	312.23	17	0	2.60657e+07	2.64358e+06	3.00993e+06	1.22271e+07	1.00931e+06	2.61858e+06	2.59679e+06	318158	712050	203363	792336	1.93149e+07	4.51878e+06	1.75175e+06	1.58729e+06	2.01699e+06	434927	286313	742633	1.95935e+06	2.35658e+06	819722	1.37677e+06	373908	1.988e+06	2.10981e+06	648030	1.28595e+06	1.1552e+06	NA	1.0525e+06	1.07278e+06	3.97488e+07	5.03249e+06	4.78016e+06
O14791-2	Isoform 2 of Apolipoprotein L1 OS=Homo sapiens GN=APOL1	0.01	2.867	4	1	2	1	1	414	45.9	6.29	2.12	1	0	NA	NA	NA	72713	122915	NA	NA	99757.1	171318	NA	NA	426052	NA	NA	NA	NA	NA	35274.6	NA	NA	NA	NA	NA	NA	57801.4	NA	NA	334334	NA	NA	241418	NA	NA	NA	NA
P55957-2	Isoform 2 of BH3-interacting domain death agonist OS=Homo sapiens GN=BID	0	4.892	10	2	3	2	1	241	26.8	7.08	3.91	2	0	NA	NA	28370.3	55482.2	NA	NA	NA	NA	NA	NA	NA	NA	NA	NA	NA	NA	NA	NA	NA	NA	NA	NA	NA	NA	NA	NA	NA	840167	NA	NA	NA	NA	NA	NA	NA
P43251-2	Isoform 2 of Biotinidase OS=Homo sapiens GN=BTD	0	88.933	29	11	191	11	1	545	61.5	6.14	568.86	11	0	1.20537e+07	1.63642e+06	1.08355e+08	1.25229e+07	2.81625e+06	5.0544e+06	537792	2.49923e+07	2.88363e+06	1.5879e+06	1.07068e+06	4.58898e+07	1.13361e+06	1.82688e+06	NA	1.95605e+06	1.70084e+06	255540	508191	3.61468e+06	1.96148e+06	2.07627e+07	263623	196191	3.52633e+06	2182173	540368	1.41804e+06	811558	1.30718e+06	2.70505e+06	NA	2.09505e+07	3.25884e+07	3.71423e+06
Q7KYR7-1	Isoform 2 of Butyrophilin subfamily 2 member A1 OS=Homo sapiens GN=BTN2A1	0	15.956	5	3	87	3	1	528	60	6.3	180.82	3	0	4.72606e+06	805713	10503703	1.16773e+07	2.32786e+06	1.11992e+07	1.0155e+07	9061956	23224.4	NA	442330	4519968	1.14485e+07	3.20647e+06	972477	6432953	NA	NA	2.79933e+06	1.0937e+07	6.04711e+06	20377290	1.34797e+06	271140	4.94977e+06	4951850	3.31794e+06	5.81238e+06	NA	NA	3.02381e+06	NA	25879.5	18325838	1.13694e+06
P27824-2	Isoform 2 of Calnexin OS=Homo sapiens GN=CANX	0	21.611	10	5	13	5	1	627	71.5	4.7	20.93	5	0	225354	NA	NA	322915	NA	NA	238025	1.12444e+06	NA	165256	183585	NA	1714600	NA	NA	401962	NA	NA	NA	NA	915221	NA	NA	116689	NA	405252	NA	251414	NA	NA	NA	NA	NA	117298	98731.2
Q66K79-2	Isoform 2 of Carboxypeptidase Z OS=Homo sapiens GN=CPZ	0	8.511	3	2	13	2	1	641	72.5	8.09	15.56	2	0	2.85346e+06	168687	5.29601e+06	803803	5.4561e+06	94025	NA	51767.9	NA	557031	3.0468e+06	NA	346967	13266488	1.218e+08	1.4901e+06	758906	2.31126e+06	2371295	305309	1.47299e+06	933828	NA	85322152	1.15694e+06	NA	209089	111211	204496	892240	1859376	629641	185984	2.06169e+06	3.26084e+06
Q8N126-2	Isoform 2 of Cell adhesion molecule 3 OS=Homo sapiens GN=CADM3	0	30.091	18	4	25	4	1	432	47	5.38	68.84	4	0	691521	NA	580893	460522	458213	1.13354e+06	NA	2.25737e+06	89140.2	NA	83279.7	892087	132928	NA	NA	196465	NA	NA	149040	569734	NA	2721952	NA	NA	56552.4	256637	NA	NA	49294.4	NA	312088	NA	NA	190202	NA
Q8WVB6-2	Isoform 2 of Chromosome transmission fidelity protein 18 homolog OS=Homo sapiens GN=CHTF18	0.025	2.322	2	1	5	1	1	1003	110.1	7.23	11.14	1	0	399768	NA	NA	518201	234146	127957	NA	NA	NA	NA	984862	3273464	NA	NA	NA	NA	120819	NA	314113	833015	NA	NA	NA	NA	NA	NA	159054	NA	169166	477529	897906	NA	90144.3	NA	NA
P10909-2	Isoform 2 of Clusterin OS=Homo sapiens GN=CLU	0	185.134	35	19	452	19	1	501	57.8	6.68	1124.35	19	0	1.30978e+07	883666	2.1981e+08	1.94265e+07	5.48419e+06	3.85203e+06	1.51763e+07	2.51931e+07	632110	37320563	1.82003e+06	6.00634e+07	1.54566e+07	1.41839e+07	1.5309e+06	7.85365e+06	1.77431e+06	4.94555e+06	7.40164e+06	4.2384e+06	7.12686e+06	9.25238e+06	2.79676e+06	4.04571e+06	2.67398e+06	1.58584e+06	9.93264e+06	2.53137e+07	3.48391e+06	7.98986e+06	1.51909e+07	420240	4.3557e+07	1.14704e+08	2.53358e+06
P81605-2	Isoform 2 of Dermcidin OS=Homo sapiens GN=DCD	0	14.537	23	3	19	3	1	121	12.4	7.97	45.63	3	0	2.76764e+07	449443	NA	1562974	2.59139e+06	1.99436e+06	NA	NA	2.72073e+06	NA	3327143	731154	NA	NA	152022	NA	282611	NA	1.87517e+06	1275764	670391	1.13638e+06	NA	NA	58913.4	NA	158327	NA	NA	2.33358e+06	2.44857e+06	53542.8	525492	890435	3.39197e+06
Q6E0U4-2	Isoform 2 of Dermokine OS=Homo sapiens GN=DMKN	0	29.414	6	2	22	2	1	466	47.1	8.16	71.54	2	0	NA	54435	NA	3.60805e+06	327075	1.0925e+06	NA	NA	NA	NA	NA	NA	NA	172902	NA	NA	NA	59028.4	NA	251047	NA	NA	NA	NA	23994.2	28152.4	2.55544e+06	NA	NA	NA	NA	NA	NA	354804	NA
Q86SJ6-2	Isoform 2 of Desmoglein-4 OS=Homo sapiens GN=DSG4	0.049	1.823	2	1	10	1	1	1059	115.4	4.59	0	1	0	NA	NA	NA	297806	NA	591102	NA	310904	NA	NA	478777	NA	NA	NA	498105	362610	NA	NA	NA	NA	NA	NA	NA	NA	NA	NA	68138.1	1.32325e+06	97358.8	NA	NA	NA	NA	NA	300823
Q13561-2	Isoform 2 of Dynactin subunit 2 OS=Homo sapiens GN=DCTN2	0	6.564	6	2	55	2	1	406	44.8	5.17	102.77	2	0	320111	2.91386e+06	336188	420547	1.40394e+06	1.74251e+06	457921	1.19113e+06	1078492	1.37693e+06	232868	124493	668195	1367031	1.22679e+06	31841.6	2.83973e+06	2.16188e+06	2.03147e+06	703805	1.09203e+06	143666	NA	1597342	970900	586158	2.70908e+06	3.34821e+06	4.23901e+06	3586827	1.44933e+06	834655	887779	293940	3.78193e+06
Q13822-2	Isoform 2 of Ectonucleotide pyrophosphatase/phosphodiesterase family member 2 OS=Homo sapiens GN=ENPP2	0	9.417	5	3	4	3	1	915	105.1	8.18	4.43	3	0	NA	NA	NA	NA	NA	NA	NA	NA	NA	NA	NA	392196	NA	NA	NA	NA	NA	NA	NA	NA	NA	NA	NA	NA	NA	NA	NA	NA	NA	NA	NA	NA	NA	590268	NA
P29692-2	Isoform 2 of Elongation factor 1-delta OS=Homo sapiens GN=EEF1D	0.051	1.745	1	1	3	1	1	647	71.4	6.42	3.57	1	0	2.07983e+06	NA	NA	NA	NA	NA	NA	NA	NA	NA	NA	NA	NA	NA	NA	NA	NA	NA	NA	NA	NA	NA	NA	NA	NA	NA	NA	NA	NA	NA	NA	NA	NA	2575834	NA
P26641-2	Isoform 2 of Elongation factor 1-gamma OS=Homo sapiens GN=EEF1G	0.007	3.327	2	1	1	1	1	487	56.1	7.72	0	1	0	NA	NA	NA	NA	NA	NA	NA	NA	NA	NA	NA	NA	NA	NA	NA	NA	NA	NA	NA	NA	NA	NA	NA	NA	NA	NA	NA	NA	NA	NA	NA	5808.85	NA	NA	NA
P63241-2	Isoform 2 of Eukaryotic translation initiation factor 5A-1 OS=Homo sapiens GN=EIF5A	0	7.167	20	2	7	2	1	184	20.2	7.01	11.84	2	0	288931	NA	NA	382318	NA	200093	NA	NA	NA	NA	524277	NA	74391.9	835890	NA	NA	NA	237232	NA	133316	NA	NA	390995	NA	NA	NA	248565	164985	NA	NA	197823	NA	NA	1.47684e+06	722590
Q9BX63-2	Isoform 2 of Fanconi anemia group J protein OS=Homo sapiens GN=BRIP1	0	5.451	1	1	78	1	1	994	112.4	8.21	35.87	1	0	NA	NA	NA	173520	58362.6	NA	NA	211533	NA	159373	33734.5	4.1922e+06	NA	1.03843e+06	NA	NA	NA	NA	NA	NA	292712	NA	NA	NA	NA	NA	NA	114099	NA	NA	104782	NA	29683.7	NA	NA
O15540-2	Isoform 2 of Fatty acid-binding protein, brain OS=Homo sapiens GN=FABP7	0	6.769	13	2	2	2	1	166	18.8	5.88	4.59	2	0	193503	37180.1	NA	306563	189707	61334.1	NA	1.19717e+06	68203.6	280047	34723.1	NA	77910.2	NA	NA	NA	NA	117063	NA	225325	NA	NA	NA	NA	314841	NA	NA	NA	NA	NA	732977	29393	NA	NA	225858
Q6ZNA5-2	Isoform 2 of Ferric-chelate reductase 1 OS=Homo sapiens GN=FRRS1	0.034	2.069	1	1	26	1	1	626	70.4	7.99	17.34	1	0	87534	1.05431e+06	122609	396466	397378	367823	408399	2.85277e+06	383765	1.58635e+06	334645	914412	622781	3.45267e+06	648480	NA	422302	400753	275252	1.73568e+06	2.4691e+06	271833	17256.7	660114	300665	2.56831e+06	481691	4.32651e+06	217942	363184	3.22504e+06	172595	46987.9	104715	459018
Q2V2M9-2	Isoform 2 of FH1/FH2 domain-containing protein 3 OS=Homo sapiens GN=FHOD3	0.058	1.641	1	1	4	1	1	1401	156.7	5.88	1.7	1	0	3.3138e+06	188722	NA	425313	277468	NA	220519	NA	NA	541744	367208	NA	NA	1275197	NA	780949	NA	732773	208590	339479	548594	NA	121545	272955	300551	NA	213492	NA	NA	673712	1313719	40191.9	130480	625392	NA
P98095-2	Isoform 2 of Fibulin-2 OS=Homo sapiens GN=FBLN2	0	49.29	5	4	638	4	1	1231	131.8	4.86	1875.85	4	0	2.14735e+06	4.77517e+07	3.94832e+07	3.69228e+07	4.58911e+06	5.98602e+06	1.56627e+06	4.65581e+07	3.70425e+07	4.06002e+07	1.50679e+06	1.63368e+07	6.24447e+07	2.06346e+07	3.34556e+07	3.68581e+06	6.43625e+06	1.12769e+07	2.16738e+06	2.14653e+07	1.60434e+07	5.41968e+07	2.52911e+06	1.45524e+07	1.7243e+07	1.63519e+07	1.76633e+07	6.31891e+07	2.79554e+06	9.03191e+06	5.15146e+07	2.98987e+06	292586	2.61347e+07	2.50113e+06
P04075-2	Isoform 2 of Fructose-bisphosphate aldolase A OS=Homo sapiens GN=ALDOA	0	19.088	12	4	52	4	1	418	45.2	8.25	71.5	4	0	161672	275042	NA	6.49147e+06	2.69469e+06	623398	66517.9	227555	345048	26538.8	862643	5795063	356442	458372	72812.5	NA	230142	112576	499366	NA	34957	NA	15157.7	15900.1	323115	NA	122760	NA	NA	188149	2.28877e+06	137148	10103.8	223078	3.43164e+07
P51161-2	Isoform 2 of Gastrotropin OS=Homo sapiens GN=FABP6	0.012	2.728	6	1	1	1	1	177	19.9	9.26	2.02	1	0	NA	NA	NA	NA	53126.8	291665	NA	NA	NA	NA	NA	NA	NA	NA	NA	NA	NA	NA	NA	NA	NA	NA	NA	NA	NA	NA	NA	NA	NA	NA	NA	NA	NA	NA	NA
P06744-2	Isoform 2 of Glucose-6-phosphate isomerase OS=Homo sapiens GN=GPI	0.026	2.35	1	1	1	1	1	569	64.3	8.91	0	1	0	135346	NA	NA	NA	NA	NA	NA	NA	NA	NA	NA	NA	NA	NA	NA	NA	NA	NA	NA	NA	NA	NA	NA	NA	NA	NA	NA	NA	NA	NA	NA	NA	NA	518839	NA
Q16478-2	Isoform 2 of Glutamate receptor ionotropic, kainate 5 OS=Homo sapiens GN=GRIK5	0.055	1.651	1	1	28	1	1	981	109.6	7.33	0	1	0	4.97504e+06	NA	1.02701e+06	460765	297063	23843.5	99429.5	1.2537e+07	229443	1198251	472311	223725	44040.2	NA	NA	19440.8	NA	5.42023e+06	772409	NA	29843.8	528309	NA	38541.6	54173.1	NA	22526.9	NA	327686	143088	NA	562397	10312.1	3.75603e+07	3.11553e+06
Q92896-2	Isoform 2 of Golgi apparatus protein 1 OS=Homo sapiens GN=GLG1	0	8.834	3	3	14	3	1	1203	137.1	6.9	5.05	3	0	NA	80894.2	NA	1.33888e+06	1.05746e+06	429859	145108	423988	95093.9	303476	144090	NA	482049	434518	113265	48546.9	223236	399493	96044.7	62903.3	229819	NA	NA	120637	65944	NA	781754	98462.3	48036.9	726338	284196	108589	NA	NA	144760
Q9NQ84-2	Isoform 2 of G-protein coupled receptor family C group 5 member C OS=Homo sapiens GN=GPRC5C	0	23.966	17	6	38	6	1	453	49.4	8.43	61.8	6	0	512497	625013	6.70793e+06	6.75239e+06	1.10211e+06	1.41329e+06	9.33321e+06	3.6176e+06	1.62583e+06	2.03851e+06	1.77403e+06	1.57937e+06	893378	5.64824e+06	1.76226e+06	1.01155e+06	625948	311590	8.73038e+06	1.77251e+06	899722	1.57421e+06	414662	1.50074e+06	1.05365e+06	228782	2.42623e+06	4.4659e+07	979837	83666.6	2.57024e+06	696601	16534.9	13627838	1.79933e+06
P07900-2	Isoform 2 of Heat shock protein HSP 90-alpha OS=Homo sapiens GN=HSP90AA1	0	9.348	4	3	11	3	1	854	98.1	5.16	11.67	3	0	1.16723e+06	91267.5	NA	157872	51430.3	233150	219753	648081	45089.9	NA	124972	NA	157545	1.73923e+06	104720	146451	151842	NA	NA	95938	257583	1.6581e+06	196258	30962.4	49474.6	47497.2	NA	NA	NA	310709	942167	NA	3.25379e+06	1.80902e+06	81611.6
Q5QNW6-2	Isoform 2 of Histone H2B type 2-F OS=Homo sapiens GN=HIST2H2BF	0	12.914	18	2	49	2	1	134	14.8	10.35	30.23	2	0	1.3757e+06	NA	2673858	4.42386e+06	5.01057e+06	380703	4.37799e+06	371451	888600	1.22139e+06	1.55603e+06	2.49924e+06	1.1928e+06	4.39058e+06	539270	1.81708e+06	347355	414907	1.17709e+06	1.25234e+06	909325	316903	NA	640062	1.50488e+06	80186	8.15726e+06	3.8254e+06	1.72171e+06	740223	NA	593518	NA	5.5747e+06	1.87014e+06
Q16576-2	Isoform 2 of Histone-binding protein RBBP7 OS=Homo sapiens GN=RBBP7	0	5.331	1	1	7	1	1	469	52.3	5.27	0	1	0	82398.5	143029	NA	483091	559572	148359	35991	NA	120929	219910	125401	NA	NA	191275	264266	NA	52209	288944	296764	NA	496318	NA	NA	87255.1	84169.5	159219	1.12527e+06	NA	NA	308798	NA	127721	421146	NA	105204
P13746-2	Isoform 2 of HLA class I histocompatibility antigen, A-11 alpha chain OS=Homo sapiens GN=HLA-A	0	15.648	16	4	16	1	1	371	41.4	6.15	31.16	4	0	NA	NA	NA	1.29459e+06	19638	NA	NA	1.47989e+06	NA	191353	NA	107346	NA	1050166	147378	NA	NA	72650.1	NA	466690	268447	NA	NA	91908.2	208846	NA	NA	NA	NA	545391	2.48732e+06	51982.6	NA	NA	NA
P04233-2	Isoform 2 of HLA class II histocompatibility antigen gamma chain OS=Homo sapiens GN=CD74	0	5.759	7	1	10	1	1	232	26.4	9.14	27.33	1	0	554696	298767	704100	NA	936037	NA	NA	NA	NA	NA	NA	NA	NA	NA	NA	NA	NA	169927	1.26666e+06	NA	NA	NA	258398	NA	886818	NA	NA	NA	439829	NA	NA	NA	NA	NA	285687
O75144-2	Isoform 2 of ICOS ligand OS=Homo sapiens GN=ICOSLG	0	37.305	17	4	172	4	1	309	34.2	5.11	279.91	4	0	6.53154e+06	2.90744e+06	2.91658e+07	1.27037e+07	815986	1.25349e+07	8.42475e+06	16219671	2.32988e+06	5.12316e+06	1.44451e+06	9.45551e+06	3.46993e+07	1.21643e+07	731691	5.34754e+06	929858	3.68076e+06	943252	5.42763e+06	2.45995e+07	2.86765e+07	642822	791569	9.34282e+06	4.69881e+06	1.83871e+06	4.72251e+07	1.48406e+06	1.91943e+06	1.40839e+07	724581	4.58528e+06	6.77755e+06	1.88821e+06
P01871-2	Isoform 2 of Immunoglobulin heavy constant mu OS=Homo sapiens GN=IGHM	0	51.172	21	8	102	8	1	474	51.9	6.15	216.32	8	0	162389	NA	4.37978e+06	8.34499e+06	3.21081e+06	1.07401e+07	118306	1.03001e+07	NA	667266	1.75331e+06	675654	135769	749689	55828.9	NA	7.17933e+06	2.54895e+06	9.44612e+06	1.47424e+06	280904	81755.7	99354.9	50457.9	901137	NA	265612	570262	166466	1.64481e+06	2.46139e+06	101694	8.91658e+06	859235	5.03562e+06
P17936-2	Isoform 2 of Insulin-like growth factor-binding protein 3 OS=Homo sapiens GN=IGFBP3	0	9.099	12	2	43	2	1	297	32.2	8.62	70.22	2	0	280344	NA	2.94899e+06	2.90494e+06	NA	192054	NA	2.88667e+06	NA	1.32645e+06	212005	478935	3.02553e+06	NA	NA	379867	NA	NA	55627.5	705984	306351	4.10269e+06	222742	NA	1.17086e+06	209315	NA	4289121	NA	NA	4.2583e+06	NA	859662	2.82019e+06	446256
P35858-2	Isoform 2 of Insulin-like growth factor-binding protein complex acid labile subunit OS=Homo sapiens GN=IGFALS	0	13.562	9	4	5	4	1	643	70.2	6.93	10.48	4	0	165057	NA	588254	848310	NA	NA	NA	358548	NA	229973	NA	NA	1.41433e+06	NA	NA	61411.2	NA	NA	NA	NA	101980	NA	NA	200681	NA	NA	NA	NA	NA	361905	NA	NA	724724	94451	NA
P11215-2	Isoform 2 of Integrin alpha-M OS=Homo sapiens GN=ITGAM	0	5.842	3	2	3	2	1	1153	127.2	7.23	4.21	2	0	NA	NA	NA	NA	86420.3	NA	NA	NA	NA	NA	NA	NA	138383	NA	NA	NA	67433.5	NA	32317.1	608659	NA	NA	NA	43139.8	NA	NA	NA	NA	NA	NA	747924	NA	NA	NA	NA
Q96J84-2	Isoform 2 of Kin of IRRE-like protein 1 OS=Homo sapiens GN=KIRREL	0	32.195	12	7	45	7	1	773	85	5.73	102.78	7	0	654688	NA	4.26109e+06	2.34901e+06	1.49509e+06	1.8573e+06	NA	938843	NA	308417	310108	912578	585513	3.48962e+07	66434.7	1.26737e+06	392179	1.58754e+06	162857	124007	477301	2.24628e+06	NA	538715	148715	453875	293253	1.37539e+06	177182	NA	1.69136e+06	126029	823272	1.73654e+06	132592
Q96Q89-2	Isoform 2 of Kinesin-like protein KIF20B OS=Homo sapiens GN=KIF20B	0.007	3.421	0	1	67	1	1	1853	214.1	5.91	97.82	1	0	28990772	6.78104e+06	7.30944e+06	705856	642829	853749	134066712	1.17599e+06	844356	1.76069e+06	6.32933e+08	619242	2.97828e+06	1.02127e+06	2.22054e+06	5.45764e+07	247218	2.43643e+06	NA	1110661	3244763	1.82342e+09	3.4215e+06	888585	2.45059e+06	1.24516e+06	1.36347e+06	595179904	185218	581755	1.30987e+06	759979	3124443	1.29421e+06	373575
Q8N5Z0-2	Isoform 2 of Kynurenine/alpha-aminoadipate aminotransferase, mitochondrial OS=Homo sapiens GN=AADAT	0.04	1.958	2	1	2	1	1	429	47.8	7.21	3.57	1	0	NA	NA	NA	NA	NA	NA	53665.4	NA	NA	NA	NA	NA	NA	125030	NA	NA	54077.8	NA	NA	NA	NA	NA	NA	NA	NA	219425	NA	NA	NA	NA	NA	NA	NA	NA	NA
Q8N2S1-2	Isoform 2 of Latent-transforming growth factor beta-binding protein 4 OS=Homo sapiens GN=LTBP4	0	59.994	9	10	124	10	1	1557	165.6	5.07	264.75	10	0	1.89292e+06	5.24092e+06	2.24568e+07	3.01349e+06	3.30335e+06	1.06059e+06	8.22961e+06	2.75998e+07	3.31305e+06	3.43705e+07	3.70215e+06	7.54345e+07	7.66326e+06	1.35998e+07	1.64438e+06	2.16911e+06	8.60284e+06	7.78798e+06	5.03784e+06	1.0682e+07	3.52802e+06	7.8803e+06	900445	1.38143e+06	4.5611e+06	1.71889e+06	2.03998e+06	1.64937e+07	1.12358e+06	6.80194e+06	2.11699e+07	2.21217e+06	3.09397e+07	3.04685e+06	1.35378e+06
P40126-2	Isoform 2 of L-dopachrome tautomerase OS=Homo sapiens GN=DCT	0.053	1.702	2	1	3	1	1	552	62.9	7.43	6.96	1	0	4966.58	41095.6	NA	3692.07	NA	NA	NA	7.20906e+06	15795.4	NA	NA	NA	NA	10043.5	NA	NA	NA	NA	NA	NA	NA	8697668	NA	NA	NA	NA	NA	NA	4125.85	NA	65002.1	NA	NA	NA	NA
O75022-2	Isoform 2 of Leukocyte immunoglobulin-like receptor subfamily B member 3 OS=Homo sapiens GN=LILRB3	0	5.158	2	1	1	1	1	648	71	6.77	3.28	1	0	NA	NA	NA	NA	NA	NA	NA	NA	NA	NA	NA	NA	NA	NA	NA	NA	NA	NA	27846.9	583254	NA	NA	NA	NA	121086	NA	NA	NA	NA	NA	NA	NA	NA	NA	NA
P14151-2	Isoform 2 of L-selectin OS=Homo sapiens GN=SELL	0	39.531	17	8	44	8	1	385	43.6	7.15	85.64	8	0	1.62711e+06	45720.5	3.32674e+06	1.30603e+06	2.83794e+06	972621	450836	2.86548e+06	319687	265845	1.9434e+06	3.10217e+06	116467	1.89248e+06	921136	2.2582e+06	464133	595386	1.52724e+06	NA	197571	2.99497e+06	617510	582859	NA	NA	1.40418e+06	145295	166575	836654	218205	206708	NA	2647986	1.82317e+06
Q8N2G4-2	Isoform 2 of Ly6/PLAUR domain-containing protein 1 OS=Homo sapiens GN=LYPD1	0	6.521	20	2	4	2	1	164	17.8	8.38	10.07	2	0	676043	473816	NA	1.23614e+06	NA	60815.5	215630	384836	NA	249640	2.12806e+06	NA	NA	466430	451396	577259	167587	NA	249778	202561	674148	NA	139180	NA	104081	NA	88883.5	886724	82999.4	NA	525654	80879.2	NA	2.61341e+06	388543
Q8NI32-2	Isoform 2 of Ly6/PLAUR domain-containing protein 6B OS=Homo sapiens GN=LYPD6B	0	9.213	6	1	3	1	1	207	23.3	7.94	6.26	1	0	NA	6469.2	3840.61	NA	1994.18	NA	2862.61	115076	6375.94	2462.57	NA	NA	NA	29942.6	5759.19	NA	NA	3128.45	1800.27	4633.6	37539.1	NA	2090.24	4947.01	8104.84	NA	5628.66	NA	5675.98	NA	860454	4138.01	3071.08	2390.33	NA
O94772-2	Isoform 2 of Lymphocyte antigen 6H OS=Homo sapiens GN=LY6H	0.007	3.151	7	1	1	1	1	161	17	8.29	0	1	0	NA	NA	NA	NA	NA	NA	NA	NA	NA	NA	NA	NA	NA	NA	NA	NA	NA	NA	NA	NA	NA	NA	NA	NA	NA	NA	NA	NA	NA	NA	NA	NA	NA	NA	NA
P48740-2	Isoform 2 of Mannan-binding lectin serine protease 1 OS=Homo sapiens GN=MASP1	0	9.733	4	2	9	2	1	728	81.8	5.12	22.95	2	0	516803	NA	NA	374544	NA	194992	NA	NA	NA	NA	340016	NA	NA	NA	NA	32810.6	NA	NA	NA	NA	NA	1.72966e+06	NA	NA	NA	NA	NA	NA	NA	NA	NA	NA	NA	727786	138160
Q9BRK3-2	Isoform 2 of Matrix remodeling-associated protein 8 OS=Homo sapiens GN=MXRA8	0	67.675	25	10	104	10	1	450	49.6	6.92	264.86	10	0	651497	37201.8	8.91305e+07	4.37565e+07	201440	9.16031e+06	330962	614666	NA	306284	204037	6.11616e+07	1.42899e+06	1.37646e+06	895404	1.09085e+07	119670	129625	52210.5	6.56009e+06	62335.4	361439	NA	NA	1.26199e+06	NA	NA	1.1829e+06	564673	NA	1.28009e+06	63860.1	74653.2	828279	294103
P55083-2	Isoform 2 of Microfibril-associated glycoprotein 4 OS=Homo sapiens GN=MFAP4	0.01	2.808	6	1	2	1	1	279	31.1	5.66	0	1	0	NA	NA	NA	801730	NA	NA	NA	NA	NA	NA	NA	NA	NA	NA	NA	NA	NA	NA	NA	NA	NA	NA	NA	NA	NA	NA	NA	275928	NA	NA	NA	NA	651429	NA	NA
P15941-2	Isoform 2 of Mucin-1 OS=Homo sapiens GN=MUC1	0	71.299	5	6	207	6	1	1264	122.9	7.56	496.06	6	0	6.46841e+06	2.86812e+06	2.51079e+07	8.79526e+06	1.13281e+07	6.60458e+06	4.91249e+06	2.18166e+06	1.65962e+06	2.35801e+06	5.84544e+06	6.24315e+06	5.13278e+06	7.74726e+06	1.89923e+06	2.40642e+06	489699	1.66311e+06	4.39123e+06	1.82126e+06	8.80933e+06	7.11685e+06	6.49063e+06	1.35369e+06	2.36296e+06	1.09637e+06	7.73266e+06	7.37292e+06	2.15161e+06	801985	5.19764e+06	516814	2.44364e+06	2.12341e+07	6.05845e+06
P35749-2	Isoform 2 of Myosin-11 OS=Homo sapiens GN=MYH11	0	5.89	1	2	7	1	1	1979	227.9	5.5	3.32	2	0	NA	NA	NA	NA	NA	NA	NA	NA	NA	NA	NA	NA	NA	NA	NA	NA	NA	NA	NA	NA	NA	NA	NA	NA	NA	NA	NA	NA	NA	NA	NA	NA	NA	NA	NA
Q96PD5-2	Isoform 2 of N-acetylmuramoyl-L-alanine amidase OS=Homo sapiens GN=PGLYRP2	0	159.365	45	16	149	16	1	634	68	7.68	423.53	16	0	NA	1.643e+07	3.53877e+07	7.44672e+06	331322	8.82287e+06	435045	3.1002e+06	974666	589979	1.02693e+06	3.79185e+06	152823	NA	105627	6.4391e+06	117580	NA	275538	1.57219e+07	142443	1.34742e+06	177397	120449	1875326	172246	219180	1.48251e+06	403299	NA	1.66747e+06	250684	1.58239e+07	2.93009e+06	255349
P20929-2	Isoform 2 of Nebulin OS=Homo sapiens GN=NEB	0.007	3.474	0	1	10	1	1	8525	986	9	14.29	1	0	5.34078e+06	401784	7.79894e+06	1.26078e+06	836639	812858	101857	3086724	503190	580338	582273	944830	1.4078e+06	1.58198e+06	1665227	4.10544e+06	610824	695998	690328	256492	651476	1.04611e+06	150123	556669	210390	NA	1.23054e+06	NA	101451	2.23593e+06	1.77513e+06	89982.2	209079	1.76169e+07	575238
O00533-2	Isoform 2 of Neural cell adhesion molecule L1-like protein OS=Homo sapiens GN=CHL1	0	28.951	8	7	29	7	1	1224	136.6	5.8	53.43	7	0	697108	NA	3.21101e+06	4.8985e+06	4562048	1.7236e+06	NA	1.31122e+06	223500	NA	501021	474547	484083	NA	NA	305608	NA	NA	331262	NA	291178	2.74034e+06	648155	214483	62313.2	104032	476028	606147	850184	NA	NA	NA	4.02265e+06	2.3117e+06	280595
P41271-2	Isoform 2 of Neuroblastoma suppressor of tumorigenicity 1 OS=Homo sapiens GN=NBL1	0.01	2.765	3	1	27	1	1	216	23.2	6.2	35.25	1	0	746800	NA	5.00315e+06	2.55913e+06	109321	5.73004e+06	26302.8	1.18989e+06	NA	4.60708e+06	71717.1	4.09061e+06	1.0376e+06	1.14751e+06	184779	150093	331437	629564	100598	812397	2.77539e+06	7.95562e+06	NA	368213	2.02066e+06	923646	496249	1.64237e+06	255219	NA	2.61896e+06	41996.5	NA	2.68914e+06	227460
P15531-2	Isoform 2 of Nucleoside diphosphate kinase A OS=Homo sapiens GN=NME1	0.005	3.636	11	2	8	2	1	177	19.6	5.58	7.03	2	0	93783.2	NA	453046	1.76806e+06	NA	NA	NA	NA	NA	NA	NA	679379	NA	NA	NA	NA	NA	NA	NA	NA	NA	NA	NA	NA	NA	NA	NA	NA	42405.7	NA	NA	NA	NA	1.71002e+06	527807
Q99733-2	Isoform 2 of Nucleosome assembly protein 1-like 4 OS=Homo sapiens GN=NAP1L4	0.001	4.229	4	1	1	1	1	386	44.1	4.7	2.11	1	0	NA	NA	NA	NA	NA	NA	NA	NA	NA	NA	NA	NA	NA	NA	NA	NA	NA	NA	NA	NA	NA	NA	NA	NA	NA	68438.2	NA	NA	NA	NA	NA	NA	NA	NA	NA
P41219-2	Isoform 2 of Peripherin OS=Homo sapiens GN=PRPH	0.007	3.295	2	1	1	1	1	471	53.7	5.47	2.86	1	0	NA	NA	NA	3668127	NA	NA	NA	NA	NA	NA	92076.1	NA	NA	NA	NA	NA	NA	NA	NA	NA	NA	NA	NA	NA	NA	NA	41913.3	NA	NA	NA	NA	NA	274459	747856	NA
P15309-2	Isoform 2 of Prostatic acid phosphatase OS=Homo sapiens GN=ACPP	0	86.137	23	11	98	11	1	418	48.3	7.02	223.44	11	0	367375	NA	3.45512e+07	7.66669e+06	323100	200350	96956.5	1.92781e+07	48908.6	3.01497e+06	339748	2.26279e+07	1.04452e+06	534210	NA	594920	NA	88454.9	394512	353729	NA	1.21935e+07	10142.3	NA	747968	NA	289451	882371	NA	196382	109728	1.70073e+06	320742	5.91503e+06	544550
Q06323-2	Isoform 2 of Proteasome activator complex subunit 1 OS=Homo sapiens GN=PSME1	0	7.175	10	2	3	2	1	250	28.6	6.71	5.13	2	0	107081	NA	NA	NA	NA	NA	NA	NA	NA	NA	NA	NA	NA	NA	NA	NA	NA	NA	41660.3	NA	NA	NA	NA	NA	NA	NA	NA	NA	NA	NA	NA	NA	NA	408265	933932
Q6UWH4-2	Isoform 2 of Protein FAM198B OS=Homo sapiens GN=FAM198B	0	7.815	3	1	11	1	1	527	58.5	9.74	15.7	1	0	9003.59	NA	11720.6	NA	NA	NA	227816	558768	NA	NA	40948.9	40234.6	NA	NA	165324	NA	NA	NA	17536.2	NA	158394	NA	NA	24261.6	NA	NA	NA	1.7034e+06	NA	799354	126839	NA	NA	539310	12193.7
Q6ZMS7-2	Isoform 2 of Protein ZNF783 OS=Homo sapiens GN=ZNF783	0.055	1.665	2	1	3	1	1	546	61	8.57	4.61	1	0	NA	NA	NA	NA	NA	NA	NA	NA	NA	NA	NA	1.74833e+06	NA	NA	NA	NA	NA	NA	NA	NA	NA	145786	NA	NA	NA	NA	NA	NA	NA	NA	NA	NA	NA	NA	NA
Q08174-2	Isoform 2 of Protocadherin-1 OS=Homo sapiens GN=PCDH1	0	52.119	11	10	75	10	1	1237	133.6	5.06	137.46	10	0	2.97334e+06	134952	3.91211e+06	9.7602e+06	769631	5.82268e+06	258509	1.51244e+07	412541	1.3536e+06	514795	6.01908e+06	1.80261e+06	2.074e+06	1.34148e+07	2.17133e+06	351813	1.46819e+06	1.5265e+06	2.06813e+06	3.36238e+06	1.11414e+07	711024	2.33518e+06	1.50247e+06	452966	393944	1.33936e+07	1.49662e+06	2.44246e+06	2.46443e+06	NA	8.14441e+06	3.95527e+06	549744
Q14242-2	Isoform 2 of P-selectin glycoprotein ligand 1 OS=Homo sapiens GN=SELPLG	0.05	1.755	2	1	3	1	1	428	44.6	4.4	0	1	0	NA	NA	NA	NA	102525	NA	NA	NA	NA	NA	NA	NA	72566.6	NA	NA	NA	265719	148800	NA	NA	NA	NA	NA	151285	NA	NA	NA	578039	NA	NA	NA	NA	NA	NA	NA
Q92932-2	Isoform 2 of Receptor-type tyrosine-protein phosphatase N2 OS=Homo sapiens GN=PTPRN2	0.018	2.611	1	1	6	1	1	986	108	5.92	1.7	1	0	NA	2728862	2177794	1344628	NA	166318	747222	NA	2123111	487778	798986	NA	NA	3.33301e+06	NA	NA	NA	8.54506e+06	1.716e+06	NA	NA	2344164	NA	NA	4.42551e+06	1743359	673319	2.57837e+06	4590370	3.66441e+06	NA	NA	NA	368608	447774
Q86VB7-2	Isoform 2 of Scavenger receptor cysteine-rich type 1 protein M130 OS=Homo sapiens GN=CD163	0.017	2.629	1	1	2	1	1	1161	125.9	6.14	1.6	1	0	NA	NA	NA	94713	57357.6	NA	NA	289063	171157	247705	39796.1	NA	NA	NA	141190	88052.9	84165.9	NA	53084.3	NA	201133	NA	NA	66932.9	50433.1	64917.5	NA	NA	NA	NA	363168	39681	NA	376090	30581
Q96P63-2	Isoform 2 of Serpin B12 OS=Homo sapiens GN=SERPINB12	0	6.954	4	2	5	2	1	425	48.4	5.39	1.69	2	0	861899	NA	591676	242868	98103.5	111531	NA	327656	NA	NA	190674	NA	486406	1.34209e+06	NA	464566	NA	NA	NA	281804	3.82073e+06	1.1465e+06	NA	108062	409608	NA	50129	1.70992e+06	NA	NA	88062.7	258657	569216	NA	130099
Q13126-2	Isoform 2 of S-methyl-5'-thioadenosine phosphorylase OS=Homo sapiens GN=MTAP	0	4.575	5	1	1	1	1	346	38.3	8.12	2.73	1	0	NA	NA	NA	NA	NA	NA	NA	NA	NA	NA	NA	NA	NA	NA	NA	NA	NA	NA	NA	NA	NA	NA	NA	NA	NA	NA	NA	NA	NA	NA	NA	NA	NA	190062	59193
Q07699-2	Isoform 2 of Sodium channel subunit beta-1 OS=Homo sapiens GN=SCN1B	0.012	2.722	3	1	1	1	1	268	30.4	8.19	0	1	0	NA	NA	NA	NA	NA	NA	NA	NA	NA	NA	NA	NA	NA	NA	NA	NA	NA	NA	NA	NA	NA	NA	NA	NA	NA	NA	NA	NA	NA	NA	NA	NA	NA	NA	NA
P54710-2	Isoform 2 of Sodium/potassium-transporting ATPase subunit gamma OS=Homo sapiens GN=FXYD2	0	9.336	34	2	120	2	1	64	7.4	8.84	347.28	2	0	4.81133e+06	2.29843e+06	1.11085e+07	1.37317e+07	1.13056e+07	4.86326e+06	3.15922e+07	4.77155e+06	2.04739e+06	3.73178e+06	2890498	3.13122e+06	8.65484e+06	8149360	1.36594e+06	1.03554e+06	5.20219e+06	1.13861e+07	5.14259e+06	2.26059e+06	1.86181e+07	1.14399e+07	3.2088e+06	4.47118e+06	4.89747e+06	1.9776e+06	2.4726e+06	1.46204e+07	1.57704e+06	3.18691e+06	6.38303e+06	432459	NA	4.72403e+06	7.61286e+06
Q13813-2	Isoform 2 of Spectrin alpha chain, non-erythrocytic 1 OS=Homo sapiens GN=SPTAN1	0	6.996	0	2	13	2	1	2477	284.9	5.35	25.96	2	0	NA	1.93811e+06	650614	NA	99884.6	573966	NA	NA	2.631e+06	NA	467959	3.14095e+06	46470.3	500862	647538	38628.8	243450	NA	226007	1.71199e+06	122255	464295	NA	42053	640004	209557	486778	NA	NA	1.57016e+06	3.7072e+06	46892.2	11648.6	NA	26690.9
P16949-2	Isoform 2 of Stathmin OS=Homo sapiens GN=STMN1	0.007	3.514	8	1	2	1	1	174	19.8	7.02	1.67	1	0	NA	NA	NA	NA	NA	132042	NA	NA	NA	NA	NA	NA	NA	NA	NA	NA	NA	NA	NA	NA	NA	NA	NA	NA	NA	NA	NA	NA	NA	NA	NA	NA	NA	NA	NA
Q9BY14-2	Isoform 2 of Testis-expressed protein 101 OS=Homo sapiens GN=TEX101	0	13.373	11	2	6	2	1	267	28.5	4.89	16.55	2	0	NA	NA	NA	NA	NA	NA	NA	NA	NA	3.08978e+06	NA	NA	NA	NA	NA	NA	NA	NA	NA	NA	NA	NA	NA	NA	NA	NA	NA	NA	NA	NA	NA	NA	NA	NA	NA
P36897-2	Isoform 2 of TGF-beta receptor type-1 OS=Homo sapiens GN=TGFBR1	0	16.357	5	2	25	2	1	507	56.3	7.55	51.39	2	0	546186	153287	NA	545046	495400	411792	72738	1.62604e+06	NA	1.35633e+06	60873.2	NA	3.71983e+06	650833	756035	289906	93063.4	233143	123649	151260	702428	1.12794e+06	133742	460156	NA	NA	594477	1.17808e+06	NA	NA	1.96135e+06	94683.2	472197	645734	146695
P37173-2	Isoform 2 of TGF-beta receptor type-2 OS=Homo sapiens GN=TGFBR2	0	7.428	3	1	12	1	1	592	67.4	5.88	14.3	1	0	200918	NA	1234737	NA	NA	378981	NA	802619	NA	1.23795e+06	192304	1.19761e+06	NA	278694	NA	126908	NA	NA	444825	NA	NA	590050	464587	NA	NA	NA	137877	NA	209198	NA	738234	NA	426977	NA	182027
P19971-2	Isoform 2 of Thymidine phosphorylase OS=Homo sapiens GN=TYMP	0.036	2.047	1	1	62	1	1	487	50.4	5.53	6.79	1	0	6.30018e+06	1.18081e+07	NA	2.99128e+06	6.57733e+06	3.61371e+06	80141.1	NA	1.09222e+07	6209141	8.44062e+06	1.11677e+06	NA	5744211	639170	5.59964e+06	731546	2.61381e+06	3.16806e+06	5.46699e+06	746504	735086	NA	696434	3.86944e+06	1.6024e+06	8.84135e+06	1.5047e+07	3.11442e+06	1.08911e+07	1.31477e+07	3.21863e+06	NA	2.45639e+06	4.84952e+06
Q86XR7-2	Isoform 2 of TIR domain-containing adapter molecule 2 OS=Homo sapiens GN=TICAM2	0	21.073	9	3	38	3	1	404	46.1	5.12	95.78	3	0	560786	NA	1.0166e+06	344701	175457	465567	78375.1	2.26024e+06	NA	3.02765e+06	930976	533354	957840	2.75345e+06	NA	389540	909302	2.63576e+06	679177	1.21307e+06	252218	4.48403e+06	NA	572889	483211	474954	577586	412957	505115	1.3494e+06	558421	NA	345179	181530	851260
P37802-2	Isoform 2 of Transgelin-2 OS=Homo sapiens GN=TAGLN2	0	9.625	18	3	3	3	1	220	24.4	8.25	3.27	3	0	NA	336002	NA	320214	142989	NA	973122	559616	448763	471542	NA	NA	556909	NA	1.33012e+06	NA	756116	787031	NA	374276	1349313	138285	510688	1.69017e+06	757244	17864.7	NA	NA	NA	937038	323693	10738.8	89315.7	783615	77258.9
P29401-2	Isoform 2 of Transketolase OS=Homo sapiens GN=TKT	0	5.859	7	2	5	2	1	631	68.8	7.52	2.68	2	0	NA	NA	NA	NA	NA	NA	NA	NA	NA	NA	NA	NA	NA	NA	NA	NA	NA	NA	NA	NA	NA	NA	NA	NA	NA	NA	NA	NA	NA	NA	NA	NA	NA	NA	NA
P06753-2	Isoform 2 of Tropomyosin alpha-3 chain OS=Homo sapiens GN=TPM3	0	21.776	16	5	20	3	1	248	29	4.78	32.02	5	0	391402	451929	NA	855682	353993	38195.1	449076	NA	NA	288818	1.41485e+06	310037	NA	277070	NA	NA	242685	317150	1.7726e+06	654486	NA	149346	69695.7	103721	177435	NA	863958	630510	NA	630932	NA	NA	344543	509385	1.09169e+06
P67936-2	Isoform 2 of Tropomyosin alpha-4 chain OS=Homo sapiens GN=TPM4	0	19.939	14	5	11	3	1	284	32.7	4.73	21.82	5	2	1.87027e+06	119989	250464	1.34144e+06	106532	267183	NA	NA	87274.1	1.27635e+06	NA	3.36619e+06	202187	235287	812775	NA	111842	873252	NA	NA	NA	NA	2705.02	89322.2	306156	NA	38012.2	302037	NA	27988.9	1.24361e+06	12256.8	255807	2.17558e+06	444676
P78324-2	Isoform 2 of Tyrosine-protein phosphatase non-receptor type substrate 1 OS=Homo sapiens GN=SIRPA	0	84.773	35	11	245	4	1	508	55.4	6.98	788.21	11	7	4.74028e+06	643407	1.23157e+07	2.10185e+07	682227	1.03315e+07	3.54895e+06	2.30657e+07	112763	1.73903e+06	2.31253e+06	2.01563e+07	1.602e+07	3.28905e+06	276336	2.09495e+06	353262	35984.4	1.43148e+06	6.08828e+06	1.0275e+07	2.2928e+07	95376.1	237004	3.84181e+06	NA	9.65344e+06	2.02123e+07	397928	250084	5.54277e+06	118467	1.69905e+06	1.82249e+07	842729
P22891-2	Isoform 2 of Vitamin K-dependent protein Z OS=Homo sapiens GN=PROZ	0	98.495	37	13	122	13	1	422	47	6.04	284.29	13	0	1.91142e+06	1.46246e+06	1.47418e+07	3.74593e+06	638306	1.36439e+06	863873	1.69383e+07	1.43657e+06	305307	2.42623e+06	1.37697e+07	2.13323e+06	3.29704e+06	1.18637e+06	1.28432e+06	481580	334948	447116	368907	678487	3.34228e+06	235200	1.56898e+06	1.7242e+06	670833	5.01277e+06	1.9148e+06	1.09428e+07	1.55172e+06	1.92291e+06	650233	4.01476e+06	5.81846e+06	152883
P11362-21	Isoform 21 of Fibroblast growth factor receptor 1 OS=Homo sapiens GN=FGFR1	0	26.488	7	5	40	5	1	853	95.3	6.34	59.3	5	0	978956	511314	3.12669e+06	1937280	918581	2.0982e+06	1.32405e+06	839072	112089	812755	931709	2.5555e+07	3.17971e+06	498639	NA	406355	121444	1.00057e+06	2.32855e+06	490889	1.44647e+06	3.38379e+06	1.0282e+06	417712	319140	107814	746238	2.18975e+06	1.00095e+06	349955	1.76319e+06	31961.5	1.96411e+07	907654	1.52405e+06
P12110-2	Isoform 2C2A of Collagen alpha-2(VI) chain OS=Homo sapiens GN=COL6A2	0	14.625	4	3	32	3	1	918	97.4	5.55	61.88	3	0	NA	3.32594e+06	NA	NA	108391	165251	NA	763675	438786	539158	1.07513e+06	NA	201705	1.091e+06	1.09414e+06	44013.8	NA	175608	603755	537797	NA	1.97456e+06	NA	83558.8	NA	1.9988e+06	336276	5.07333e+06	858598	1.68831e+06	5.30073e+06	533976	44479.1	352452	611310
P18621-3	Isoform 3 of 60S ribosomal protein L17 OS=Homo sapiens GN=RPL17	0	4.893	7	1	1	1	1	228	26.4	10.1	2.77	1	0	NA	NA	NA	NA	NA	NA	NA	NA	NA	NA	NA	NA	NA	NA	NA	NA	NA	NA	NA	NA	NA	NA	NA	NA	NA	NA	NA	NA	NA	NA	NA	NA	NA	NA	NA
P59998-3	Isoform 3 of Actin-related protein 2/3 complex subunit 4 OS=Homo sapiens GN=ARPC4	0.01	2.792	4	1	2	1	1	187	21.6	8.59	1.72	1	0	NA	NA	NA	NA	NA	NA	NA	NA	NA	NA	NA	NA	NA	NA	NA	NA	NA	NA	NA	NA	NA	NA	NA	NA	NA	NA	NA	NA	NA	NA	NA	NA	NA	NA	NA
Q6UY14-3	Isoform 3 of ADAMTS-like protein 4 OS=Homo sapiens GN=ADAMTSL4	0	19.843	4	4	120	4	1	1097	118.7	8.34	165.45	4	0	845068	831432	2.60936e+06	7.18153e+06	1.24796e+06	6.53443e+06	72319.2	638123	441090	4.19019e+06	2.57871e+06	2.21413e+06	884704	6.32397e+06	877726	5870.4	437701	1.44077e+06	2.09648e+06	1.16197e+06	1.40818e+06	2.62246e+06	NA	83003.1	1.18255e+06	143722	3.29639e+06	7.83564e+06	1.79896e+06	1.97372e+06	7382449	404734	192742	2.91718e+06	2.59518e+06
O00468-3	Isoform 3 of Agrin OS=Homo sapiens GN=AGRN	0	68.898	8	10	249	10	1	2049	215.2	6.51	659.12	10	0	6.40882e+07	1.05854e+07	6.89613e+08	2.9709e+07	1.57482e+06	3.95906e+07	7.38808e+06	8.99554e+07	9.71562e+06	3.31209e+07	8.05227e+06	3.11614e+08	1.31642e+07	2.73488e+07	1.92611e+07	4.33245e+06	1.39982e+07	1.68704e+07	3.40064e+07	3.06685e+07	3.12488e+07	7.59474e+07	399810	2.30883e+06	1.44879e+07	1.66356e+07	2.30399e+06	4.93344e+07	2.7193e+06	3.08254e+07	6.32662e+07	1.66366e+06	3.46298e+08	4.89136e+07	5.40248e+06
Q9BY67-3	Isoform 3 of Cell adhesion molecule 1 OS=Homo sapiens GN=CADM1	0	96.686	31	9	196	9	1	471	51.5	4.87	612.85	9	0	5.44211e+06	4.77692e+06	1.63474e+07	1.84618e+07	1.85437e+06	1.9343e+07	134978	1.06472e+07	2.69962e+06	6218459	4.25513e+06	5.56066e+06	1.09809e+07	8.53745e+06	NA	4.98204e+06	3.05212e+06	801134	1.56803e+06	7.37737e+06	6.8082e+06	2.31477e+07	1.43161e+06	2.3057e+06	4.67653e+06	5.6193e+06	3.31522e+06	7.39598e+06	4.65041e+06	6.50053e+06	1.29966e+07	394880	7.26012e+07	6.86375e+06	4.05132e+06
Q8N3J6-3	Isoform 3 of Cell adhesion molecule 2 OS=Homo sapiens GN=CADM2	0	9.391	10	3	10	3	1	437	47.5	5.33	14.19	3	0	NA	NA	NA	NA	NA	NA	30252.9	NA	NA	367244	NA	NA	529017	NA	NA	NA	86704.4	241656	NA	NA	45244.5	NA	NA	NA	NA	NA	93036.3	860722	816074	NA	NA	NA	NA	NA	NA
P54108-3	Isoform 3 of Cysteine-rich secretory protein 3 OS=Homo sapiens GN=CRISP3	0	4.864	6	1	1	1	1	268	30.1	7.61	3.07	1	0	NA	NA	NA	NA	NA	NA	NA	NA	NA	NA	NA	NA	NA	NA	NA	NA	NA	NA	NA	NA	NA	NA	NA	NA	NA	NA	NA	NA	NA	NA	NA	NA	NA	NA	NA
Q9UJU6-3	Isoform 3 of Drebrin-like protein OS=Homo sapiens GN=DBNL	0.01	2.762	4	1	2	1	1	439	49	5.05	3.83	1	0	NA	NA	NA	NA	NA	NA	NA	NA	NA	386133	NA	NA	NA	NA	NA	NA	NA	NA	NA	NA	NA	NA	NA	NA	NA	NA	NA	NA	NA	NA	NA	NA	NA	NA	NA
P15170-3	Isoform 3 of Eukaryotic peptide chain release factor GTP-binding subunit ERF3A OS=Homo sapiens GN=GSPT1	0.024	2.44	1	1	1	1	1	637	68.7	5.33	2.14	1	0	NA	86118.6	NA	NA	NA	NA	NA	295024	NA	NA	NA	NA	NA	329534	NA	NA	NA	NA	NA	118027	96374.9	NA	NA	NA	158116	NA	NA	NA	NA	NA	210789	NA	NA	NA	NA
O95466-3	Isoform 3 of Formin-like protein 1 OS=Homo sapiens GN=FMNL1	0.007	3.353	1	1	1	1	1	1158	128.3	6.04	1.7	1	0	NA	NA	NA	NA	NA	NA	NA	NA	NA	NA	NA	NA	NA	NA	NA	NA	NA	NA	NA	NA	NA	NA	NA	NA	NA	NA	NA	NA	73019	NA	NA	NA	NA	NA	NA
P51654-3	Isoform 3 of Glypican-3 OS=Homo sapiens GN=GPC3	0	15.915	6	3	8	3	1	603	68.4	6.43	18.61	3	0	273373	NA	703355	1.6848e+06	NA	34012.2	NA	NA	NA	127622	NA	1.12422e+06	NA	NA	NA	NA	NA	NA	28986.4	NA	NA	NA	50218.3	NA	NA	NA	30526.9	NA	219142	NA	NA	NA	NA	1.38899e+06	49992.6
Q9H8Y8-3	Isoform 3 of Golgi reassembly-stacking protein 2 OS=Homo sapiens GN=GORASP2	0.007	3.383	4	1	1	1	1	464	48.6	4.84	0	1	0	NA	NA	NA	NA	NA	NA	NA	NA	NA	NA	NA	NA	NA	NA	NA	NA	NA	NA	NA	NA	NA	NA	NA	NA	NA	NA	NA	NA	NA	NA	NA	NA	NA	NA	NA
Q8WWV6-3	Isoform 3 of High affinity immunoglobulin alpha and immunoglobulin mu Fc receptor OS=Homo sapiens GN=FCAMR	0	6.032	6	2	5	2	1	534	56.7	8.44	8.95	2	0	NA	27578.7	NA	NA	NA	NA	NA	369741	NA	NA	NA	NA	NA	NA	NA	NA	NA	NA	NA	NA	NA	NA	NA	NA	NA	42020.4	NA	1.23109e+06	743334	NA	NA	NA	NA	NA	NA
P01344-3	Isoform 3 of Insulin-like growth factor II OS=Homo sapiens GN=IGF2	0	8.937	18	3	26	3	1	236	26.3	9.13	38.34	3	0	NA	NA	NA	NA	NA	NA	645865	2.06649e+06	1.00915e+06	329096	858609	658211	1.72128e+06	NA	1.36608e+06	603344	NA	NA	279004	364927	587481	2.49392e+06	190654	571262	NA	572628	250615	1.8165e+06	NA	NA	1.11069e+06	489766	NA	178083	NA
P05556-3	Isoform 3 of Integrin beta-1 OS=Homo sapiens GN=ITGB1	0	8.625	3	2	13	2	1	825	91.6	5.44	33.96	2	0	4.35101e+06	4.33245e+06	5.76549e+06	19573.2	62663.8	NA	NA	43338.3	2.63534e+06	57425.4	1.24199e+06	NA	NA	7.79796e+06	NA	278514	NA	86183.3	104834	50782.8	NA	19420	908692	NA	4.44061e+06	1.98369e+06	3.47229e+06	716620	4153964	92754.6	NA	NA	NA	1.04537e+06	2.90457e+06
P18510-3	Isoform 3 of Interleukin-1 receptor antagonist protein OS=Homo sapiens GN=IL1RN	0	28.103	30	4	25	4	1	180	19.9	4.81	52.81	4	0	1.76409e+06	NA	650634	2.59681e+06	247016	1.15894e+06	911594	334016	NA	NA	36699.5	5.72004e+06	1.18261e+06	NA	NA	25330.5	NA	NA	NA	1.38728e+06	166535	852270	NA	NA	41934.8	73916.4	238243	502228	NA	NA	NA	NA	510410	3.86496e+06	105518
Q8NHJ6-3	Isoform 3 of Leukocyte immunoglobulin-like receptor subfamily B member 4 OS=Homo sapiens GN=LILRB4	0	14.998	12	3	10	3	1	449	49.4	6.67	22.13	3	0	1.80457e+06	226247	NA	649505	354387	2.54543e+06	57120.4	1.04879e+06	NA	2.8168e+06	578421	449253	681225	1.91304e+06	304547	175053	221618	666960	31915.7	840829	1.42379e+06	NA	17402.5	2262315	NA	NA	151566	2.27241e+06	776719	741345	1.67894e+06	NA	NA	248696	228579
O75023-3	Isoform 3 of Leukocyte immunoglobulin-like receptor subfamily B member 5 OS=Homo sapiens GN=LILRB5	0.026	2.352	4	1	1	1	1	591	64.2	7.3	0	1	0	NA	NA	NA	NA	NA	NA	NA	NA	NA	NA	NA	NA	NA	NA	NA	NA	NA	NA	NA	NA	NA	NA	NA	NA	NA	NA	NA	NA	NA	NA	NA	NA	NA	NA	NA
P00338-3	Isoform 3 of L-lactate dehydrogenase A chain OS=Homo sapiens GN=LDHA	0	6.944	7	2	6	2	1	361	39.8	8.43	2.93	2	0	NA	NA	NA	230540	NA	NA	NA	103013	NA	NA	157201	NA	NA	NA	377505	NA	NA	NA	56353.2	NA	NA	NA	NA	NA	NA	NA	47036.1	NA	NA	NA	NA	NA	NA	890590	1.37139e+06
P33241-3	Isoform 3 of Lymphocyte-specific protein 1 OS=Homo sapiens GN=LSP1	0	13.175	6	1	10	1	1	467	50.4	5.62	25.61	1	0	NA	NA	NA	237466	593620	184689	NA	NA	NA	NA	NA	NA	NA	NA	NA	320193	NA	NA	449406	NA	NA	NA	126464	NA	NA	NA	423122	NA	NA	NA	NA	NA	NA	NA	741796
Q9UMR5-3	Isoform 3 of Lysosomal thioesterase PPT2 OS=Homo sapiens GN=PPT2	0	11.96	13	3	9	3	1	308	34.8	6.46	9.59	3	0	NA	971113	1.349e+06	1.51805e+06	73070.8	147176	NA	401685	NA	738640	146149	450919	NA	NA	928119	122869	NA	80588.4	111048	1.04565e+06	412741	NA	159370	NA	173973	179916	153824	NA	NA	NA	NA	NA	NA	3.40522e+06	221626
Q13421-2	Isoform 3 of Mesothelin OS=Homo sapiens GN=MSLN	0	92.343	19	12	100	12	1	656	71.4	7.36	253.02	12	0	2.33962e+06	661522	2.3153e+07	2.68748e+06	1.05514e+07	1.62499e+06	1.1637e+06	1.78602e+07	NA	714260	6.55505e+06	6.07507e+06	771763	1.46691e+06	159053	814515	590498	681805	2.58789e+06	1.11132e+06	374571	1.26871e+07	NA	402876	818123	94397.6	479045	2.73533e+06	1.18896e+06	151365	1.89156e+06	87142.1	426686	3.39327e+06	5.70759e+06
Q9UNZ2-5	Isoform 3 of NSFL1 cofactor p47 OS=Homo sapiens GN=NSFL1C	0	5.157	3	1	4	1	1	372	40.8	5.15	11.21	1	0	NA	NA	NA	NA	NA	NA	NA	NA	NA	NA	NA	NA	NA	NA	NA	NA	NA	NA	NA	NA	NA	NA	NA	NA	NA	NA	NA	1.23352e+06	NA	NA	NA	NA	NA	NA	NA
P41217-3	Isoform 3 of OX-2 membrane glycoprotein OS=Homo sapiens GN=CD200	0.01	2.754	3	1	1	1	1	294	33	8.51	1.61	1	0	NA	NA	NA	NA	NA	NA	NA	NA	NA	NA	NA	NA	NA	NA	NA	NA	NA	NA	NA	NA	NA	NA	NA	NA	NA	NA	NA	NA	NA	NA	NA	NA	NA	NA	NA
P05155-3	Isoform 3 of Plasma protease C1 inhibitor OS=Homo sapiens GN=SERPING1	0	198.815	36	19	762	19	1	505	55.7	6.4	1970.84	19	0	1.79681e+07	4.02971e+06	2.12717e+08	9.40819e+07	7.48701e+06	9.5483e+06	1.81296e+06	2.66659e+07	6.57437e+06	8.46136e+06	9.40609e+06	8.52012e+07	3.50527e+06	1.75708e+07	3.35692e+06	2.90025e+07	2.1712e+06	1.57304e+06	4.69173e+06	5.6055e+06	5.31788e+06	2.07145e+07	4.05593e+06	584407	6.09696e+06	7.05265e+06	2.26734e+06	5.08546e+06	1.68291e+06	1.33474e+06	1.56577e+07	1.22119e+06	5.73821e+07	1.19106e+08	2.47097e+06
Q9HCN6-3	Isoform 3 of Platelet glycoprotein VI OS=Homo sapiens GN=GP6	0	51.12	11	6	82	6	1	620	67.4	8.79	196.98	6	0	1.64313e+06	68841.2	5.45386e+06	5.61775e+06	2.11663e+06	3.20008e+06	8.93326e+06	4.77326e+06	333996	NA	887106	7.55082e+06	1.68812e+07	1.00995e+06	NA	1.74016e+06	4.18811e+06	770029	1.11728e+06	361074	1.45102e+06	1.45416e+07	999632	3.6236e+06	2.6247e+06	3.2725e+06	1.32054e+06	4.53431e+06	779749	978492	1.25723e+06	964332	3.83635e+06	5.80455e+06	1.70527e+06
Q7Z5L7-3	Isoform 3 of Podocan OS=Homo sapiens GN=PODN	0	7.145	3	1	1	1	1	661	74.1	8.35	3.23	1	0	NA	NA	NA	NA	NA	NA	NA	NA	NA	NA	NA	NA	NA	NA	NA	NA	NA	90007.9	NA	NA	NA	NA	NA	NA	NA	NA	NA	NA	NA	NA	NA	NA	NA	NA	NA
Q96NZ9-3	Isoform 3 of Proline-rich acidic protein 1 OS=Homo sapiens GN=PRAP1	0	7.966	9	1	16	1	1	152	17.3	5.36	42.88	1	0	NA	NA	NA	446657	NA	230215	NA	441072	NA	NA	NA	324886	1.61187e+07	NA	NA	NA	NA	NA	NA	NA	961183	NA	790691	NA	NA	NA	632298	341746	NA	NA	2.38599e+06	NA	833417	NA	NA
P07288-3	Isoform 3 of Prostate-specific antigen OS=Homo sapiens GN=KLK3	0	95.339	59	9	105	1	1	218	23.7	7.36	321.83	9	0	NA	NA	NA	NA	NA	NA	NA	NA	NA	NA	NA	NA	NA	NA	NA	NA	NA	NA	NA	NA	NA	NA	NA	NA	NA	NA	NA	NA	NA	NA	NA	NA	NA	NA	NA
P02774-3	Isoform 3 of Vitamin D-binding protein OS=Homo sapiens GN=GC	0	385.115	69	39	1188	39	1	493	55.1	5.74	3836.4	39	0	6.97085e+07	2.13961e+06	9.66782e+08	5.85394e+07	1.94743e+06	3.25677e+07	3.51231e+06	1.47102e+07	3.09306e+06	5.65088e+06	8.79366e+06	1.4065e+08	1.18746e+07	1.69614e+07	257775	1.57602e+07	3.96678e+06	1.26244e+06	3.95518e+06	2.8449e+07	1.49265e+07	7.66208e+07	8.37309e+06	1.79517e+06	2.99471e+06	318440	1.10592e+07	1.32276e+07	1.64715e+06	4.69888e+06	7.54824e+07	1.27518e+06	3.48145e+08	2.74442e+08	8.40256e+06
Q9ULB1-3	Isoform 3a of Neurexin-1 OS=Homo sapiens GN=NRXN1	0	9.6	1	2	35	2	1	1547	169.8	6.13	56.53	2	0	75756.1	812835	273490	545045	1.6774e+06	1.34332e+06	128022	NA	1.3676e+06	498491	650137	618692	574654	221623	1.66826e+06	276381	602956	556872	77046.2	169004	1.1175e+06	1.38934e+06	NA	546821	95198.5	NA	3.98813e+06	5.01411e+06	913324	490012	7.3342e+06	146290	450678	4.38194e+06	187735
P08195-4	Isoform 4 of 4F2 cell-surface antigen heavy chain OS=Homo sapiens GN=SLC3A2	0	28.81	17	8	25	8	1	661	71.1	4.97	55.11	8	0	1.49413e+06	589600	8.47444e+06	3.10941e+06	114386	3.23693e+06	NA	3.53619e+06	1.56252e+06	NA	69480	5.61946e+06	38552.5	59167.3	199054	1.1449e+06	252231	297687	510465	NA	42452.5	259573	NA	160153	NA	165546	407903	926745	NA	252117	319110	201479	396915	1.39642e+06	NA
P36896-4	Isoform 4 of Activin receptor type-1B OS=Homo sapiens GN=ACVR1B	0	27.093	6	3	75	3	1	546	61.4	7.81	220.16	3	0	6.8731e+06	NA	1.78245e+07	5.09747e+06	272590	244787	2.90422e+06	1.54221e+07	NA	7.30956e+06	946720	7539464	42152708	1.23391e+07	NA	1.94452e+06	1.65323e+06	1.61729e+07	934718	3.24135e+06	2.73491e+07	2.88838e+07	585814	2058304	2876877	4.47731e+06	795255	904443	1.61619e+06	943373	9352087	66784.8	254308	1.01392e+07	1.41404e+06
Q0VD83-4	Isoform 4 of Apolipoprotein B receptor OS=Homo sapiens GN=APOBR	0	13.528	7	3	4	3	1	1097	115.6	4.4	7.78	3	0	NA	NA	NA	482829	NA	NA	NA	NA	NA	NA	NA	NA	NA	NA	NA	NA	NA	NA	51882.5	NA	NA	NA	134933	NA	NA	NA	NA	NA	NA	NA	NA	NA	NA	358536	106235
P55290-4	Isoform 4 of Cadherin-13 OS=Homo sapiens GN=CDH13	0	124.738	25	17	1136	17	1	760	83.3	5.12	2974.27	17	0	5.69407e+07	1.45608e+07	4.76151e+07	9.0444e+07	2.39551e+07	1.08331e+08	1.03741e+08	3.25666e+08	2.05144e+06	9.20076e+07	2.88064e+07	7.03977e+07	2.14436e+08	1.49243e+08	4.45649e+06	1.62747e+07	1.59696e+07	4.46028e+07	3.00726e+07	8.68278e+07	1.06581e+08	1.50955e+08	7.5684e+06	1.28919e+07	4.15056e+07	2.6497e+07	3.08533e+07	7.07743e+08	1.32511e+07	6.32008e+06	1.28712e+08	1.64299e+06	1.47331e+07	4.18111e+07	2.39878e+07
Q08345-5	Isoform 4 of Epithelial discoidin domain-containing receptor 1 OS=Homo sapiens GN=DDR1	0	8.57	3	2	9	2	1	919	101.7	6.83	13.31	2	0	NA	1.39146e+06	2.13288e+06	2.21084e+06	NA	68075.5	47548.3	530430	938767	NA	NA	1.36895e+06	384087	NA	752925	301011	NA	637189	NA	218675	630345	NA	NA	990175	1.38351e+06	NA	NA	NA	1.37217e+06	NA	NA	35001.1	NA	199120	NA
Q13308-4	Isoform 4 of Inactive tyrosine-protein kinase 7 OS=Homo sapiens GN=PTK7	0	9.981	4	3	8	3	1	1014	112.2	7.05	12.77	3	0	44213.2	142796	NA	287269	146412	230121	NA	NA	232673	32374	12345.7	NA	NA	299418	134297	12723.8	NA	NA	NA	75264.8	NA	796484	NA	1.93954e+06	NA	NA	NA	86695.8	NA	148614	688762	80189.1	NA	343551	43987.8
Q9NPH3-5	Isoform 4 of Interleukin-1 receptor accessory protein OS=Homo sapiens GN=IL1RAP	0	13.66	6	4	22	4	1	687	78.6	7.12	30.54	4	0	227603	NA	3.24689e+06	1.26908e+06	481538	250795	NA	3.38943e+06	NA	NA	54001.3	1.28479e+06	559148	NA	NA	65106.2	NA	NA	34202.6	NA	NA	2.11468e+06	NA	NA	220309	NA	206047	505646	NA	2041183	NA	NA	1.23516e+06	430158	NA
Q14766-4	Isoform 4 of Latent-transforming growth factor beta-binding protein 1 OS=Homo sapiens GN=LTBP1	0	69.429	6	8	115	8	1	1722	186.7	5.96	288.95	8	0	2.96759e+06	260535	1.48498e+07	1.79567e+06	1.36765e+06	NA	1.4946e+06	1.29767e+07	167758	1.99656e+06	3.70468e+06	737386	3.28895e+06	4.12727e+06	273688	475129	6.04429e+06	4.24235e+06	1.035e+07	2.98121e+06	2.3644e+06	2.52316e+07	4.88686e+06	1.0958e+06	2.10081e+06	17426462	1.07138e+06	1.98054e+06	704947	8.88026e+06	5.54574e+06	NA	5742.3	2.63407e+06	2.77544e+06
Q9P121-4	Isoform 4 of Neurotrimin OS=Homo sapiens GN=NTM	0	34.738	27	7	64	6	1	355	39.2	8	152.2	7	0	1.36362e+06	NA	4046387	9.54065e+06	839077	4.46705e+06	2.47067e+06	3.9425e+06	NA	287515	573199	1.71795e+06	1.49006e+06	644804	NA	229597	NA	NA	344586	286359	962544	5.81957e+06	NA	176066	1.13063e+06	677024	687620	3.39935e+06	NA	NA	1.53713e+06	NA	975272	4.2648e+06	NA
Q14982-4	Isoform 4 of Opioid-binding protein/cell adhesion molecule OS=Homo sapiens GN=OPCML	0	66.506	26	10	87	9	1	354	38.8	6.55	234.42	10	0	3.9199e+06	5.09303e+06	3.97537e+06	6.2581e+06	3.14537e+06	4.77949e+06	3.63048e+06	5.82834e+06	3.13748e+06	1.82679e+06	1.7259e+06	4.74832e+06	5557148	912854	80251.5	1.89658e+06	1.69255e+06	3.67572e+06	3.83917e+06	3.3645e+06	2.736e+06	11500409	441447	NA	2.45234e+06	2.52794e+06	1.4746e+06	9.57806e+06	2.4798e+06	1.02235e+06	1.07538e+07	209503	1.95799e+06	1.64772e+07	1.47637e+06
Q5JVF3-4	Isoform 4 of PCI domain-containing protein 2 OS=Homo sapiens GN=PCID2	0.042	1.931	2	1	3	1	1	453	52.1	8.47	0	1	0	NA	NA	NA	NA	NA	NA	NA	NA	NA	NA	NA	NA	NA	NA	NA	NA	NA	NA	NA	NA	NA	NA	NA	NA	NA	NA	NA	NA	NA	NA	NA	NA	NA	NA	NA
Q6P4E1-4	Isoform 4 of Protein CASC4 OS=Homo sapiens GN=CASC4	0.01	2.829	3	1	1	1	1	436	49.5	5.29	1.63	1	0	NA	NA	NA	NA	NA	NA	NA	NA	NA	NA	NA	NA	NA	NA	NA	NA	NA	NA	NA	NA	NA	NA	NA	NA	NA	NA	NA	NA	NA	NA	NA	NA	NA	NA	NA
Q9C0H2-4	Isoform 4 of Protein tweety homolog 3 OS=Homo sapiens GN=TTYH3	0.001	4.358	3	1	2	1	1	526	57.9	5.31	1.89	1	0	NA	NA	NA	136570	NA	NA	NA	NA	48371	165383	NA	NA	NA	1.76489e+06	135979	NA	NA	NA	NA	195970	NA	245220	NA	NA	NA	NA	NA	NA	NA	314434	79903.4	NA	NA	136871	NA
Q13228-4	Isoform 4 of Selenium-binding protein 1 OS=Homo sapiens GN=SELENBP1	0	101.451	42	18	87	18	1	514	56.8	6.48	159.4	18	0	9.85598e+06	NA	7.13281e+06	2.2218e+06	1.02341e+06	1.44224e+06	1.07862e+06	5.60605e+06	NA	431521	1.08191e+06	1.36886e+06	1.87246e+06	740805	3935029	2.26961e+06	320763	1.42869e+06	1.02072e+06	581490	2.33329e+06	3.87878e+06	198586	2.70081e+06	1.64808e+06	NA	820061	6.48659e+06	1.15101e+06	NA	NA	297915	2.98572e+06	6.13126e+06	2.03485e+06
Q13291-4	Isoform 4 of Signaling lymphocytic activation molecule OS=Homo sapiens GN=SLAMF1	0.052	1.74	3	1	1	1	1	357	40.3	9.67	0	1	0	NA	NA	NA	NA	NA	NA	NA	NA	NA	NA	NA	NA	NA	NA	NA	NA	NA	NA	NA	NA	NA	NA	NA	NA	NA	NA	NA	NA	NA	NA	NA	NA	NA	NA	NA
P07108-5	Isoform 5 of Acyl-CoA-binding protein OS=Homo sapiens GN=DBI	0	47.043	32	4	188	4	1	148	16.5	9.38	473.98	4	0	1.5705e+07	3.9276e+06	1.15986e+07	1.63762e+07	7.81225e+06	1.17005e+07	2.97661e+06	2.5482e+06	3.84233e+06	9.80996e+06	1.24058e+07	5.20593e+06	1.49441e+07	9.68764e+06	355705	9.71906e+06	2.45705e+06	1.93986e+06	8.07435e+06	11449611	3.79625e+06	9.79259e+06	6.70214e+06	1.05497e+06	719090	3.75193e+06	4.30785e+06	4.04069e+07	7.79813e+06	3.65897e+06	8.27819e+06	812327	4.69224e+06	3.05543e+07	2.59481e+07
Q8TCZ2-5	Isoform 5 of CD99 antigen-like protein 2 OS=Homo sapiens GN=CD99L2	0	14.505	6	2	9	2	1	272	28.9	5.07	20.89	2	0	364942	NA	NA	313891	94520.8	286931	180766	4.36116e+06	NA	313764	219732	NA	251326	NA	460929	431971	121680	NA	138278	NA	NA	443149	162463	496020	82013.3	NA	713453	NA	361026	NA	NA	65159.5	1.31361e+06	2.11733e+06	783178
Q9ULG6-5	Isoform 5 of Cell cycle progression protein 1 OS=Homo sapiens GN=CCPG1	0.048	1.879	1	1	1	1	1	807	93.4	6.34	0	1	0	7388.95	NA	NA	11073.6	4570.75	NA	18115.2	NA	9163.92	584839	3587.92	NA	NA	NA	NA	NA	10212.7	15673.3	NA	NA	NA	21695.6	NA	46328.2	NA	NA	NA	NA	14756.9	NA	NA	NA	NA	36708.8	3835.82
P53990-5	Isoform 5 of IST1 homolog OS=Homo sapiens GN=IST1	0	20.561	15	4	31	4	1	379	41.5	5.57	40.76	4	0	122407	NA	NA	3.71036e+06	513165	656194	NA	270682	68551.5	314656	685727	3.84792e+06	256992	NA	141127	NA	255280	NA	178257	NA	221232	NA	NA	NA	NA	NA	396011	NA	NA	626632	461944	NA	NA	2.11394e+06	533323
P10451-5	Isoform 5 of Osteopontin OS=Homo sapiens GN=SPP1	0	456.709	63	21	2841	1	1	300	33.8	4.61	10001.6	21	0	8.72002e+07	16678247	2.4639e+06	5.59799e+07	3.11073e+06	16274856	288995	2.3566e+07	5.41068e+06	4.71835e+07	11239716	45917080	9.42278e+06	44048628	422482	2.72129e+06	933601	1.15201e+07	3.56551e+06	2.042e+07	1.5067e+07	10219663	NA	2.00382e+06	1.50246e+07	2.93887e+06	1.12619e+07	33309908	2.16982e+06	2.98562e+06	1.63344e+07	562933	123108	4.43424e+07	1.49668e+07
P22105-4	Isoform 5 of Tenascin-X OS=Homo sapiens GN=TNXB	0	317.314	19	48	1073	48	1	4245	458.2	5.17	2282.22	48	0	6.64031e+07	2.35423e+07	2.38362e+07	6.24401e+07	3.81803e+07	3.01192e+07	1.96565e+07	3.25786e+07	1.74556e+07	2.5763e+07	2.65385e+07	5.63677e+07	4.65365e+07	5.20751e+07	1.28193e+07	2.47681e+07	1.27695e+07	3.60837e+07	2.41606e+07	2.27157e+07	2.19983e+07	5.97012e+07	1.69803e+07	2.17465e+07	1.63152e+07	1.03094e+07	2.7661e+07	6.71982e+07	1.12693e+07	3.83834e+07	5.99303e+07	4.79318e+06	2.818e+07	2.98664e+07	3.46832e+07
P07911-5	Isoform 5 of Uromodulin OS=Homo sapiens GN=UMOD	0	311.836	46	35	7657	35	1	673	73.5	5.26	17437.4	35	0	2.5281e+09	2.97311e+09	3.61456e+09	5.54017e+09	5.85721e+09	3.51133e+09	6.42197e+09	3.85249e+09	3.26761e+09	1.9245e+09	2.87797e+09	1.63222e+09	1.03772e+10	6.53887e+09	5.64583e+09	5.0833e+09	1.5858e+09	2.80665e+09	1.85023e+09	1.95545e+09	3.79193e+09	3.2108e+09	1.44295e+09	2.09455e+09	2.91254e+09	3.58324e+09	3.64212e+09	7.45694e+09	5.18681e+09	4.43956e+09	1.1191e+10	1.55213e+09	4.35328e+07	2.56972e+09	3.86365e+09
O95490-6	Isoform 6 of Adhesion G protein-coupled receptor L2 OS=Homo sapiens GN=ADGRL2	0.007	3.332	1	1	2	1	1	1474	165	6.34	3.73	1	0	NA	NA	NA	NA	NA	NA	271505	NA	NA	NA	NA	NA	NA	NA	NA	NA	NA	NA	NA	NA	NA	NA	NA	26849.3	NA	NA	NA	NA	NA	NA	NA	NA	NA	NA	NA
Q15109-6	Isoform 6 of Advanced glycosylation end product-specific receptor OS=Homo sapiens GN=AGER	0	5.804	12	2	7	2	1	420	44.7	6.34	6.61	2	0	NA	138962	NA	NA	171243	62229.8	2.28753e+06	NA	177371	132561	231449	NA	246296	405222	NA	NA	509588	828089	309395	45595.5	645749	NA	NA	NA	138434	78849.7	682202	NA	29822.6	282361	374350	114243	NA	168026	233292
P20810-6	Isoform 6 of Calpastatin OS=Homo sapiens GN=CAST	0	50.485	16	9	37	9	1	791	84.9	5.36	72.5	9	0	306195	236595	289847	813150	263774	1.0403e+06	662617	1.53509e+06	8928.46	NA	1.16627e+06	1.28422e+06	241662	352657	NA	93141.3	96004.5	115966	206183	50120.2	1.42053e+06	NA	257010	3165.44	NA	185391	479677	444340	3325.99	577910	603683	NA	126183	1.43357e+06	1.42842e+07
Q8TDQ1-6	Isoform 6 of CMRF35-like molecule 1 OS=Homo sapiens GN=CD300LF	0	17.813	14	4	35	4	1	293	32.6	5.9	50.25	4	0	1.19843e+06	321833	571472	1.90333e+06	771576	143142	1.00089e+06	4.68335e+06	NA	189101	5.77439e+06	1.17818e+06	136604	2.79945e+06	2.45479e+06	2.08454e+06	1.21698e+06	2.08433e+06	1.99673e+06	1.75669e+06	887121	1.22268e+06	382722	958294	638799	NA	1.69089e+06	1.41042e+06	515965	4.04412e+06	462615	NA	103966	324690	486778
Q9UGM3-6	Isoform 6 of Deleted in malignant brain tumors 1 protein OS=Homo sapiens GN=DMBT1	0	15.875	1	3	264	3	1	2542	274.3	5.45	671.4	3	0	7.08019e+06	NA	1.39269e+06	3.94719e+06	5.59982e+06	6.22061e+06	339994	1.64214e+06	NA	2.19283e+06	2.47525e+06	2.14811e+06	2.91839e+07	641804	1.0739e+06	132020	7.48799e+06	6.55297e+06	1.18326e+07	2.73238e+06	3.86588e+06	7126397	8087920	4.46346e+06	2.54275e+06	NA	5.54289e+06	1.77599e+07	6.10967e+06	8.54259e+06	2.31654e+06	171595	489247	3.06156e+06	3.70456e+06
Q00872-6	Isoform 6 of Myosin-binding protein C, slow-type OS=Homo sapiens GN=MYBPC1	0.026	2.346	1	1	4	1	1	1173	131.6	5.97	10.97	1	0	NA	NA	NA	NA	NA	NA	NA	NA	NA	310938	NA	NA	NA	377542	NA	NA	NA	NA	493324	NA	NA	NA	NA	NA	NA	NA	NA	NA	NA	458826	NA	NA	NA	NA	NA
O15231-6	Isoform 6 of Zinc finger protein 185 OS=Homo sapiens GN=ZNF185	0.007	3.145	3	1	4	1	1	721	76.8	7.05	4.36	1	0	NA	NA	NA	NA	NA	NA	NA	NA	NA	NA	NA	NA	NA	NA	NA	NA	NA	NA	NA	NA	NA	NA	NA	NA	NA	NA	NA	NA	NA	NA	NA	NA	NA	NA	587693
P08174-7	Isoform 7 of Complement decay-accelerating factor OS=Homo sapiens GN=CD55	0	93.426	25	13	729	13	1	551	59	8.78	1614.83	13	0	2.25811e+07	1.19393e+07	3.64157e+07	1.95884e+07	1.87065e+07	1.11123e+07	4.69586e+06	6.94056e+07	9.99085e+06	3.05434e+07	2.61387e+07	1.74034e+07	2.38266e+07	4.77138e+07	7.43522e+06	5.75592e+06	2.11374e+07	3.41248e+07	1.32808e+07	2.08583e+07	2.1382e+07	8.56186e+07	4.03705e+06	1.45325e+07	2.44356e+07	2.91604e+07	1.82292e+07	5.81277e+07	7.91392e+06	2.46093e+07	4.38684e+07	3.2282e+06	3.67675e+06	2.62576e+07	1.35865e+07
Q8IYS5-7	Isoform 7 of Osteoclast-associated immunoglobulin-like receptor OS=Homo sapiens GN=OSCAR	0	28.871	21	4	60	4	1	286	30.9	6.52	132.65	4	0	2.93747e+06	411011	7.74329e+06	7.23332e+06	578326	2.39598e+06	111560	4.20066e+06	695022	412340	295216	3.99617e+06	134633	2.09003e+06	77423.8	1.71466e+06	1.53237e+06	NA	2.04686e+06	3.83819e+06	1.25218e+06	3.10165e+06	19105.5	76567.3	1.80753e+06	142494	992621	6.79922e+06	598592	639439	6.98941e+06	NA	773218	7.25269e+06	58348.2
O43399-7	Isoform 7 of Tumor protein D54 OS=Homo sapiens GN=TPD52L2	0	13.222	17	3	5	3	1	229	24.8	6.42	15.81	3	0	918213	NA	NA	850288	120247	106949	NA	NA	NA	321122	NA	721569	NA	851338	NA	59373.9	NA	NA	118979	NA	NA	NA	NA	NA	NA	258933	NA	660295	NA	NA	NA	NA	NA	687190	725815
O75369-8	Isoform 8 of Filamin-B OS=Homo sapiens GN=FLNB	0	25.779	3	5	106	3	1	2633	281.5	5.71	154.84	5	0	2.96427e+06	2.65969e+06	496092	1.63471e+06	2.76075e+06	971450	109762	3.99061e+06	386208	1.26286e+06	1.08346e+06	281336	3.89928e+06	3.80932e+06	2.38593e+06	429060	1.48878e+06	1.14868e+06	1.68163e+06	1716347	250962	6.92959e+06	510898	1.80274e+06	446485	142639	1.09674e+06	1.50573e+06	388584	2.66315e+06	1.99971e+06	408306	233709	3.52761e+06	2.92424e+06
O60888-2	Isoform A of Protein CutA OS=Homo sapiens GN=CUTA	0	9.595	13	2	29	2	1	198	20.9	5.48	42.9	2	0	1.40365e+06	NA	2.77453e+06	1.50842e+06	NA	730946	NA	939762	NA	583551	113990	331825	467524	662704	439909	1.57836e+06	NA	603170	NA	NA	181304	227479	NA	NA	88266	NA	228641	NA	187304	NA	128141	NA	1.08155e+06	9.6317e+06	326823
P58499-2	Isoform A of Protein FAM3B OS=Homo sapiens GN=FAM3B	0.01	2.756	3	1	2	1	1	274	30.4	9	0	1	0	NA	NA	NA	103455	NA	NA	NA	350133	NA	NA	NA	257431	NA	NA	NA	NA	NA	NA	NA	NA	NA	NA	NA	NA	NA	NA	NA	NA	NA	NA	NA	NA	NA	NA	NA
P15529-2	Isoform B of Membrane cofactor protein OS=Homo sapiens GN=CD46	0	6.59	4	1	4	1	1	399	44.2	6.9	7.81	1	0	187171	NA	NA	219631	197091	80416.1	162875	151801	NA	299706	NA	NA	298628	144175	NA	NA	64146.9	227639	NA	NA	310693	NA	NA	80425.1	139065	NA	NA	577796	NA	NA	NA	NA	NA	NA	NA
P63000-2	Isoform B of Ras-related C3 botulinum toxin substrate 1 OS=Homo sapiens GN=RAC1	0.005	3.697	7	1	3	1	1	211	23.5	8.63	2.2	1	0	NA	NA	NA	NA	NA	NA	NA	NA	NA	NA	61813	NA	NA	NA	NA	NA	NA	NA	NA	NA	NA	NA	NA	NA	NA	NA	NA	NA	NA	NA	NA	NA	NA	NA	924370
P23142-4	Isoform C of Fibulin-1 OS=Homo sapiens GN=FBLN1	0	98.029	19	9	148	9	1	683	74.4	5.24	308.98	9	0	1.43896e+06	259459	1.252e+07	4.48098e+06	209595	1.15648e+06	24666.9	8.6016e+06	57252.8	2.74953e+06	1.27619e+06	585523	6.75094e+06	2.53335e+06	NA	5.31381e+06	135627	170382	341486	3.07651e+06	888149	1.57952e+07	2791619	54431.3	2.35748e+06	NA	752091	3.63482e+06	368948	350747	5.78298e+06	50323.2	1.50072e+06	4.83476e+06	609798
P10451-3	Isoform C of Osteopontin OS=Homo sapiens GN=SPP1	0	430.82	57	18	2290	1	1	287	32.3	4.55	7788.1	18	0	792707	186262	918108	528951	485764	624366	38687.2	NA	NA	NA	473254	1.34173e+06	NA	NA	152576	307095	NA	NA	132837	NA	NA	13046782	NA	26607.2	72102.9	NA	2.29233e+06	NA	860602	298118	237478	NA	33548.3	3.95524e+06	565558
P48061-4	Isoform Delta of Stromal cell-derived factor 1 OS=Homo sapiens GN=CXCL12	0.007	3.281	6	1	2	1	1	140	15.5	9.66	3.82	1	0	NA	NA	329134	103137	NA	228577	890464	NA	NA	NA	180368	NA	50367.7	NA	NA	152039	NA	NA	NA	379543	NA	NA	NA	NA	274738	NA	NA	1.24041e+06	166305	NA	692772	NA	688642	NA	118561
P43115-10	Isoform EP3-V of Prostaglandin E2 receptor EP3 subtype OS=Homo sapiens GN=PTGER3	0.002	3.939	3	1	7	1	1	431	47.9	9.57	8.47	1	0	NA	222985	NA	NA	NA	NA	NA	432036	225734	NA	NA	NA	NA	237521	NA	NA	78868.6	NA	NA	NA	107898	NA	NA	NA	49574.7	297636	NA	1.10511e+06	NA	236089	644453	NA	NA	NA	NA
P05164-3	Isoform H7 of Myeloperoxidase OS=Homo sapiens GN=MPO	0	36.281	15	9	19	9	1	777	87.2	9.07	32.39	9	0	1.37454e+06	NA	NA	208500	72047.2	668334	1.44042e+06	NA	NA	283380	NA	337984	NA	NA	NA	130502	129441	NA	NA	NA	868820	NA	220684	NA	NA	NA	180278	NA	958748	NA	NA	NA	468097	1.11292e+06	NA
P13473-3	Isoform LAMP-2C of Lysosome-associated membrane glycoprotein 2 OS=Homo sapiens GN=LAMP2	0	12.523	7	3	225	3	1	411	45.1	5.91	394.8	3	0	5.53582e+07	1.45558e+07	6.33834e+07	1.2356e+07	35634093	4.13706e+06	2.06607e+07	7.70743e+06	9.94858e+06	1.53947e+07	1.03953e+07	3.59885e+06	3.86472e+06	2.66823e+07	9.33938e+06	3.66306e+06	8.71294e+06	9.71208e+06	4.29347e+06	1.077e+07	3.6937e+07	1.97032e+07	1.34209e+07	4.8123e+06	1.11865e+07	1.3335e+07	2.71606e+07	1.91507e+07	1.07967e+06	7.46445e+06	1.96462e+07	1.47058e+06	2.42456e+06	3.78046e+07	1.73855e+07
P01042-2	Isoform LMW of Kininogen-1 OS=Homo sapiens GN=KNG1	0	317.375	65	33	2820	3	1	427	47.9	6.65	8901.89	33	32	1.9924e+08	2.7158e+07	1.06377e+09	1.63715e+09	6.58993e+07	2.0603e+08	4.34528e+07	4.60689e+08	2.09617e+07	1.70457e+08	5.40534e+07	4.80398e+08	9.21254e+07	3.6443e+08	4.69152e+06	2.2927e+08	9.9983e+06	8.85765e+07	3.2607e+07	4.38168e+07	1.19482e+08	9.10471e+08	1.18282e+07	4.77297e+07	1.60886e+08	2.92522e+07	7.83382e+07	2.77438e+09	4.43143e+07	9.68068e+06	4.54849e+08	5.34567e+06	1.45906e+08	1.11225e+09	5.62621e+07
Q9NQ38-3	Isoform long of Serine protease inhibitor Kazal-type 5 OS=Homo sapiens GN=SPINK5	0	59.075	7	7	137	7	1	1094	124	8.09	213.01	7	0	1.11475e+06	5.30756e+06	2.48437e+06	2.0441e+06	5.17765e+06	715007	8.60091e+06	7.12784e+06	3.11466e+06	3.52027e+06	1.16782e+06	4.60723e+06	3.31689e+06	1.12796e+07	5.8397e+06	570948	3.30594e+06	4.47219e+06	2.75606e+06	3.73432e+06	1.71059e+06	7.26061e+06	1.98927e+06	9.66413e+06	719914	790738	3.17978e+06	9.13258e+06	2.37324e+06	1.13892e+07	5.05405e+06	2.15627e+06	277663	6.32497e+06	3.46739e+06
P32241-2	Isoform Long of Vasoactive intestinal polypeptide receptor 1 OS=Homo sapiens GN=VIPR1	0.007	3.435	3	1	1	1	1	492	55	9.06	2.43	1	0	NA	274716	NA	NA	NA	NA	NA	NA	144831	NA	NA	NA	NA	NA	NA	NA	NA	NA	67272.4	258353	NA	208094	136928	NA	NA	67334.9	NA	NA	NA	NA	56277.8	352906	NA	NA	49827.4
P14923	Junction plakoglobin OS=Homo sapiens GN=JUP PE=1 SV=3	0	22.141	10	6	19	6	1	745	81.7	6.14	23.89	6	0	NA	NA	NA	256759	772095	1.19963e+06	NA	NA	1.9262e+06	NA	495825	NA	1.45513e+06	NA	NA	1.63128e+06	NA	NA	78454.5	NA	321240	NA	NA	69746.1	NA	NA	54677.1	NA	NA	NA	NA	65446.3	625268	198409	767554
Q9Y624	Junctional adhesion molecule A OS=Homo sapiens GN=F11R PE=1 SV=1	0	50.771	29	8	89	8	1	299	32.6	7.9	175.26	8	0	4.32885e+06	1.30668e+06	3.32329e+06	3.37678e+06	2.0846e+06	3.79533e+06	NA	4.84112e+06	167777	3.14072e+06	1.20598e+06	6.70165e+06	1.54181e+06	4.74087e+06	925315	336606	995599	2.57288e+06	4.29687e+06	3.15573e+06	2.54316e+06	6.65083e+06	NA	1.19812e+06	1.44394e+06	662082	520631	3.58e+06	1.24041e+06	1.25879e+06	4.25462e+06	98153.8	NA	8.15984e+06	2.32068e+06
Q9BX67	Junctional adhesion molecule C OS=Homo sapiens GN=JAM3 PE=1 SV=1	0	20.615	15	4	24	4	1	310	35	7.59	63.28	4	0	254827	NA	1.14761e+06	575002	357379	801018	NA	371732	NA	381413	81471.4	NA	4.87438e+06	313969	535423	179000	141110	NA	NA	NA	NA	1.78791e+06	79661.8	NA	NA	NA	45613.2	NA	1.11573e+06	NA	380623	NA	170022	NA	625306
P06870	Kallikrein-1 OS=Homo sapiens GN=KLK1 PE=1 SV=2	0	86.75	39	5	407	5	1	262	28.9	4.83	1120.93	5	0	3.70174e+07	1.07633e+07	4.5946e+07	1.55091e+08	3.82432e+06	5.51165e+07	4.28376e+06	5.26078e+07	6.19173e+07	1.65016e+07	1.99054e+07	3.32585e+07	3.20868e+07	1.03023e+07	1.59379e+06	2.9016e+07	6.46055e+06	1.42067e+07	6.72156e+06	3.36802e+07	2.28256e+08	1.21975e+08	2.88044e+07	2.76203e+06	5.1259e+06	3.42197e+07	1.14111e+07	8.721e+07	3.5424e+06	2.4497e+07	6.06132e+07	1.20165e+07	1.84442e+06	9.5303e+07	1.32971e+07
O43240	Kallikrein-10 OS=Homo sapiens GN=KLK10 PE=1 SV=3	0.054	1.677	4	1	1	1	1	276	30.2	8.59	0	1	0	NA	NA	NA	193256	NA	NA	NA	NA	NA	NA	NA	NA	NA	NA	NA	NA	NA	NA	NA	NA	NA	NA	NA	NA	4575.23	8096.58	NA	NA	NA	NA	NA	NA	NA	17531.2	NA
Q9UBX7	Kallikrein-11 OS=Homo sapiens GN=KLK11 PE=1 SV=2	0	27.431	23	5	15	5	1	282	31	8.94	33.45	5	0	165752	NA	522775	2.87478e+07	NA	NA	NA	109977	NA	808449	NA	98734	956855	1.76851e+06	NA	NA	50389.1	NA	NA	NA	NA	72837.7	NA	NA	NA	NA	NA	462088	12328.8	NA	NA	NA	838704	1.46871e+06	NA
Q9UKR3	Kallikrein-13 OS=Homo sapiens GN=KLK13 PE=2 SV=1	0	26.186	21	5	29	5	1	277	30.6	8.46	53.28	5	0	962946	179458	870591	2.35284e+07	393357	843219	28862.1	NA	105911	2.67455e+06	14569.9	493188	318357	1.02959e+06	80288.2	280596	349952	1.80712e+06	80850.3	1.88098e+06	1.45424e+06	802793	NA	145016	NA	1.56466e+06	50330.1	671705	NA	1.03791e+06	1.7999e+06	18483.6	NA	2.94413e+06	217700
P20151	Kallikrein-2 OS=Homo sapiens GN=KLK2 PE=1 SV=1	0	5.247	10	2	3	1	1	261	28.7	6.92	2.73	2	0	NA	NA	NA	NA	NA	NA	NA	NA	NA	NA	NA	NA	NA	NA	NA	NA	NA	NA	NA	NA	NA	NA	NA	NA	NA	NA	NA	NA	NA	NA	NA	NA	NA	NA	NA
Q92876	Kallikrein-6 OS=Homo sapiens GN=KLK6 PE=1 SV=1	0	35.142	47	7	21	7	1	244	26.8	7.44	44.12	7	0	592508	NA	NA	1.25772e+07	487640	284602	NA	683725	NA	749222	74479.6	155286	NA	NA	87688.8	919464	41292.6	1.23725e+06	NA	NA	171888	275367	774995	102695	104178	NA	114418	NA	NA	NA	754425	NA	443582	6.55193e+06	1.49475e+06
P29622	Kallistatin OS=Homo sapiens GN=SERPINA4 PE=1 SV=3	0	61.159	30	10	44	10	1	427	48.5	7.75	93.88	10	0	2.56133e+06	280275	1.17838e+07	602946	660698	178656	1.63844e+07	1.08605e+07	NA	45175.7	536215	618304	9.56288e+06	NA	2.81748e+07	424364	38916.2	34404.6	410838	NA	2.6187e+07	494940	NA	2.07916e+07	122992	NA	41350.1	1.91494e+06	NA	177228	139587	NA	2.25669e+06	5.57357e+06	324339
Q3SYF9	Keratin-associated protein 19-7 OS=Homo sapiens GN=KRTAP19-7 PE=1 SV=1	0.033	2.194	17	1	1	1	1	63	6.6	8.18	1.63	1	0	NA	NA	NA	NA	NA	NA	NA	NA	NA	NA	NA	NA	NA	421170	NA	NA	93855.9	NA	NA	NA	NA	NA	NA	NA	NA	NA	NA	NA	NA	NA	114405	152863	NA	NA	NA
Q3LI61	Keratin-associated protein 20-2 OS=Homo sapiens GN=KRTAP20-2 PE=3 SV=1	0	4.393	26	1	1	1	1	65	7	8.29	2.9	1	0	143240	NA	NA	NA	NA	NA	NA	NA	NA	NA	NA	NA	NA	NA	NA	NA	NA	NA	NA	NA	NA	NA	NA	NA	28068.1	NA	NA	NA	NA	NA	NA	198449	NA	625788	NA
Q9BYR6	Keratin-associated protein 3-3 OS=Homo sapiens GN=KRTAP3-3 PE=1 SV=1	0.033	2.192	17	1	1	1	1	98	10.4	5.69	1.82	1	0	NA	332590	NA	NA	106506	NA	NA	NA	NA	NA	86696.2	NA	NA	NA	NA	21258.1	NA	NA	127652	NA	NA	NA	NA	NA	NA	NA	NA	291698	NA	NA	NA	274467	NA	NA	NA
P50053	Ketohexokinase OS=Homo sapiens GN=KHK PE=1 SV=2	0.055	1.647	4	1	3	1	1	298	32.5	6.32	0	1	0	NA	NA	NA	NA	NA	NA	NA	NA	NA	NA	NA	NA	NA	NA	NA	NA	NA	NA	NA	NA	NA	NA	NA	NA	NA	NA	NA	NA	NA	NA	NA	NA	NA	334737	NA
P43628	Killer cell immunoglobulin-like receptor 2DL3 OS=Homo sapiens GN=KIR2DL3 PE=1 SV=1	0	6.672	6	2	3	2	1	341	37.9	6.71	0	2	0	NA	NA	NA	120355	NA	NA	NA	462656	NA	NA	12898.9	88194.6	NA	NA	NA	NA	NA	NA	NA	NA	NA	NA	NA	NA	NA	NA	NA	NA	NA	NA	NA	NA	NA	NA	NA
Q5T7B8	Kinesin-like protein KIF24 OS=Homo sapiens GN=KIF24 PE=1 SV=2	0.012	2.738	1	1	2	1	1	1368	151.8	7.14	3.9	1	0	NA	1.15259e+06	NA	NA	134857	NA	NA	NA	567970	1763950	NA	NA	NA	NA	NA	NA	NA	1.85003e+06	NA	NA	NA	NA	NA	NA	718263	NA	NA	NA	NA	268376	NA	NA	NA	NA	NA
Q86VH2	Kinesin-like protein KIF27 OS=Homo sapiens GN=KIF27 PE=2 SV=1	0.05	1.799	1	1	1	1	1	1401	160.2	7.28	0	1	0	NA	NA	NA	NA	NA	NA	NA	NA	NA	NA	NA	NA	NA	NA	NA	NA	NA	NA	NA	NA	NA	NA	NA	NA	NA	NA	NA	NA	NA	NA	NA	NA	NA	NA	NA
P01042	Kininogen-1 OS=Homo sapiens GN=KNG1 PE=1 SV=2	0	293.337	43	31	2346	1	1	644	71.9	6.81	7445.88	31	0	9932.43	287533	NA	630494	NA	143990	35994.5	100391	NA	NA	NA	NA	NA	196484	NA	NA	18112.1	NA	NA	678641	66957.1	NA	NA	NA	25972	31790.7	16241.2	NA	NA	167299	NA	NA	NA	2.2784e+06	NA
P21583	Kit ligand OS=Homo sapiens GN=KITLG PE=1 SV=1	0.052	1.719	3	1	1	1	1	273	30.9	6.14	1.86	1	0	NA	NA	NA	NA	NA	NA	NA	NA	NA	NA	NA	NA	NA	NA	NA	NA	NA	NA	NA	NA	NA	NA	NA	NA	NA	NA	NA	NA	NA	NA	NA	NA	NA	NA	NA
Q6ZNG9	KRAB-A domain-containing protein 2 OS=Homo sapiens GN=KRBA2 PE=1 SV=1	0.04	1.963	3	1	2	1	1	492	56.2	5.97	2.42	1	0	NA	NA	NA	NA	NA	NA	NA	NA	NA	NA	NA	NA	NA	NA	NA	NA	NA	17899.8	NA	117724	60758.9	NA	NA	NA	NA	NA	NA	NA	NA	NA	1.05577e+06	NA	NA	NA	NA
O43278	Kunitz-type protease inhibitor 1 OS=Homo sapiens GN=SPINT1 PE=1 SV=2	0	46.124	22	10	69	10	1	529	58.4	6.29	120.74	10	0	1.42987e+06	754394	4.31989e+06	3.69132e+06	518844	1.75275e+06	2.34574e+06	1.32031e+06	475827	3.81065e+06	345494	2.21428e+06	1.495e+06	7.48211e+06	2.18676e+06	380650	378666	239715	247601	1.57764e+06	2.19536e+06	4.35046e+06	54100.7	883573	968089	NA	593927	6.10217e+06	393005	2.03009e+06	2.60477e+06	153912	NA	5.02089e+06	267280
O43291	Kunitz-type protease inhibitor 2 OS=Homo sapiens GN=SPINT2 PE=1 SV=2	0	10.134	4	1	259	1	1	252	28.2	8.29	554.95	1	0	2.00599e+07	3.34004e+06	9.19019e+06	3.26171e+06	8.81276e+06	740905	16295924	1.05698e+07	2.41915e+06	1.22623e+07	8.89146e+06	5.36744e+06	1.57683e+07	1.31549e+07	1.39989e+06	1.56595e+06	5.19394e+06	6.87456e+06	8.81536e+06	5.76323e+06	6.47982e+06	1.25988e+07	512988	2.95051e+06	2.99632e+06	1.35511e+06	2.99367e+06	1.60341e+07	1.02152e+07	8.22512e+06	1.19962e+07	581420	1.7028e+06	2.61266e+07	9.13747e+06
P49223	Kunitz-type protease inhibitor 3 OS=Homo sapiens GN=SPINT3 PE=3 SV=3	0	24.889	19	2	11	2	1	89	10.2	6.44	34.67	2	0	294801	78700.2	2395476	NA	NA	NA	411614	743860	NA	5.76695e+06	54402.9	NA	NA	NA	NA	37708.4	55018.9	NA	NA	NA	352514	NA	174920	NA	NA	NA	NA	NA	NA	NA	444091	NA	NA	NA	NA
Q08431	Lactadherin OS=Homo sapiens GN=MFGE8 PE=1 SV=2	0.002	3.85	4	1	4	1	1	387	43.1	8.15	7.42	1	0	NA	NA	NA	NA	NA	NA	NA	NA	NA	NA	626106	NA	NA	987044	NA	NA	NA	NA	140925	NA	NA	343720	NA	NA	86988.2	NA	NA	NA	NA	NA	NA	NA	NA	NA	NA
P02788	Lactotransferrin OS=Homo sapiens GN=LTF PE=1 SV=6	0	307.252	62	42	293	42	1	710	78.1	8.12	863.65	42	0	7.25266e+06	3.77691e+06	1.57211e+07	6.02504e+06	2.34779e+06	3.79788e+06	2.38821e+06	9.61449e+06	1.10673e+07	1.55521e+08	2.74571e+06	3.24226e+06	6.53872e+06	1.48193e+07	6.08389e+06	4.16327e+06	3.02038e+06	5.82382e+06	3.83044e+06	9.35861e+06	2.79419e+06	8.04101e+06	2.36306e+06	1.14407e+06	3.49535e+06	368912	1.53726e+06	1.48792e+07	7.44997e+06	7.68029e+06	3.00973e+07	811486	7.02583e+06	4.45665e+07	3.28559e+06
P42166	Lamina-associated polypeptide 2, isoform alpha OS=Homo sapiens GN=TMPO PE=1 SV=2	0.002	4.105	2	1	2	1	1	694	75.4	7.66	1.93	1	0	NA	NA	NA	NA	NA	NA	NA	NA	NA	NA	NA	NA	NA	NA	NA	NA	NA	NA	NA	NA	NA	NA	NA	NA	NA	NA	NA	NA	NA	NA	NA	NA	NA	NA	NA
Q16363	Laminin subunit alpha-4 OS=Homo sapiens GN=LAMA4 PE=1 SV=4	0	5.483	1	1	4	1	1	1823	202.4	6.28	9.61	1	0	NA	NA	NA	NA	NA	NA	NA	NA	NA	NA	NA	NA	827328	NA	NA	NA	NA	NA	NA	NA	NA	NA	NA	NA	NA	NA	NA	NA	NA	NA	NA	NA	NA	NA	NA
O15230	Laminin subunit alpha-5 OS=Homo sapiens GN=LAMA5 PE=1 SV=8	0	8.039	1	2	5	2	1	3695	399.5	7.02	7.82	2	0	74534.6	NA	NA	78910.6	NA	140131	NA	209432	NA	NA	264028	NA	355358	NA	129733	25178.7	NA	NA	409512	NA	NA	484997	147096	203480	NA	NA	174033	298131	NA	160005	NA	NA	NA	417685	417107
P07942	Laminin subunit beta-1 OS=Homo sapiens GN=LAMB1 PE=1 SV=2	0	7.861	2	2	2	2	1	1786	197.9	4.94	5.51	2	0	NA	NA	NA	NA	NA	NA	NA	NA	NA	NA	NA	NA	NA	NA	NA	NA	NA	NA	NA	NA	NA	NA	NA	NA	NA	NA	NA	NA	NA	NA	NA	NA	NA	NA	NA
P55268	Laminin subunit beta-2 OS=Homo sapiens GN=LAMB2 PE=1 SV=2	0	4.745	1	1	11	1	1	1798	195.9	6.52	22.44	1	0	3.40551e+06	1.58176e+06	NA	NA	356003	NA	NA	NA	1.02366e+06	1.12761e+06	936192	NA	NA	793982	1646272	862144	NA	1.78911e+06	1.779e+06	1.95821e+06	1.1994e+06	487789	3.82688e+06	1.05276e+06	NA	1.99287e+06	634921	NA	84588.3	3.07585e+06	682460	146276	1.66138e+06	NA	2.82605e+06
P11047	Laminin subunit gamma-1 OS=Homo sapiens GN=LAMC1 PE=1 SV=3	0	16.147	3	4	14	4	1	1609	177.5	5.12	25.17	4	0	2.97525e+06	NA	716668	6.43374e+06	1.0079e+07	2.00507e+06	NA	154100	NA	518624	998651	NA	245426	NA	NA	2.17777e+06	NA	NA	856421	222661	480091	1000613	1.35779e+06	NA	1.71718e+06	259395	1.18966e+06	NA	NA	NA	820922	NA	NA	2.95237e+06	NA
Q14767	Latent-transforming growth factor beta-binding protein 2 OS=Homo sapiens GN=LTBP2 PE=1 SV=3	0	56.208	5	6	263	6	1	1821	194.9	5.19	1257.91	6	0	1.12981e+06	5.58868e+06	2.18059e+06	4.52746e+06	4.95202e+06	1.69727e+06	9.99068e+06	1.77991e+07	3.39794e+06	3.2754e+06	908837	4.82305e+06	9.31519e+06	1.03933e+07	5.32613e+06	1.63745e+06	3.50025e+06	8.74077e+06	226977	6.82827e+06	6.34043e+06	5.0408e+06	255636	5.91685e+06	5.40358e+06	395366	2.22728e+07	1.24944e+07	NA	1.4209e+07	1.30279e+07	537239	3.99695e+06	4.27763e+06	155590
Q6UX15	Layilin OS=Homo sapiens GN=LAYN PE=2 SV=1	0	18.534	9	4	28	4	1	382	43.1	4.94	44.38	4	0	50477.2	46960.6	NA	221942	88391.4	178145	NA	2.95912e+06	350976	NA	527609	1.08291e+06	75371.8	1.20725e+06	NA	690033	47666.9	NA	NA	474064	1.32512e+06	1.2884e+06	NA	47523.3	1.2307e+06	2.63321e+06	489061	5.78834e+06	NA	2.51995e+06	2.87732e+06	471170	NA	NA	93287.3
Q99538	Legumain OS=Homo sapiens GN=LGMN PE=1 SV=1	0	15.548	12	3	13	3	1	433	49.4	6.55	14.77	3	0	7559.31	NA	NA	NA	NA	NA	NA	NA	NA	NA	NA	NA	NA	NA	NA	NA	NA	NA	NA	113912	NA	NA	NA	NA	15860.1	NA	NA	NA	NA	218525	NA	NA	94913.3	5.58686e+06	NA
P48357	Leptin receptor OS=Homo sapiens GN=LEPR PE=1 SV=2	0.012	2.7	1	1	12	1	1	1165	132.4	6.52	3.58	1	0	NA	NA	681433	NA	NA	NA	307848	233130	NA	34281.6	NA	NA	596094	286685	139161	NA	73115	NA	NA	NA	17824.7	NA	NA	1.73941e+06	28464.9	NA	NA	NA	NA	69131	387290	NA	34384	NA	NA
P02750	Leucine-rich alpha-2-glycoprotein OS=Homo sapiens GN=LRG1 PE=1 SV=2	0	137.307	51	16	620	16	1	347	38.2	6.95	1877.85	16	0	1.47138e+06	8.59338e+06	4.6402e+08	5.56872e+07	4.80084e+06	8.97765e+06	1.13046e+06	6.58597e+08	334822	4.1866e+06	3.39905e+06	6.9673e+08	1.99356e+06	3.0939e+07	1.49668e+06	3.32752e+06	4.57e+06	1.0825e+06	6.14153e+06	7.81644e+07	9.41712e+06	3.7036e+07	57481.5	169489	7.03984e+07	588534	6.84093e+06	4.48374e+07	1.58682e+06	3.10407e+06	1.71915e+07	1.15465e+06	1.35125e+08	3.84274e+07	2.33155e+06
Q32MZ4	Leucine-rich repeat flightless-interacting protein 1 OS=Homo sapiens GN=LRRFIP1 PE=1 SV=2	0.034	2.067	4	1	1	1	1	808	89.2	4.65	0	1	0	NA	NA	NA	NA	NA	NA	NA	NA	NA	NA	NA	NA	NA	NA	NA	NA	NA	NA	NA	NA	NA	NA	NA	NA	NA	NA	NA	NA	NA	NA	NA	NA	NA	NA	NA
Q8WUT4	Leucine-rich repeat neuronal protein 4 OS=Homo sapiens GN=LRRN4 PE=2 SV=3	0.009	3.024	1	1	1	1	1	740	78.8	7.2	1.93	1	0	NA	NA	NA	57914.7	NA	100473	NA	123893	NA	NA	NA	NA	NA	NA	NA	NA	NA	NA	NA	NA	NA	388935	NA	NA	NA	NA	NA	NA	NA	NA	NA	NA	155302	68233.8	NA
O43155	Leucine-rich repeat transmembrane protein FLRT2 OS=Homo sapiens GN=FLRT2 PE=1 SV=1	0.002	3.931	6	2	2	2	1	660	74	7.8	0	2	0	NA	NA	NA	277158	NA	NA	NA	NA	NA	NA	NA	NA	NA	NA	NA	122558	NA	NA	NA	NA	NA	NA	NA	NA	NA	NA	NA	NA	NA	NA	NA	NA	NA	NA	NA
Q9H756	Leucine-rich repeat-containing protein 19 OS=Homo sapiens GN=LRRC19 PE=2 SV=1	0	16.309	12	3	20	3	1	370	42.3	5.12	47.37	3	0	351630	NA	4.02979e+06	1.26243e+06	NA	153033	940607	606565	NA	177198	57585.4	416585	1.73552e+06	NA	NA	119400	NA	NA	NA	NA	1.34127e+06	1.17681e+06	NA	NA	170343	174065	NA	145941	NA	NA	NA	NA	213631	9.98824e+06	NA
P15018	Leukemia inhibitory factor OS=Homo sapiens GN=LIF PE=1 SV=1	0	6.525	8	1	2	1	1	202	22	9.35	6.48	1	0	NA	NA	NA	NA	NA	NA	NA	NA	NA	NA	NA	NA	NA	NA	NA	NA	NA	NA	NA	NA	NA	NA	NA	NA	NA	NA	NA	NA	NA	NA	NA	NA	NA	NA	NA
P30740	Leukocyte elastase inhibitor OS=Homo sapiens GN=SERPINB1 PE=1 SV=1	0.005	3.552	3	1	1	1	1	379	42.7	6.28	2.1	1	0	NA	NA	NA	286238	NA	NA	NA	NA	NA	NA	NA	NA	NA	NA	82632.8	431049	NA	NA	56116.6	NA	NA	NA	NA	NA	104490	NA	34426.3	NA	NA	NA	NA	NA	521949	NA	68913.9
Q08722	Leukocyte surface antigen CD47 OS=Homo sapiens GN=CD47 PE=1 SV=1	0	4.893	5	2	12	2	1	323	35.2	7.21	11.14	2	0	314802	NA	260566	424441	616080	362493	1.07751e+06	815168	NA	NA	143033	NA	1.23808e+06	527730	494130	70298.5	NA	261324	295666	148318	105292	127058	NA	259047	NA	138834	449584	NA	583688	NA	207236	127707	NA	602208	431847
Q6GTX8	Leukocyte-associated immunoglobulin-like receptor 1 OS=Homo sapiens GN=LAIR1 PE=1 SV=1	0	40.602	17	5	547	3	1	287	31.4	5.63	1627.91	5	2	5.49041e+07	1.76708e+07	3.36222e+07	8.34093e+07	3.09841e+07	1.91445e+07	6.13639e+07	5.18463e+07	5.75328e+06	9.26494e+06	8.68537e+06	3.71663e+07	5.72083e+07	2.38165e+07	2.6376e+07	2.91753e+07	909204	834106	1.67081e+07	4.94596e+07	2.98862e+07	4.53071e+07	5.30125e+06	5.74819e+06	3.07994e+07	3.19093e+06	9.86982e+06	1.07594e+08	1.13268e+06	8.05628e+06	6.70595e+07	2.63246e+06	1.78601e+06	5.23969e+07	9.8837e+06
Q6ISS4	Leukocyte-associated immunoglobulin-like receptor 2 OS=Homo sapiens GN=LAIR2 PE=1 SV=1	0	23.843	22	4	122	2	1	152	16.3	5.27	280	4	0	526130	NA	2.3651e+06	747062	43205.9	2.37195e+06	NA	252066	38652.7	NA	125419	354053	NA	110351	274718	343580	26241	49211.9	256244	146479	291424	1.21073e+06	297898	NA	182405	NA	123203	371357	216659	NA	1.14639e+06	23627.1	23715.4	633681	436205
Q8WWI1	LIM domain only protein 7 OS=Homo sapiens GN=LMO7 PE=1 SV=3	0.022	2.532	1	1	1	1	1	1683	192.6	8.09	2.52	1	0	NA	NA	NA	NA	NA	NA	NA	NA	NA	NA	NA	25268.8	49705.4	NA	NA	NA	NA	NA	NA	NA	55031.2	NA	NA	11918.5	NA	NA	NA	29101.1	NA	NA	NA	NA	NA	NA	NA
Q13449	Limbic system-associated membrane protein OS=Homo sapiens GN=LSAMP PE=1 SV=2	0	27.188	21	7	27	7	1	338	37.4	6.98	39.29	7	0	NA	NA	NA	1.18439e+06	NA	387769	165116	990495	NA	2.21091e+06	53821.3	3.12194e+06	793860	992658	147565	17203.8	NA	NA	63787.9	112087	200829	NA	7433.84	NA	90774.1	183430	NA	134427	NA	NA	NA	5939.67	108286	80615	NA
P31025	Lipocalin-1 OS=Homo sapiens GN=LCN1 PE=1 SV=1	0	36.407	35	7	115	7	1	176	19.2	5.58	253.54	7	0	1.85173e+07	464033	1.66174e+07	1.56669e+06	7.99934e+06	2.8823e+07	2.79381e+06	1.78756e+07	350132	838213	3.72445e+06	6.56428e+06	2.6366e+06	4.26435e+06	NA	521070	751009	78340.5	1.36098e+06	4.50329e+06	6.25262e+06	1.01237e+07	707122	436972	1.60587e+06	213714	3.04992e+06	2.91163e+06	978365	136946	2.34709e+06	196803	1.84154e+06	2.9568e+06	756265
Q6UWW0	Lipocalin-15 OS=Homo sapiens GN=LCN15 PE=1 SV=1	0.007	3.386	5	1	1	1	1	184	20.4	4.94	1.99	1	0	NA	NA	1.64185e+06	NA	NA	NA	NA	NA	NA	NA	NA	NA	NA	NA	NA	NA	NA	NA	NA	NA	NA	NA	NA	NA	NA	NA	NA	NA	NA	NA	NA	NA	NA	NA	NA
Q86X29	Lipolysis-stimulated lipoprotein receptor OS=Homo sapiens GN=LSR PE=1 SV=4	0.017	2.661	2	1	6	1	1	649	71.4	7.97	9.09	1	0	NA	NA	NA	326281	70859.1	318006	234532	NA	NA	265672	324710	839295	NA	NA	NA	NA	NA	217353	56086.9	1.28638e+06	NA	NA	NA	NA	95822.5	NA	128338	NA	297359	NA	353323	NA	NA	NA	33409.9
P18428	Lipopolysaccharide-binding protein OS=Homo sapiens GN=LBP PE=1 SV=3	0	6.885	5	2	2	2	1	481	53.4	6.7	4.71	2	0	NA	NA	NA	NA	NA	NA	NA	NA	NA	NA	NA	NA	NA	NA	300071	NA	335753	NA	NA	NA	NA	NA	NA	NA	NA	NA	NA	NA	NA	NA	NA	NA	3851340	NA	NA
P05451	Lithostathine-1-alpha OS=Homo sapiens GN=REG1A PE=1 SV=3	0	125.854	77	11	1308	8	1	166	18.7	5.94	3624.73	11	3	2.59538e+07	4.30745e+07	1.09964e+08	9.83032e+06	2.33248e+07	1.73943e+08	1.53566e+07	4.22142e+08	3.19989e+07	3.5857e+08	1.14968e+08	5.09003e+07	2.5752e+07	5.54277e+08	2.32495e+07	2.13896e+07	1.00157e+08	1.52281e+08	4.49632e+08	3.6131e+08	6.09079e+07	1.58691e+08	1.20591e+08	5.12158e+07	1.03653e+08	2.76133e+08	5.88352e+07	4.97906e+07	2.34192e+07	2.20473e+08	1.97443e+08	1.99184e+07	1.57766e+07	3.23075e+07	1.29969e+08
P48304	Lithostathine-1-beta OS=Homo sapiens GN=REG1B PE=1 SV=1	0	90.492	45	8	497	5	1	166	18.7	5.95	1380.14	8	0	4.56797e+06	1.03434e+06	720725	1.32577e+06	43649.4	8.38215e+06	663926	1.59706e+07	919627	7.30785e+06	698526	4.60175e+06	899924	2.2445e+07	2.74291e+06	248958	1.04736e+06	209755	1.3832e+07	4.37182e+06	645654	333113	86740.7	2.15281e+06	NA	98914.3	380028	9.83612e+06	250517	572290	266877	71763.9	664144	2.02048e+06	1.99447e+06
Q969E1	Liver-expressed antimicrobial peptide 2 OS=Homo sapiens GN=LEAP2 PE=1 SV=1	0	25.304	26	2	602	2	1	77	8.8	10.24	1355.4	2	0	3.74595e+07	5.88409e+07	2.99623e+07	4.26253e+07	2.22746e+07	1.39982e+06	4.11121e+07	4.87475e+07	4.60104e+07	1.26623e+07	2.90338e+07	2.31923e+07	1.61313e+07	1.57467e+07	2.86592e+07	4.47817e+06	2.31559e+07	2.96142e+07	8.40588e+06	1.46932e+08	9.03921e+07	8.68938e+07	846932	2.93951e+07	1.93469e+07	3.91019e+06	3.49315e+07	1.3954e+08	3.85988e+07	1.54077e+08	9.68559e+07	1.37754e+07	701534	2.2282e+07	9.94467e+06
P07195	L-lactate dehydrogenase B chain OS=Homo sapiens GN=LDHB PE=1 SV=2	0	32.813	27	8	23	8	1	334	36.6	6.05	54.71	8	0	1.21714e+06	NA	1.57087e+06	2.61977e+06	1.51518e+06	184865	NA	113425	NA	NA	952037	649749	130967	NA	NA	367100	83401.3	366125	470837	NA	NA	NA	813841	23135.4	NA	99709.3	527856	NA	NA	NA	NA	NA	83543.1	8.89956e+06	690792
P06734	Low affinity immunoglobulin epsilon Fc receptor OS=Homo sapiens GN=FCER2 PE=1 SV=1	0	12.821	14	3	14	3	1	321	36.4	5.57	31.4	3	0	NA	NA	NA	1.47406e+06	90571	736017	NA	78123.1	NA	309179	96585.8	NA	819016	499750	NA	NA	95423.6	189671	132537	NA	NA	505558	94350.7	NA	95499.8	128328	147893	782973	54639.8	61237.6	NA	NA	381268	NA	NA
P08637	Low affinity immunoglobulin gamma Fc region receptor III-A OS=Homo sapiens GN=FCGR3A PE=1 SV=2	0	41.095	22	5	183	3	1	254	29.1	8.07	401.95	5	2	6.83028e+06	1.91485e+06	1.17339e+07	6.37891e+06	2.70508e+06	2.54794e+07	2.01615e+06	2.14533e+07	2.71429e+06	446078	4.61359e+06	1.838e+07	9.15399e+06	8.41029e+06	432451	7.6509e+06	319206	893479	3.40084e+06	1.88009e+07	3.53167e+06	3.62897e+07	2.42341e+06	986848	8.62976e+06	5.34812e+06	3.08134e+06	7.15149e+06	3.05085e+06	1.47278e+06	7.3148e+06	165553	9.09901e+06	8.59252e+06	3.1502e+06
O75015	Low affinity immunoglobulin gamma Fc region receptor III-B OS=Homo sapiens GN=FCGR3B PE=1 SV=2	0	42.275	24	5	136	3	1	233	26.2	6.71	266.5	5	0	1.10028e+06	999694	3.64674e+06	2.90772e+06	716347	7.76253e+06	121366	6.09378e+06	NA	96989.9	848120	5.45734e+06	1.53277e+06	627069	237708	925891	136164	NA	119051	2.02083e+06	NA	6891081	861637	275476	1.0921e+06	69390.9	685000	402862	483762	1.18374e+06	980232	23782.9	1.41122e+06	666657	348352
P24666	Low molecular weight phosphotyrosine protein phosphatase OS=Homo sapiens GN=ACP1 PE=1 SV=3	0.005	3.692	7	1	1	1	1	158	18	6.74	2.06	1	0	NA	NA	NA	NA	NA	NA	NA	NA	NA	NA	NA	NA	NA	NA	NA	NA	NA	NA	NA	NA	NA	NA	NA	NA	NA	NA	NA	NA	NA	NA	NA	NA	NA	451237	NA
P98164	Low-density lipoprotein receptor-related protein 2 OS=Homo sapiens GN=LRP2 PE=1 SV=3	0	363.023	18	66	547	66	1	4655	521.6	5.08	1249.29	66	0	8.33803e+06	1.5183e+08	1.66797e+08	8.81329e+07	9.54186e+06	1.24576e+07	3.6169e+07	3.98588e+07	2.12644e+07	1.66939e+07	5.88864e+06	5.62443e+07	5.9417e+06	3.52637e+07	4.22861e+06	4.99866e+06	6.89218e+06	8.81486e+06	9.71071e+06	9.90937e+06	1.10175e+07	2.12815e+07	1.85709e+06	2.47295e+06	9.76785e+06	1.33825e+08	3.04728e+06	2.21532e+07	7.24406e+06	3.42979e+06	1.41825e+07	5.2909e+06	1.66545e+07	2.80964e+08	4.1712e+06
P51884	Lumican OS=Homo sapiens GN=LUM PE=1 SV=2	0	72.827	38	11	282	11	1	338	38.4	6.61	653.94	11	0	1.3036e+06	167363	3.35526e+07	2.12627e+07	319365	1.15402e+07	955112	7.63752e+07	503501	813760	1.2637e+06	4.01517e+07	935143	569278	209072	405836	242331	266567	1.75475e+06	5.07009e+06	546987	6.18786e+07	152833	1.51893e+06	1.34733e+07	241891	1.45769e+06	4.78755e+07	375902	357359	1.55204e+06	52031.7	5.82296e+06	7.80735e+06	272062
P01229	Lutropin subunit beta OS=Homo sapiens GN=LHB PE=1 SV=3	0	5.809	11	1	1	1	1	141	15.3	7.74	3.41	1	0	NA	NA	NA	NA	NA	NA	NA	NA	NA	NA	NA	NA	NA	NA	NA	NA	NA	NA	NA	NA	NA	NA	NA	NA	NA	NA	NA	NA	NA	NA	NA	NA	NA	NA	NA
Q9BZG9	Ly-6/neurotoxin-like protein 1 OS=Homo sapiens GN=LYNX1 PE=1 SV=3	0	27.083	42	3	159	3	1	131	14	6.71	508.7	3	0	1.23851e+07	2268005	4.17791e+07	40971719	3.00754e+06	3.52522e+07	3.12565e+07	4.62288e+07	170088	2.60345e+07	2803215	1.56407e+07	4.87312e+07	8728362	NA	1.03232e+07	NA	1.36907e+06	4.6538e+06	1.69753e+07	22508550	8.75381e+07	3.2199e+06	1.13093e+06	9610447	19460310	4.07971e+06	1.45621e+08	430297	412771	5.47372e+07	NA	NA	28665658	2.62184e+06
Q6UXB3	Ly6/PLAUR domain-containing protein 2 OS=Homo sapiens GN=LYPD2 PE=2 SV=1	0	4.777	11	1	4	1	1	125	13.1	5.96	11.81	1	0	NA	NA	629663	NA	NA	NA	NA	NA	NA	NA	NA	NA	NA	NA	NA	NA	NA	NA	NA	NA	NA	NA	NA	NA	NA	NA	NA	NA	NA	NA	NA	NA	NA	1.73394e+06	NA
O95274	Ly6/PLAUR domain-containing protein 3 OS=Homo sapiens GN=LYPD3 PE=1 SV=2	0	16.153	11	2	15	2	1	346	35.9	7.75	39.99	2	0	1.76575e+06	NA	54655.3	768179	317929	NA	69492.9	119877	NA	NA	140968	655286	NA	NA	NA	NA	NA	NA	NA	558098	NA	NA	105589	NA	NA	NA	107187	578325	NA	NA	NA	NA	NA	303509	489833
Q9Y5Y7	Lymphatic vessel endothelial hyaluronic acid receptor 1 OS=Homo sapiens GN=LYVE1 PE=1 SV=2	0	88.296	27	11	750	11	1	322	35.2	8.28	1330.23	11	0	9.64359e+07	2.02179e+07	1.9893e+08	3.74978e+07	3.99113e+07	8.18347e+07	2.98492e+07	1.29352e+08	4.41054e+06	7.84726e+07	1.68582e+08	1.27177e+08	1.23891e+08	1.29996e+08	3.48482e+07	4.11627e+06	1.12974e+08	1.23807e+08	1.30197e+08	5.13222e+07	9.48811e+07	2.63224e+08	3.77132e+07	3.98394e+07	5.31954e+07	7.51212e+07	7.50046e+07	1.64492e+08	7.05834e+07	7.58677e+07	7.55625e+07	1.1571e+07	1.37418e+07	4.59672e+07	4.46773e+07
Q14210	Lymphocyte antigen 6D OS=Homo sapiens GN=LY6D PE=1 SV=1	0	19.835	38	2	87	2	1	128	13.3	8.21	161.26	2	0	1.23835e+06	422243	328581	1.0079e+06	1.40748e+06	1.07493e+06	322770	1.85383e+07	NA	2.15843e+06	4.05917e+06	NA	2.59638e+06	1.76325e+06	2.86822e+06	NA	2.53079e+06	2.8534e+06	1.80989e+07	3.1144e+06	78446.6	2.91605e+06	239396	1.39404e+06	1.07674e+06	NA	1.02935e+06	NA	797691	4.2268e+06	NA	NA	17216.6	349767	1.53705e+06
P19256	Lymphocyte function-associated antigen 3 OS=Homo sapiens GN=CD58 PE=1 SV=1	0	12.9	7	3	18	3	1	250	28.1	6.76	41.3	3	0	156652	797754	NA	150009	414546	405655	154067	2.85647e+06	NA	506864	410159	2.71416e+06	2.20398e+06	612677	257360	445090	NA	NA	84512.5	755959	213372	NA	439505	NA	424216	195213	38160.6	3256683	317068	201731	1.3393e+06	74222.9	86102.7	488248	669167
P11117	Lysosomal acid phosphatase OS=Homo sapiens GN=ACP2 PE=1 SV=3	0	66.916	29	12	110	12	1	423	48.3	6.74	211.76	12	0	1.30163e+06	997497	3.2899e+07	1.58838e+07	775637	644965	2.08481e+07	1.16788e+07	612444	1.25499e+06	542024	1.80068e+07	1.38131e+06	2.98568e+06	2.56579e+06	969964	1.30312e+06	1.15167e+06	586599	1.43451e+06	1.17108e+06	2.8782e+07	935291	857461	1.36537e+06	708322	601762	6.94485e+06	192523	1.47652e+06	2.8436e+06	767432	524401	1.00868e+08	146215
P10253	Lysosomal alpha-glucosidase OS=Homo sapiens GN=GAA PE=1 SV=4	0	380.996	42	35	1492	35	1	952	105.3	6	3892.33	35	0	1.11872e+08	2.23702e+07	1.78979e+08	1.18124e+08	1.57748e+07	3.53061e+07	93870925	1.2723e+08	2.29306e+07	1.16829e+07	9.41015e+07	1.57693e+08	6.15351e+07	2.79811e+07	1.28866e+07	1.47308e+07	5.30306e+06	9.85292e+06	2.39677e+07	9.81375e+06	2.33564e+07	1.34627e+08	1.12277e+07	4.57445e+06	5.15424e+07	2.19268e+07	6.98254e+07	3.26345e+07	6.04173e+06	7.79635e+06	7.89387e+06	949600	4.40408e+07	4.17722e+08	1.43535e+07
O00754	Lysosomal alpha-mannosidase OS=Homo sapiens GN=MAN2B1 PE=1 SV=3	0	20.078	9	6	13	6	1	1011	113.7	7.28	12.38	6	0	252898	NA	854137	240433	111006	403980	NA	NA	NA	NA	NA	NA	NA	NA	183226	NA	NA	NA	NA	NA	1.25393e+06	NA	801814	82873.8	NA	NA	NA	NA	NA	124703	NA	54396.5	362791	3.38722e+06	NA
P10619	Lysosomal protective protein OS=Homo sapiens GN=CTSA PE=1 SV=2	0	79.718	23	8	198	8	1	480	54.4	6.61	481.79	8	0	7.42656e+07	3.59581e+06	3.23329e+07	1.89311e+07	4.02236e+07	9.26863e+06	6.5012e+06	5.32368e+06	2.34491e+06	3.43685e+06	1.31414e+07	1.56009e+07	5.75891e+06	8.20218e+06	1.80459e+06	8.98288e+06	4.09691e+06	357342	9.92143e+06	5.20958e+06	3.70368e+06	5.53787e+06	7.70454e+06	469630	2.5968e+06	1.67856e+06	6.87299e+06	5.65254e+06	675873	6.28276e+06	6.05635e+06	862234	5.67209e+06	7.02781e+07	2.71888e+07
P42785	Lysosomal Pro-X carboxypeptidase OS=Homo sapiens GN=PRCP PE=1 SV=1	0	62.726	22	8	86	8	1	496	55.8	7.21	193.44	8	0	1.78279e+06	1.41117e+06	2.0101e+07	2.17326e+07	939119	602435	196229	1.58325e+06	1.90233e+06	1126532	3.00911e+06	3.34732e+06	983407	2.31673e+06	1.31301e+06	880411	1.31094e+06	1.03493e+06	950471	1.58409e+06	2.99861e+06	1.17309e+07	136130	848650	6.39748e+07	148640	354323	166298	99094.1	3.57786e+06	1.09662e+07	256884	1.2025e+06	2.94216e+07	918998
Q14108	Lysosome membrane protein 2 OS=Homo sapiens GN=SCARB2 PE=1 SV=2	0	7.273	5	2	2	2	1	478	54.3	5.14	3.58	2	0	NA	NA	NA	NA	NA	128074	NA	NA	NA	NA	NA	NA	NA	NA	NA	NA	NA	NA	18218.1	NA	NA	NA	NA	NA	NA	NA	NA	186922	NA	NA	NA	NA	NA	136534	NA
P11279	Lysosome-associated membrane glycoprotein 1 OS=Homo sapiens GN=LAMP1 PE=1 SV=3	0	38.43	12	7	150	7	1	417	44.9	8.75	271.5	7	0	4.83469e+06	1.04854e+06	8.69945e+06	3.54648e+06	6.45457e+06	1.89074e+06	1.12434e+07	3.59471e+06	454310	4.48127e+06	1.02927e+06	3.40322e+06	2.6081e+07	1.47461e+07	896480	591869	640147	1.39861e+06	3127829	3.52711e+06	1.97121e+06	3.26391e+06	840076	1.4302e+06	2.87175e+06	1.80166e+06	2.89344e+06	2.67227e+06	4.26374e+07	493236	4.4861e+06	NA	1.27877e+06	7.02689e+06	1.42388e+06
Q9UQV4	Lysosome-associated membrane glycoprotein 3 OS=Homo sapiens GN=LAMP3 PE=1 SV=3	0	24.191	6	2	41	2	1	416	44.3	8.41	109.73	2	0	2.38038e+06	62304.1	5.3516e+06	2.16311e+06	868173	1.24689e+06	1.3576e+06	NA	NA	531011	1.97736e+06	1094130	449925	1.94652e+06	NA	896517	NA	NA	511550	155359	NA	1.1594e+06	280265	NA	169594	NA	1.50033e+06	NA	337751	NA	179954	NA	143248	9.41413e+06	736612
P61626	Lysozyme C OS=Homo sapiens GN=LYZ PE=1 SV=1	0	19.017	40	3	7	3	1	148	16.5	9.16	18.8	3	0	1.38464e+06	3.33598e+06	NA	1.36649e+06	NA	242100	566997	NA	1.46163e+06	195913	94799.6	1876960	NA	48199683	NA	295511	NA	242912	7643258	1.49503e+06	NA	NA	NA	210132	664585	1.12661e+06	1.5276e+06	2.81984e+06	2.07336e+06	NA	324135	24568850	330222	225026	NA
Q08397	Lysyl oxidase homolog 1 OS=Homo sapiens GN=LOXL1 PE=1 SV=2	0.054	1.682	2	1	1	1	1	574	63.1	7.52	0	1	0	NA	NA	NA	NA	NA	NA	NA	NA	NA	NA	NA	NA	NA	NA	NA	NA	NA	NA	209631	NA	NA	NA	NA	NA	NA	NA	NA	NA	NA	NA	NA	NA	NA	NA	NA
P09603	Macrophage colony-stimulating factor 1 OS=Homo sapiens GN=CSF1 PE=1 SV=2	0	114.435	34	16	779	16	1	554	60.1	5.29	1792.7	16	0	3.0264e+07	2.64867e+07	1.31739e+08	3.87174e+07	1.25986e+08	3.26582e+07	4.03378e+06	3.13707e+07	6.50681e+06	1.85046e+07	1.2155e+07	2.23385e+07	3.665e+07	2.95849e+07	6.13505e+06	1.25376e+07	5.10854e+06	1.70515e+07	2.07368e+07	2.61541e+07	1.32561e+07	2.77447e+07	7.39715e+06	7.7107e+06	1.28976e+07	1.11424e+07	2.85251e+07	5.02009e+07	6.01558e+06	2.27965e+07	2.30052e+07	2.95974e+06	3.42571e+07	1.47059e+07	2.71201e+07
P07333	Macrophage colony-stimulating factor 1 receptor OS=Homo sapiens GN=CSF1R PE=1 SV=2	0	11.065	3	3	9	3	1	972	107.9	6.37	13.74	3	0	181500	NA	1.07746e+06	202755	22751.4	229404	NA	98491	NA	NA	NA	1.34368e+06	NA	152875	NA	21480.3	NA	NA	50503	50324.3	242472	305308	NA	NA	16784.3	NA	NA	NA	NA	288268	NA	76900.3	12210	349836	51031.3
P22897	Macrophage mannose receptor 1 OS=Homo sapiens GN=MRC1 PE=1 SV=1	0	5.833	2	2	2	2	1	1456	165.9	6.54	1.76	2	0	NA	NA	NA	NA	NA	NA	NA	NA	NA	NA	73487.3	NA	NA	NA	NA	NA	NA	NA	NA	NA	240372	NA	176872	NA	NA	NA	115712	NA	NA	NA	NA	NA	NA	NA	NA
P14174	Macrophage migration inhibitory factor OS=Homo sapiens GN=MIF PE=1 SV=4	0.005	3.752	8	1	1	1	1	115	12.5	7.88	2.37	1	0	136132	NA	NA	NA	NA	NA	NA	NA	NA	311858	76653.5	NA	NA	NA	NA	NA	NA	NA	NA	NA	NA	NA	NA	NA	NA	218956	NA	NA	183444	NA	NA	NA	107921	3.67845e+06	NA
P40121	Macrophage-capping protein OS=Homo sapiens GN=CAPG PE=1 SV=2	0	9.201	13	2	2	2	1	348	38.5	6.19	6.16	2	0	NA	NA	NA	NA	173589	NA	NA	NA	NA	NA	NA	NA	NA	NA	NA	NA	NA	NA	NA	NA	NA	NA	NA	NA	NA	NA	NA	NA	NA	NA	NA	NA	NA	1.11374e+06	49959.5
P04156	Major prion protein OS=Homo sapiens GN=PRNP PE=1 SV=1	0	16.167	8	2	103	2	1	253	27.6	9	327.82	2	0	3.4416e+06	1.11582e+06	2.55273e+06	2.45272e+06	1.62591e+06	446397	1.00145e+07	2.76193e+07	630632	3.36691e+06	2.79362e+06	7.08688e+06	6.35014e+06	8.06781e+06	81392.1	5.90229e+06	854138	2.07597e+06	2.12192e+06	4.25451e+06	1.62494e+07	9.87363e+06	2.41854e+06	567942	4.611e+06	1.53669e+06	259494	3.46682e+07	865202	111412	2.80209e+07	290129	3.02976e+06	3.48731e+06	1.05055e+06
P40926	Malate dehydrogenase, mitochondrial OS=Homo sapiens GN=MDH2 PE=1 SV=3	0.007	3.483	4	1	1	1	1	338	35.5	8.68	2.63	1	0	NA	NA	332205	NA	NA	NA	NA	NA	NA	NA	NA	NA	NA	NA	NA	NA	NA	NA	NA	NA	NA	NA	NA	NA	NA	NA	NA	NA	52332.2	NA	NA	NA	NA	556990	NA
Q14165	Malectin OS=Homo sapiens GN=MLEC PE=1 SV=1	0	6.441	9	2	3	2	1	292	32.2	5.41	6.06	2	0	NA	NA	NA	NA	NA	NA	NA	NA	NA	NA	NA	NA	NA	NA	NA	178877	NA	NA	NA	NA	NA	NA	NA	NA	NA	NA	NA	NA	NA	NA	271194	NA	345073	NA	NA
O43451	Maltase-glucoamylase, intestinal OS=Homo sapiens GN=MGAM PE=1 SV=5	0	285.109	22	37	870	37	1	1857	209.7	5.5	1925.38	37	0	2.15369e+07	7.67761e+06	1.38468e+08	1.1444e+07	6.51458e+06	5.47809e+07	1.79515e+07	2.69227e+07	3.10958e+06	3.75551e+06	2.02981e+07	3.70366e+07	1.2214e+07	1.63865e+07	3.46851e+06	1.10239e+07	846539	1.46649e+06	6.51655e+06	2.93378e+07	4.33642e+07	1.2399e+07	6.10253e+06	3.50853e+06	7.21245e+06	1.01717e+07	5.88199e+07	3.71075e+07	3.02354e+07	4.77987e+06	2.07209e+07	3.68922e+06	1.87535e+07	1.405e+08	4.94031e+06
Q9UM22	Mammalian ependymin-related protein 1 OS=Homo sapiens GN=EPDR1 PE=1 SV=2	0	8.028	10	2	12	2	1	224	25.4	6.6	20.14	2	0	88234.5	NA	5.30014e+06	NA	346723	NA	111579	1.72039e+06	NA	NA	NA	NA	231529	NA	NA	481482	127308	396926	NA	NA	1.2036e+06	NA	NA	NA	NA	NA	64036.2	655514	NA	NA	NA	NA	825804	196745	NA
O00187	Mannan-binding lectin serine protease 2 OS=Homo sapiens GN=MASP2 PE=1 SV=4	0	104.555	14	12	908	12	1	686	75.7	5.63	2291.71	12	0	4.55789e+07	3.5648e+06	1.78951e+08	8.44388e+08	1.80875e+07	4.04985e+08	1.96266e+06	3.44663e+08	6.19111e+06	3.07974e+07	2.82762e+07	1.14081e+08	1.16376e+07	4.25962e+07	2.35453e+07	3.55576e+07	1.17338e+07	8.35806e+06	3.38709e+07	3.47553e+08	4.36063e+07	6.63264e+08	7.79448e+06	7.12346e+06	1.10234e+08	6.29309e+07	2.20972e+07	5.57011e+08	1.17279e+06	4.36393e+06	4.47682e+08	5.87766e+06	4.06957e+07	6.07629e+07	1.18236e+07
P33908	Mannosyl-oligosaccharide 1,2-alpha-mannosidase IA OS=Homo sapiens GN=MAN1A1 PE=1 SV=3	0	43.616	18	10	77	10	1	653	72.9	6.47	149.13	10	0	1.91625e+06	2.93687e+06	801242	9.01074e+06	2.24122e+06	2.60561e+06	858007	4.3672e+06	1.12184e+06	1.47883e+06	894058	501417	3.28364e+06	1.72204e+06	1.77487e+06	6.27756e+06	1.10873e+06	2.03897e+06	2.12409e+06	2.37819e+06	149869	2.61603e+06	2.97053e+06	3.76243e+06	1.11376e+06	1.43262e+06	885230	3.93231e+06	1.33214e+06	2.71838e+06	3.91331e+06	484905	1.12408e+08	3.93607e+06	1.41334e+06
Q9H8J5	MANSC domain-containing protein 1 OS=Homo sapiens GN=MANSC1 PE=2 SV=1	0	9.117	6	2	5	2	1	431	46.8	6.54	11.49	2	0	NA	NA	NA	NA	1.01089e+06	NA	313902	267985	NA	212019	NA	NA	128780	349380	NA	11461	NA	197668	34122.4	NA	64215.8	742069	NA	204450	NA	NA	NA	NA	NA	NA	NA	NA	NA	64530	NA
Q96AM1	Mas-related G-protein coupled receptor member F OS=Homo sapiens GN=MRGPRF PE=2 SV=1	0	5.963	4	1	5	1	1	343	38.1	8.56	4.05	1	0	NA	NA	NA	153490	NA	NA	NA	1.20019e+06	NA	NA	NA	680120	NA	NA	NA	NA	NA	NA	190893	NA	NA	NA	NA	NA	NA	NA	186729	NA	NA	NA	NA	NA	NA	226202	NA
O95460	Matrilin-4 OS=Homo sapiens GN=MATN4 PE=1 SV=3	0	20.682	7	3	37	3	1	622	68.4	6.1	129.85	3	0	3.15556e+06	71430.1	508748	NA	186416	199661	203093	1.93843e+06	NA	1.39227e+06	NA	NA	734166	2.68742e+06	252223	1.43167e+06	NA	837011	89848.9	NA	404678	2.52211e+06	NA	NA	NA	NA	373434	22492.5	NA	NA	NA	284123	NA	NA	NA
P09237	Matrilysin OS=Homo sapiens GN=MMP7 PE=1 SV=1	0	11.506	10	4	12	4	1	267	29.7	7.91	13.18	4	0	216913	1569299	8.49364e+06	2.20821e+06	NA	1.36412e+06	338259	69779.1	806731	565633	27790.4	2347122	231320	2.42581e+06	202833	89154.8	112614	316705	57131.4	1212469	1.47802e+06	350726	47506.4	160345	275288	164227	270002	757322	575183	293605	NA	33527	460983	1.76297e+06	41764.1
P14780	Matrix metalloproteinase-9 OS=Homo sapiens GN=MMP9 PE=1 SV=3	0	36.182	13	8	66	8	1	707	78.4	6.06	122.65	8	0	219325	878094	1.20789e+06	1.7762e+06	1.78337e+06	888081	1.28095e+06	2.48086e+06	1.8165e+06	706888	2.81643e+06	223257	121421	1.19981e+06	1.97226e+06	122274	663090	3.03457e+06	3.08645e+06	1.9858e+06	71954.1	1.06104e+06	6.2643e+06	1.34798e+06	1.50557e+06	115506	1.13629e+06	1.11415e+07	85658	3.08104e+06	1.02643e+07	55227.9	2.13612e+06	3.23742e+06	1.81785e+06
Q9NR99	Matrix-remodeling-associated protein 5 OS=Homo sapiens GN=MXRA5 PE=2 SV=3	0.028	2.284	0	1	3	1	1	2828	312	8.32	2.05	1	0	NA	NA	NA	369286	2.81028e+06	NA	NA	NA	NA	3.60131e+06	NA	512077	NA	NA	NA	NA	NA	1490815	NA	278088	NA	NA	NA	NA	360310	NA	225817	NA	597602	2.33772e+06	NA	866944	NA	NA	224044
Q96PC5	Melanoma inhibitory activity protein 2 OS=Homo sapiens GN=MIA2 PE=1 SV=4	0	7.024	2	3	13	2	1	1412	159.7	4.69	5.59	3	0	2.34474e+06	NA	NA	802722	136683	782984	NA	614462	NA	NA	193770	535429	146425	NA	NA	NA	26831.2	68219	1.52898e+06	335844	99537	2.88754e+06	16865.6	NA	NA	NA	699437	688832	NA	NA	379784	NA	113738	725709	15492.4
Q5JRA6	Melanoma inhibitory activity protein 3 OS=Homo sapiens GN=MIA3 PE=1 SV=1	0	10.927	2	4	9	4	1	1907	213.6	4.84	6.68	4	0	NA	NA	NA	641206	NA	320988	NA	NA	NA	NA	36096.3	231332	267855	NA	130988	NA	NA	NA	100827	486069	NA	153750	13123	NA	307374	NA	NA	1.65619e+06	NA	710283	1.50615e+06	15489	NA	NA	NA
P08582	Melanotransferrin OS=Homo sapiens GN=MELTF PE=1 SV=2	0	36.832	16	9	29	9	1	738	80.2	5.94	51.94	9	0	511544	1.19201e+06	1.61007e+07	6.0925e+06	417817	4.16501e+06	125260	1.97258e+06	1.63489e+06	315828	NA	684046	NA	728269	NA	5.74101e+06	275050	214048	189557	NA	NA	1.3404e+06	706257	NA	569319	1.59265e+06	131826	506321	NA	427262	649027	694974	805393	852193	378075
Q8TBP5	Membrane protein FAM174A OS=Homo sapiens GN=FAM174A PE=2 SV=1	0	11.36	13	1	19	1	1	190	19.9	6.33	35.08	1	0	NA	939155	NA	316225	911030	329360	NA	521123	2.63676e+06	153356	334348	560489	126142	224050	NA	383600	566910	234624	149303	237534	NA	761100	9316.19	NA	NA	2420883	649734	211192	NA	2.60248e+06	NA	NA	41445.5	291882	188652
O00264	Membrane-associated progesterone receptor component 1 OS=Homo sapiens GN=PGRMC1 PE=1 SV=3	0	14.209	21	2	19	2	1	195	21.7	4.7	52.93	2	0	NA	1.41478e+06	NA	249317	91939.5	NA	NA	2.00642e+06	140006	NA	104412	170539	67879	3.32145e+06	3.17878e+06	62472.1	189911	179927	561425	601728	679088	NA	14672	896622	73407	NA	110598	2.16724e+06	99558.2	1.34517e+06	2.21356e+06	46093.5	NA	NA	NA
Q16819	Meprin A subunit alpha OS=Homo sapiens GN=MEP1A PE=1 SV=2	0	16.048	4	2	41	2	1	746	84.4	5.72	107.86	2	0	NA	NA	NA	NA	1.33336e+06	NA	NA	330668	NA	NA	1.71081e+06	NA	NA	NA	1.30396e+06	159614	673656	NA	1.18939e+06	NA	4.17258e+06	NA	1.63523e+06	1.01018e+06	101402	388833	31357.6	NA	NA	514963	426781	144547	904052	NA	1.30146e+06
P01033	Metalloproteinase inhibitor 1 OS=Homo sapiens GN=TIMP1 PE=1 SV=1	0	30.641	44	6	14	6	1	207	23.2	8.1	35.7	6	0	471228	NA	5.29987e+06	784746	NA	96345.4	NA	310558	283447	2.79074e+06	541195	83696.9	2.49959e+06	3.99972e+06	NA	100781	NA	137165	NA	NA	NA	1.12496e+06	1.54111e+06	NA	NA	270341	NA	NA	NA	407395	644042	686305	297368	1.41131e+06	355862
P16035	Metalloproteinase inhibitor 2 OS=Homo sapiens GN=TIMP2 PE=1 SV=2	0	17.09	18	4	8	4	1	220	24.4	7.49	12.89	4	0	NA	NA	NA	113764	NA	100263	NA	175182	NA	NA	NA	NA	33781.1	NA	420844	NA	NA	NA	39048.9	79638.1	NA	NA	NA	33606.5	NA	NA	212736	NA	NA	208454	123245	12432.8	NA	1.95318e+06	NA
Q13361	Microfibrillar-associated protein 5 OS=Homo sapiens GN=MFAP5 PE=1 SV=1	0	5.427	5	1	3	1	1	173	19.6	5.94	2.63	1	0	NA	NA	NA	NA	NA	NA	40329.5	223468	NA	NA	NA	NA	NA	NA	NA	NA	NA	NA	NA	NA	NA	NA	NA	NA	NA	NA	NA	1.41025e+06	NA	NA	NA	NA	NA	NA	NA
Q9BRT3	Migration and invasion enhancer 1 OS=Homo sapiens GN=MIEN1 PE=1 SV=1	0	6.552	18	2	12	2	1	115	12.4	4.37	27.7	2	0	NA	NA	NA	1.39568e+06	83278.4	NA	555868	NA	55522.6	NA	85398	434886	NA	NA	NA	18191.1	NA	NA	NA	NA	NA	NA	51744.4	NA	NA	NA	NA	1.85157e+06	NA	NA	253802	227566	74984.1	NA	923900
P20774	Mimecan OS=Homo sapiens GN=OGN PE=1 SV=1	0	23.35	18	6	11	6	1	298	33.9	5.63	26.89	6	0	345881	NA	86594.1	NA	NA	14892.9	NA	2.72415e+06	NA	NA	17399	4478608	NA	NA	NA	NA	NA	NA	163806	NA	NA	NA	NA	NA	NA	NA	NA	NA	NA	197166	109637	NA	NA	NA	NA
Q9UJ68	Mitochondrial peptide methionine sulfoxide reductase OS=Homo sapiens GN=MSRA PE=1 SV=1	0.007	3.479	6	1	1	1	1	235	26.1	8.09	0	1	0	NA	NA	NA	NA	NA	145365	NA	NA	NA	NA	NA	NA	73258.3	NA	NA	NA	NA	NA	NA	NA	NA	NA	NA	NA	NA	NA	NA	NA	NA	NA	NA	NA	NA	NA	NA
Q16539	Mitogen-activated protein kinase 14 OS=Homo sapiens GN=MAPK14 PE=1 SV=3	0.018	2.628	2	1	3	1	1	360	41.3	5.78	0	1	0	NA	NA	NA	NA	184749	NA	NA	NA	NA	NA	130408	NA	NA	NA	NA	NA	NA	NA	63098.1	NA	NA	233972	NA	NA	NA	NA	297265	278834	NA	NA	NA	NA	NA	NA	40942
P26038	Moesin OS=Homo sapiens GN=MSN PE=1 SV=3	0	28.914	13	5	28	2	1	577	67.8	6.4	27.26	5	3	453580	NA	72249688	177891	447454	225384	NA	141385	NA	NA	464604	32467.5	575899	NA	NA	46592.3	267060	NA	248824	NA	NA	681365	13879.7	364873	NA	NA	165167	169650	NA	297574	67545	1.07104e+06	174021	6.27009e+06	518390
O96033	Molybdopterin synthase sulfur carrier subunit OS=Homo sapiens GN=MOCS2 PE=1 SV=1	0.005	3.713	22	2	2	2	1	88	9.7	4.72	3.81	2	0	NA	NA	NA	NA	NA	NA	NA	NA	NA	NA	NA	NA	NA	NA	NA	NA	NA	NA	NA	NA	NA	NA	NA	NA	NA	NA	NA	NA	NA	NA	NA	NA	NA	NA	NA
P08571	Monocyte differentiation antigen CD14 OS=Homo sapiens GN=CD14 PE=1 SV=2	0	192.289	49	16	407	16	1	375	40.1	6.23	1329.48	16	0	2.80371e+06	967309	2.86545e+08	4.85702e+07	643657	7.22179e+06	226023	7.95121e+07	1.41789e+06	1.48762e+06	5.21646e+06	1.07221e+08	2.19132e+06	6.52144e+06	1.11069e+06	9.61367e+06	1.00341e+06	1.13707e+06	4.84298e+06	2.16338e+06	298153	1.55175e+08	141363	4.70188e+06	2.87235e+06	2.29912e+06	183711	846126	2.00578e+06	3.58955e+06	4.01672e+06	67117.8	3.84323e+07	3.57715e+06	138341
Q96T58	Msx2-interacting protein OS=Homo sapiens GN=SPEN PE=1 SV=1	0.033	2.191	0	1	13	1	1	3664	402	7.64	27.75	1	0	NA	434714	1.38055e+06	477816	162504	469515	3.07576e+06	NA	3.82432e+06	NA	515357	1.53359e+06	NA	4.03197e+06	382255	NA	2.04942e+06	2.25734e+06	109286	3.86999e+06	NA	9.94356e+06	NA	NA	1.97161e+06	4.34578e+06	86529.4	NA	653401	3.42685e+06	3.6279e+06	1.08071e+06	NA	NA	NA
Q8N307	Mucin-20 OS=Homo sapiens GN=MUC20 PE=1 SV=3	0	22.42	31	4	32	4	1	709	71.9	5.07	52.13	4	0	115892	135849	2.32774e+06	975290	1.84124e+06	614546	1.05614e+06	584654	44786.8	518325	702547	521764	195515	246850	455396	NA	128643	438069	85369.2	NA	888066	168747	2.64942e+06	4.85894e+06	NA	NA	290280	8.98679e+06	598143	514332	762942	NA	1119792	NA	544294
Q6W4X9	Mucin-6 OS=Homo sapiens GN=MUC6 PE=1 SV=3	0	312.375	21	34	153	34	1	2439	256.9	7.39	519	34	0	3.21804e+06	555954	1.85837e+08	1.78756e+06	107871	5.29211e+06	1.74955e+06	7.38052e+06	337220	2.19222e+08	623889	6.50027e+07	216883	1.00879e+06	1.29772e+06	1.30879e+06	426202	5.14779e+06	1.74863e+06	6.04793e+06	1.02173e+06	NA	1.00479e+06	64272.1	134191	1.4374e+06	715687	1.263e+06	3.05729e+06	110308	557358	90411.8	2.79071e+06	4.14142e+06	3.26981e+06
Q96DR8	Mucin-like protein 1 OS=Homo sapiens GN=MUCL1 PE=1 SV=1	0	7.419	13	2	62	2	1	90	9	4.64	120.58	2	0	1.11301e+06	2294566	1139137	1.50273e+06	53811.6	329999	5.66408e+06	2.79661e+07	1.11795e+06	2.26261e+06	306926	5.03429e+06	2.26393e+06	5.58303e+06	2.00145e+07	5.47985e+06	5.41219e+06	1.37179e+06	782656	NA	2.05916e+06	714299	NA	1.05068e+06	539178	283556	276284	7.41918e+06	6.86721e+06	3573387	4968664	736098	85629.9	3.5771e+06	774915
Q13477	Mucosal addressin cell adhesion molecule 1 OS=Homo sapiens GN=MADCAM1 PE=1 SV=2	0	20.75	12	4	39	4	1	382	40.1	5.12	113.55	4	0	NA	466005	NA	5.05068e+06	1.09376e+06	7.14281e+06	1.73759e+06	6.04007e+06	NA	2011028	362225	1.53896e+06	4.29564e+06	4123573	89375.2	10212.6	436707	720747	624129	2.13096e+06	3.84922e+06	NA	NA	49824.3	2.87531e+06	NA	NA	5.4151e+06	NA	NA	8.10054e+06	82191.9	1.33563e+06	638133	1.00478e+06
Q13201	Multimerin-1 OS=Homo sapiens GN=MMRN1 PE=1 SV=3	0	15.661	2	3	186	3	1	1228	138	7.93	302.68	3	0	4.9613e+06	8.19478e+06	312518	1.36906e+07	1.33381e+07	8.4631e+06	8.44984e+06	1.94509e+07	3.84454e+06	7.43609e+06	274145	8.20003e+06	2.65166e+07	1.72159e+07	5.95209e+06	1.06456e+06	1.77071e+06	4.40712e+06	225028	8.14319e+06	8.10234e+06	1.343e+06	190707	4.52721e+06	5.93892e+06	3.08272e+06	1.99275e+07	3.90316e+07	379356	8.59979e+06	1.49855e+07	1.78711e+06	475203	1.06943e+07	1.77905e+06
Q9H8L6	Multimerin-2 OS=Homo sapiens GN=MMRN2 PE=1 SV=2	0	21.562	5	4	65	4	1	949	104.3	5.86	120.37	4	0	1.52031e+06	470123	5.18022e+06	1.74916e+07	2.98888e+06	1.13791e+07	2.93453e+06	2.39342e+06	61602.2	NA	4.04432e+06	3.95062e+06	2.66799e+06	1.94176e+06	2.42163e+06	1.65888e+06	1.8698e+06	3.26121e+06	735466	672338	3.71464e+06	225636	864596	1.71492e+06	NA	440926	2.05993e+06	6.70431e+06	NA	1.38498e+06	783088	73249.3	1.65579e+06	2.48163e+06	809691
Q7Z7M0	Multiple epidermal growth factor-like domains protein 8 OS=Homo sapiens GN=MEGF8 PE=1 SV=2	0	4.475	1	2	5	2	1	2845	302.9	6.87	0	2	0	93427.7	NA	305556	1.04555e+06	14103.3	NA	50018.5	104371	NA	484836	2905.01	187245	61577.5	NA	NA	17080.5	287549	361056	401670	419142	212317	470818	12647.3	NA	60944.9	114335	95952.7	NA	15212.3	88471.6	217245	NA	NA	NA	NA
Q9H1U4	Multiple epidermal growth factor-like domains protein 9 OS=Homo sapiens GN=MEGF9 PE=2 SV=3	0.002	4.088	2	1	3	1	1	602	62.9	5.67	6.26	1	0	330691	NA	NA	433426	112827	NA	NA	NA	240791	260399	NA	550918	596165	548829	138705	NA	285731	629856	24244.1	335570	737927	NA	78191.9	180132	NA	NA	NA	2351443	NA	1.54295e+06	NA	127244	NA	NA	117868
Q9H7P6	Multivesicular body subunit 12B OS=Homo sapiens GN=MVB12B PE=1 SV=2	0.055	1.652	3	1	3	1	1	319	35.6	8.15	1.96	1	0	NA	NA	NA	NA	NA	NA	NA	NA	NA	NA	NA	NA	NA	NA	NA	NA	NA	NA	NA	NA	NA	NA	NA	NA	NA	NA	NA	NA	NA	NA	NA	NA	NA	NA	NA
Q5BKX8	Muscle-related coiled-coil protein OS=Homo sapiens GN=MURC PE=1 SV=2	0.009	2.957	3	1	4	1	1	364	41.9	8.28	1.68	1	0	NA	NA	NA	NA	NA	NA	NA	170818	NA	NA	33162.8	2.27595e+06	73235.4	3.3108e+06	NA	NA	493107	NA	NA	NA	304976	NA	NA	46279.3	NA	NA	NA	NA	121283	NA	NA	NA	13937	NA	NA
O00499	Myc box-dependent-interacting protein 1 OS=Homo sapiens GN=BIN1 PE=1 SV=1	0	5.745	3	1	17	1	1	593	64.7	5.06	30.46	1	0	467349	344300	NA	1.71027e+06	863366	423700	NA	1088745	NA	184192	5.75318e+06	NA	114916	461689	NA	28389.2	68018.1	324184	7.833e+06	834501	NA	NA	NA	NA	279790	NA	1.4807e+06	NA	NA	252942	251540	154826	NA	1.52648e+06	906816
O95297	Myelin protein zero-like protein 1 OS=Homo sapiens GN=MPZL1 PE=1 SV=1	0.007	3.114	5	1	1	1	1	269	29.1	8.72	2.55	1	0	NA	NA	NA	NA	NA	NA	128737	1.29461e+06	NA	530405	NA	NA	137311	810373	NA	NA	156170	NA	NA	NA	561448	NA	NA	NA	NA	NA	NA	NA	NA	NA	992269	NA	NA	NA	NA
Q9Y2G1	Myelin regulatory factor OS=Homo sapiens GN=MYRF PE=1 SV=3	0.048	1.863	1	1	1	1	1	1151	124.3	7.44	0	1	0	NA	NA	NA	284562	NA	138125	NA	NA	NA	NA	NA	NA	NA	NA	NA	NA	NA	NA	NA	NA	NA	NA	NA	NA	NA	NA	NA	NA	NA	NA	NA	NA	NA	NA	NA
P20916	Myelin-associated glycoprotein OS=Homo sapiens GN=MAG PE=1 SV=1	0.036	2.045	2	1	1	1	1	626	69	5.03	0	1	0	30846.4	NA	NA	NA	NA	NA	NA	NA	NA	NA	NA	NA	NA	NA	NA	NA	NA	NA	NA	NA	NA	95710.7	NA	NA	NA	NA	NA	NA	NA	NA	NA	NA	NA	212565	NA
P24158	Myeloblastin OS=Homo sapiens GN=PRTN3 PE=1 SV=3	0	17.375	21	4	23	4	1	256	27.8	8.35	22.19	4	0	2.84879e+06	NA	2.8711e+06	2.95022e+06	64022.8	NA	NA	NA	NA	NA	592222	2149096	NA	NA	NA	91645.6	NA	NA	NA	39715.6	NA	NA	NA	NA	NA	1.10928e+06	140757	NA	124629	654855	NA	84963.7	329983	2.4429e+07	NA
P20138	Myeloid cell surface antigen CD33 OS=Homo sapiens GN=CD33 PE=1 SV=2	0	21.112	8	2	12	2	1	364	39.8	8.38	29.37	2	0	NA	NA	NA	120470	NA	89971.4	NA	2.12803e+06	NA	NA	94480.4	NA	NA	NA	NA	33781.5	NA	NA	NA	193796	NA	NA	NA	368094	131230	NA	NA	560964	360244	NA	197456	NA	NA	NA	NA
Q969H8	Myeloid-derived growth factor OS=Homo sapiens GN=MYDGF PE=1 SV=1	0	25.793	27	4	16	4	1	173	18.8	6.68	38.16	4	0	121646	NA	NA	757818	201354	533358	NA	2.55869e+07	NA	NA	361335	NA	NA	NA	NA	NA	NA	NA	340546	2.54947e+06	NA	NA	43750.8	16553.7	NA	NA	170417	NA	NA	NA	660185	NA	NA	418951	NA
Q99972	Myocilin OS=Homo sapiens GN=MYOC PE=1 SV=2	0	13.039	8	3	4	3	1	504	56.9	5.54	11.8	3	0	NA	NA	789626	57802.8	NA	98417.1	NA	6.16536e+06	NA	384167	NA	NA	660003	NA	NA	316935	193665	41943.5	160565	NA	983889	1.14638e+06	51457	57115.4	51948.4	102452	317650	98978.1	NA	NA	120694	NA	1.2514e+06	NA	326245
P02144	Myoglobin OS=Homo sapiens GN=MB PE=1 SV=2	0	32.735	22	4	9	4	1	154	17.2	7.68	38.98	4	0	NA	NA	NA	NA	49241.3	NA	24697.2	NA	NA	NA	99487.3	NA	NA	NA	NA	90745.1	NA	NA	NA	NA	NA	NA	NA	NA	NA	NA	79520.6	34509.2	NA	NA	NA	NA	NA	NA	22798.8
Q15746	Myosin light chain kinase, smooth muscle OS=Homo sapiens GN=MYLK PE=1 SV=4	0	22.301	2	4	105	4	1	1914	210.6	6.15	155.03	4	0	3.34572e+06	1.23347e+06	533518	1.10773e+06	2.76905e+06	2.02189e+06	836523	2.6506e+06	728893	648825	2.12543e+06	754119	2.27816e+06	2.02983e+06	1.47938e+06	249207	1.11154e+06	1.86874e+06	1.7665e+06	NA	374299	931454	501420	1.64705e+06	561967	1.22214e+06	3.43051e+06	2.74324e+07	1.506e+06	3.59393e+06	75145.7	325455	NA	2.08901e+06	1.48774e+07
P60660	Myosin light polypeptide 6 OS=Homo sapiens GN=MYL6 PE=1 SV=2	0	8.705	21	3	6	3	1	151	16.9	4.65	4.66	3	0	1.13361e+06	NA	17691.4	9189.77	127958	NA	NA	77360.1	401588	NA	103039	NA	NA	291168	NA	NA	NA	NA	NA	NA	NA	NA	NA	NA	1.33992e+06	995028	52482.6	NA	NA	NA	NA	111321	NA	825741	NA
O14950	Myosin regulatory light chain 12B OS=Homo sapiens GN=MYL12B PE=1 SV=2	0.005	3.563	6	1	1	1	1	172	19.8	4.84	2.36	1	0	NA	NA	NA	NA	NA	NA	NA	NA	NA	NA	NA	NA	NA	NA	NA	NA	NA	NA	NA	NA	NA	NA	NA	NA	NA	NA	NA	NA	NA	NA	NA	NA	NA	NA	NA
P35579	Myosin-9 OS=Homo sapiens GN=MYH9 PE=1 SV=4	0	57.625	7	12	59	11	1	1960	226.4	5.6	112.15	12	1	1.9082e+06	8.60879e+06	5.25958e+06	953895	458691	349059	3.48299e+06	2.29741e+06	9.42261e+06	2.63866e+06	331995	5.60946e+06	4.19401e+06	1.02211e+07	1.05731e+06	76311.7	4.09314e+06	3.21622e+06	1.61182e+06	9.1335e+06	1.94919e+06	1.68896e+06	1.56217e+06	6.279e+06	4.41563e+06	1.66818e+06	1.92695e+06	3.78601e+06	1.85986e+06	3.59811e+06	7.11827e+06	5.22413e+06	NA	938267	1.79571e+06
P58546	Myotrophin OS=Homo sapiens GN=MTPN PE=1 SV=2	0.012	2.738	17	1	2	1	1	118	12.9	5.52	6.08	1	0	590303	NA	NA	630472	NA	NA	NA	NA	NA	NA	NA	NA	NA	NA	NA	47203.9	NA	NA	NA	NA	NA	NA	NA	NA	NA	NA	NA	NA	NA	NA	NA	121810	NA	NA	NA
P29966	Myristoylated alanine-rich C-kinase substrate OS=Homo sapiens GN=MARCKS PE=1 SV=4	0	9.089	10	1	2	1	1	332	31.5	4.45	3.18	1	0	NA	NA	NA	NA	NA	NA	NA	NA	NA	NA	NA	NA	NA	NA	NA	NA	NA	NA	37074.3	NA	NA	NA	NA	NA	NA	NA	563776	NA	NA	NA	NA	NA	NA	NA	604140
P20933	N(4)-(beta-N-acetylglucosaminyl)-L-asparaginase OS=Homo sapiens GN=AGA PE=1 SV=2	0	12.967	10	2	26	2	1	346	37.2	6.28	52.26	2	0	3.4606e+06	NA	NA	NA	2.21732e+06	286726	59175.4	NA	NA	NA	2.11047e+06	NA	NA	NA	NA	2.5626e+06	NA	NA	1.28946e+06	632591	NA	709775	2.01297e+06	141449	NA	NA	2.32737e+06	365592	247247	NA	NA	NA	702473	219019	4.95809e+06
O95865	N(G),N(G)-dimethylarginine dimethylaminohydrolase 2 OS=Homo sapiens GN=DDAH2 PE=1 SV=1	0	19.988	30	6	12	6	1	285	29.6	6.01	25.18	6	0	507268	NA	NA	2.67216e+06	108468	44300.1	NA	1.32767e+06	19682.6	NA	NA	NA	74823.8	NA	NA	60605.1	NA	NA	NA	39587.5	NA	NA	NA	61969.2	NA	NA	38847.7	58780.9	NA	NA	431452	62253.5	NA	NA	226468
O14745	Na(+)/H(+) exchange regulatory cofactor NHE-RF1 OS=Homo sapiens GN=SLC9A3R1 PE=1 SV=4	0	7.236	8	2	4	2	1	358	38.8	5.77	7.36	2	0	NA	NA	NA	NA	NA	NA	NA	69262.3	NA	NA	NA	NA	NA	NA	NA	NA	NA	NA	7509.51	NA	17631.9	NA	NA	NA	NA	NA	NA	NA	NA	NA	NA	NA	NA	2.05208e+06	NA
Q5T2W1	Na(+)/H(+) exchange regulatory cofactor NHE-RF3 OS=Homo sapiens GN=PDZK1 PE=1 SV=2	0.01	2.822	3	1	1	1	1	519	57.1	5.55	2.48	1	0	NA	NA	NA	22620.7	NA	NA	NA	NA	NA	NA	NA	NA	NA	NA	NA	NA	NA	NA	NA	NA	NA	NA	NA	NA	NA	NA	NA	NA	NA	NA	NA	NA	NA	510225	10778.4
P34059	N-acetylgalactosamine-6-sulfatase OS=Homo sapiens GN=GALNS PE=1 SV=1	0	38.205	20	8	18	8	1	522	58	6.74	35.4	8	0	118632	NA	868665	7.13979e+06	NA	NA	138559	1.05745e+06	NA	53681.9	85878.9	1.6325e+06	45344.6	NA	76344.5	86617.3	162132	NA	113627	281278	NA	600013	NA	NA	337064	NA	49362.9	586594	31541.3	467539	NA	NA	181847	8.77157e+06	25707.9
P15586	N-acetylglucosamine-6-sulfatase OS=Homo sapiens GN=GNS PE=1 SV=3	0	114.441	31	17	324	17	1	552	62	8.31	663.56	17	0	5.9319e+06	1.81535e+07	5.12693e+07	2.26339e+07	3.094e+06	2.63557e+06	2.31494e+07	6.6027e+07	3.84772e+06	6.76443e+06	6.20092e+06	9.75273e+07	2.42033e+07	7.02272e+06	4.01228e+06	450579	1.46559e+06	2.68108e+06	6.11578e+06	5.64333e+06	1.7998e+06	6.81164e+07	172181	797965	7.55367e+06	2.74736e+06	5.51342e+06	783753	1.72566e+06	1889812	3.47344e+06	784760	7.51016e+06	1.19233e+08	3.14809e+06
Q9NY97	N-acetyllactosaminide beta-1,3-N-acetylglucosaminyltransferase 2 OS=Homo sapiens GN=B3GNT2 PE=1 SV=2	0.009	2.952	4	1	1	1	1	397	46	8.54	2.82	1	0	NA	NA	347817	712131	NA	NA	NA	NA	NA	NA	NA	172667	NA	NA	NA	NA	NA	NA	NA	NA	NA	NA	NA	NA	NA	351505	NA	NA	NA	NA	NA	NA	NA	718001	NA
P15559	NAD(P)H dehydrogenase [quinone] 1 OS=Homo sapiens GN=NQO1 PE=1 SV=1	0.019	2.603	4	1	1	1	1	274	30.8	8.88	0	1	0	NA	NA	NA	NA	NA	NA	NA	NA	NA	NA	NA	NA	NA	NA	NA	NA	NA	NA	NA	NA	NA	NA	NA	NA	NA	NA	NA	NA	NA	NA	NA	NA	NA	NA	NA
O96009	Napsin-A OS=Homo sapiens GN=NAPSA PE=1 SV=1	0	8.301	6	3	31	3	1	420	45.4	6.61	62.17	3	0	NA	1011784	NA	175860	NA	55460.2	207227	4.42382e+06	3.66838e+06	1.22237e+06	NA	1.98697e+06	NA	2.5543e+06	3332009	NA	877796	109962	NA	1.38729e+06	806932	NA	NA	376171	2.01952e+06	NA	NA	1.87348e+06	NA	4985237	763554	19802.2	NA	NA	30512.5
Q68D85	Natural cytotoxicity triggering receptor 3 ligand 1 OS=Homo sapiens GN=NCR3LG1 PE=1 SV=1	0	24.721	16	6	15	6	1	454	50.8	5.59	26.93	6	0	NA	NA	597560	127176	148222	304756	NA	NA	NA	94927.5	NA	NA	NA	68250.9	NA	NA	NA	64865.2	NA	NA	471917	NA	NA	NA	NA	NA	109777	1.9723e+06	NA	NA	183210	NA	NA	NA	35357.1
P55160	Nck-associated protein 1-like OS=Homo sapiens GN=NCKAP1L PE=1 SV=3	0.023	2.455	1	1	10	1	1	1127	128.1	6.86	6.87	1	0	NA	335531	NA	1.06981e+06	NA	283371	NA	258916	77899.4	168207	NA	NA	NA	290645	1.0162e+06	NA	55879.8	85480	204868	208896	209156	NA	NA	527469	85712.4	NA	512643	371822	NA	322615	348491	56212.7	NA	222582	108787
Q15223	Nectin-1 OS=Homo sapiens GN=NECTIN1 PE=1 SV=3	0	8.504	6	2	8	2	1	517	57.1	6.1	11.99	2	0	NA	NA	NA	753793	NA	NA	1.47523e+06	401184	NA	NA	163502	NA	NA	NA	NA	677430	NA	NA	NA	105866	NA	NA	NA	NA	NA	NA	NA	248639	NA	NA	NA	NA	NA	NA	NA
Q92692	Nectin-2 OS=Homo sapiens GN=NECTIN2 PE=1 SV=1	0	61.822	20	9	210	9	1	538	57.7	4.82	437.43	9	0	3.38151e+06	1.73221e+07	9.48389e+06	3.46824e+07	1.97059e+06	2.22537e+07	1.02538e+06	2.67371e+07	3.80058e+06	1.79368e+06	1.82784e+06	1.22526e+07	6.39368e+06	9.59344e+06	4.48121e+06	3.90957e+06	2.12528e+06	3.30548e+06	1.22402e+06	4.44273e+06	5.63082e+06	3.08636e+06	123039	1.10312e+06	7.61727e+06	3.37527e+06	1.9775e+06	5.06255e+07	127718	4.34823e+06	2.67657e+07	3.31872e+06	5.64395e+06	8.97508e+07	834084
Q9NQS3	Nectin-3 OS=Homo sapiens GN=NECTIN3 PE=1 SV=1	0	13.684	4	1	19	1	1	549	61	6.19	54.13	1	0	NA	NA	NA	1.31763e+06	19609.9	1.60175e+06	NA	624618	NA	NA	NA	NA	NA	NA	NA	392401	NA	NA	74416.9	NA	NA	1.18299e+06	NA	NA	114487	NA	NA	436196	NA	NA	NA	NA	234283	NA	NA
Q96NY8	Nectin-4 OS=Homo sapiens GN=NECTIN4 PE=1 SV=1	0	56.408	27	10	80	10	1	510	55.4	5.38	164.25	10	0	2.60005e+06	5.316e+06	1.1547e+06	1.39312e+07	404185	1.63441e+07	236516	7.71022e+06	2.91831e+06	1.34825e+06	841947	3.7843e+06	510320	2.93412e+06	594025	4.69338e+06	1.71115e+06	2.07262e+06	379706	7.19359e+06	1.43172e+06	44620.9	145436	998048	1.35849e+06	878858	155822	5.7667e+06	507621	6.28092e+06	1.6257e+07	953928	1.37035e+06	3.82058e+06	982793
Q15843	NEDD8 OS=Homo sapiens GN=NEDD8 PE=1 SV=1	0.049	1.828	17	1	1	1	1	81	9.1	8.43	0	1	0	NA	NA	NA	NA	NA	NA	NA	NA	NA	NA	NA	NA	NA	NA	NA	NA	NA	NA	NA	NA	NA	NA	NA	NA	NA	NA	NA	NA	NA	NA	NA	NA	NA	NA	NA
Q92859	Neogenin OS=Homo sapiens GN=NEO1 PE=1 SV=2	0	35.104	7	8	37	8	1	1461	159.9	6.54	68.98	8	0	1.69836e+06	120263	5.18155e+06	1.84987e+06	1.16077e+06	2.7749e+06	608966	2.07332e+06	NA	395575	1.68115e+06	588936	2.47567e+06	452796	49998.7	1.15222e+06	249558	432785	506950	485798	1.27278e+06	1.57599e+06	NA	340023	97149.8	NA	354787	2.86474e+06	2.26104e+07	524497	8504.07	1.14958e+06	NA	1.1486e+06	833780
P08473	Neprilysin OS=Homo sapiens GN=MME PE=1 SV=2	0	7.446	3	2	12	2	1	750	85.5	5.73	10.46	2	0	NA	143974	NA	881072	NA	NA	NA	NA	NA	NA	NA	490530	NA	NA	NA	NA	12478.4	NA	27995.5	NA	NA	NA	NA	NA	21162.4	NA	15342	NA	NA	NA	132063	16704.6	NA	6.45482e+06	NA
Q9UMX5	Neudesin OS=Homo sapiens GN=NENF PE=1 SV=1	0.005	3.747	5	1	40	1	1	172	18.8	5.69	61.59	1	0	249068	1.40722e+06	1.19759e+06	3.22609e+06	1.25638e+06	2.00201e+06	532886	2.1578e+06	999564	1.14325e+06	1.21313e+06	1.73546e+06	597420	2.81117e+06	1244916	38301.6	1.37933e+06	3494052	2.25884e+06	1.22556e+06	3100325	366907	83052.6	1.95448e+06	753238	298081	2.80353e+06	569373	176248	3.18379e+06	4.19878e+06	NA	NA	131764	2.10126e+06
P13591	Neural cell adhesion molecule 1 OS=Homo sapiens GN=NCAM1 PE=1 SV=3	0	66.979	17	11	273	11	1	858	94.5	4.87	617.9	11	0	1.09703e+07	5.6431e+06	1.57089e+07	1.5176e+07	7.86376e+06	5.44681e+06	4.75549e+06	6.26384e+06	6.63526e+06	7.49254e+06	7.40893e+06	6.95712e+06	1.28158e+07	9.91007e+06	3.73873e+06	5.04248e+06	2.4579e+06	7.41555e+06	4.27789e+06	7.14108e+06	9.51632e+06	1.34018e+07	4.3605e+06	2.68612e+06	3.91182e+06	4.93856e+06	8026746	5.21368e+06	6.33542e+06	1.24867e+07	1.41279e+07	1.21262e+06	2.33055e+06	6.91052e+07	1.02333e+07
O15394	Neural cell adhesion molecule 2 OS=Homo sapiens GN=NCAM2 PE=1 SV=2	0	11.154	3	2	4	2	1	837	93	5.6	13.04	2	0	NA	NA	NA	NA	NA	NA	NA	573902	NA	169853	NA	NA	NA	NA	NA	NA	NA	NA	27681.9	NA	NA	NA	NA	NA	NA	NA	NA	NA	144258	NA	NA	310861	NA	NA	NA
Q9Y4C0	Neurexin-3 OS=Homo sapiens GN=NRXN3 PE=1 SV=4	0.042	1.923	1	1	3	1	1	1643	180.5	5.54	1.7	1	0	NA	104624	NA	10067.7	583181	NA	NA	NA	67558.4	87544	58236.3	NA	NA	NA	NA	NA	NA	NA	NA	NA	NA	22706.2	NA	NA	NA	NA	NA	NA	NA	404249	NA	93337.7	NA	225566	NA
Q09666	Neuroblast differentiation-associated protein AHNAK OS=Homo sapiens GN=AHNAK PE=1 SV=2	0	309.47	31	69	350	69	1	5890	628.7	6.15	525.11	69	0	1.29209e+07	4.03856e+06	2.40254e+07	1.70592e+07	2.59047e+07	2.12886e+07	2.31537e+06	4.41501e+06	558556	9.88755e+06	1.2458e+07	2.2551e+07	1.06542e+07	9.51392e+06	1.41966e+06	9.65324e+06	1.40535e+06	2.01223e+06	1.07853e+07	4.72871e+06	2.45976e+06	3.69614e+06	1.69121e+06	2.17825e+06	1.98753e+06	1.81901e+06	1.69997e+07	7.47553e+07	693664	6.04456e+06	4.28907e+06	555220	2.07083e+06	1.2236e+07	5.21093e+07
O14594	Neurocan core protein OS=Homo sapiens GN=NCAN PE=1 SV=3	0.031	2.217	1	1	1	1	1	1321	143	5.38	1.78	1	0	195019	55791.2	NA	NA	NA	NA	NA	NA	133048	79599.8	NA	NA	NA	234869	NA	NA	NA	NA	NA	NA	388963	NA	NA	NA	NA	NA	132991	NA	NA	232227	760197	NA	NA	NA	NA
P05408	Neuroendocrine protein 7B2 OS=Homo sapiens GN=SCG5 PE=1 SV=2	0.002	3.942	9	1	2	1	1	212	23.7	5.96	4.18	1	0	NA	NA	NA	NA	103427	NA	NA	NA	NA	NA	NA	NA	NA	NA	162827	NA	NA	NA	NA	NA	NA	NA	150070	99568.2	NA	NA	NA	272456	87470.1	NA	NA	NA	NA	NA	NA
O94856	Neurofascin OS=Homo sapiens GN=NFASC PE=1 SV=4	0.055	1.661	1	1	1	1	1	1347	149.9	6.65	0	1	0	NA	NA	NA	NA	NA	NA	NA	NA	NA	NA	NA	NA	NA	NA	NA	93062.2	NA	NA	27572.2	447787	NA	NA	NA	NA	NA	NA	NA	NA	NA	NA	NA	NA	NA	NA	NA
P46531	Neurogenic locus notch homolog protein 1 OS=Homo sapiens GN=NOTCH1 PE=1 SV=4	0	6.171	1	1	12	1	1	2555	272.3	5.12	28.17	1	0	NA	15244620	9682932	NA	1.55887e+07	263373	8.40009e+06	6.21216e+06	7080480	1.44146e+07	NA	373107	1.21767e+07	7065653	7.31847e+06	60242.7	468342	265171	NA	NA	1.1124e+07	NA	7.29731e+06	1.65825e+07	1.34363e+07	NA	428225	2.16102e+07	6.00785e+06	6235737	8.82225e+06	9024519	1.02294e+06	53492.8	4796081
Q04721	Neurogenic locus notch homolog protein 2 OS=Homo sapiens GN=NOTCH2 PE=1 SV=3	0.01	2.805	1	1	1	1	1	2471	265.2	5.14	2.13	1	0	NA	NA	NA	NA	NA	NA	NA	NA	NA	NA	NA	NA	NA	NA	NA	NA	NA	NA	NA	NA	NA	NA	NA	NA	NA	NA	NA	NA	NA	NA	NA	NA	NA	NA	NA
Q7Z3B1	Neuronal growth regulator 1 OS=Homo sapiens GN=NEGR1 PE=1 SV=3	0	127.975	44	14	220	14	1	354	38.7	6.21	670.7	14	0	1.27624e+07	1.267e+07	2.30435e+07	1.33934e+07	1.72291e+06	1.18024e+07	1.59696e+07	32777392	3.89464e+06	5.64448e+06	1.80712e+06	7.12845e+06	4.83305e+07	6.7355e+06	3.56688e+06	2.92008e+06	2.89472e+06	1.64683e+06	3.34921e+06	7.46327e+06	1.19778e+07	4.5328e+07	1.6389e+06	2.93539e+06	6.24067e+06	3.16841e+06	1.51655e+06	2.48948e+07	1.68909e+06	2.31359e+06	1.61482e+07	995698	2.40544e+06	9.54136e+06	2.21584e+06
Q9Y639	Neuroplastin OS=Homo sapiens GN=NPTN PE=1 SV=2	0	13.937	7	2	26	2	1	398	44.4	7.99	35.11	2	0	923703	248523	NA	825711	481155	1.46535e+06	1.05421e+06	1.5324e+06	132793	940188	535591	NA	NA	628683	338177	418185	228262	495139	309237	225439	799141	419541	22743.6	545539	257756	NA	763604	NA	NA	1.18651e+06	1.2062e+06	NA	113769	1.65088e+06	501931
O15240	Neurosecretory protein VGF OS=Homo sapiens GN=VGF PE=1 SV=2	0	36.651	9	6	70	6	1	615	67.2	4.78	230.49	6	0	1.12145e+06	1.7719e+06	NA	1.19344e+06	1311420	2.02352e+06	399138	3.00647e+06	810448	1.51456e+06	1.24039e+06	888497	NA	377124	1.64145e+06	688086	1.17876e+06	1.25196e+06	4.04463e+06	685704	737848	NA	4.96418e+06	1.77056e+06	148395	580490	1.86579e+06	8.48773e+06	227265	5.85832e+06	6.30752e+06	107882	NA	729242	2.07638e+06
Q99574	Neuroserpin OS=Homo sapiens GN=SERPINI1 PE=1 SV=1	0	20.663	13	5	12	5	1	410	46.4	4.91	21.68	5	0	NA	NA	2.26571e+06	1.35231e+06	NA	197278	NA	728982	204818	248343	NA	NA	NA	373465	NA	NA	NA	611729	NA	1.62297e+06	NA	168125	NA	NA	104084	1357022	20029.9	NA	NA	788677	NA	NA	311698	607260	246856
P22894	Neutrophil collagenase OS=Homo sapiens GN=MMP8 PE=1 SV=1	0	11.953	10	4	5	4	1	467	53.4	6.87	6.47	4	0	NA	NA	NA	279528	NA	NA	61301.5	60386.4	NA	NA	422490	NA	NA	358113	NA	329363	NA	NA	60770.9	NA	NA	NA	NA	NA	NA	NA	33314.5	409802	172987	583658	165900	NA	NA	NA	177555
P59665	Neutrophil defensin 1 OS=Homo sapiens GN=DEFA1 PE=1 SV=1	0	9.697	20	3	12	3	1	94	10.2	6.99	11.71	3	0	NA	133739	NA	150798	NA	NA	114561	1.21542e+06	72211	NA	11769.1	169200	NA	85962.6	NA	7242.87	79232	NA	NA	472560	79333.3	NA	NA	NA	43551.1	NA	NA	99569.6	16089.1	82297.1	964298	NA	10701.6	NA	30913.6
P80188	Neutrophil gelatinase-associated lipocalin OS=Homo sapiens GN=LCN2 PE=1 SV=2	0	106.336	60	11	282	11	1	198	22.6	8.91	637.82	11	0	3.66168e+07	1.79102e+06	2122990	1.42029e+07	1.78798e+07	3.01707e+06	2.71949e+07	9.0983e+06	4.11103e+06	9.84913e+06	1.14674e+07	2.09266e+07	2.30588e+06	1.23752e+07	1.59707e+06	4.3559e+06	2.15754e+06	2.20574e+06	3.941e+06	1.48725e+07	5.15302e+06	2.19586e+06	665437	1.57465e+06	2.23715e+06	1.51769e+06	7.147e+06	7.45711e+06	1.08261e+06	2.4618e+06	7.7104e+06	1.34567e+06	2.11666e+06	2.12751e+06	6.96321e+07
Q5JS37	NHL repeat-containing protein 3 OS=Homo sapiens GN=NHLRC3 PE=2 SV=1	0	53.958	32	10	95	10	1	347	38.3	6.43	192.17	10	0	7.44146e+06	4.65238e+06	7.776e+06	5.22806e+06	1.0943e+06	3.05801e+06	79494.1	1.18691e+07	3.92015e+06	2.42483e+06	1.41417e+06	7.33798e+06	1.56759e+06	6.57523e+06	2.11127e+06	991788	2.7376e+06	2.40667e+06	123879	4.02625e+06	9.13588e+06	2.10549e+06	770784	NA	5605246	549264	1.43554e+06	5.36345e+06	3.23369e+06	1.2742e+07	4.57493e+06	1.43835e+06	2.06293e+06	4.9774e+06	665253
Q92542	Nicastrin OS=Homo sapiens GN=NCSTN PE=1 SV=2	0.005	3.708	2	1	1	1	1	709	78.4	5.99	0	1	0	NA	NA	NA	NA	NA	NA	NA	NA	NA	NA	NA	NA	NA	NA	NA	NA	NA	NA	NA	NA	NA	NA	NA	NA	NA	NA	NA	NA	NA	NA	NA	NA	NA	NA	NA
P43490	Nicotinamide phosphoribosyltransferase OS=Homo sapiens GN=NAMPT PE=1 SV=1	0.022	2.505	2	1	1	1	1	491	55.5	7.15	0	1	0	NA	440360	461204	NA	NA	NA	NA	NA	209644	253281	NA	NA	NA	767072	NA	NA	NA	57067.8	NA	637360	NA	NA	NA	NA	531724	464561	NA	NA	NA	479197	NA	437484	NA	NA	NA
Q15274	Nicotinate-nucleotide pyrophosphorylase [carboxylating] OS=Homo sapiens GN=QPRT PE=1 SV=3	0	7.086	7	2	9	2	1	297	30.8	6.21	15.21	2	0	NA	NA	NA	7.72527e+06	NA	NA	NA	782355	NA	NA	NA	NA	NA	NA	NA	NA	NA	NA	NA	NA	NA	NA	NA	NA	NA	NA	NA	238162	NA	NA	NA	NA	498301	NA	NA
P14543	Nidogen-1 OS=Homo sapiens GN=NID1 PE=1 SV=3	0	97.878	16	16	256	16	1	1247	136.3	5.29	715.31	16	0	8.09351e+06	1.5152e+06	3.89833e+07	2.3929e+07	6.32981e+06	4.25777e+07	77912.8	6.41334e+07	329314	3.48631e+06	4.65131e+06	2.34882e+07	2.77523e+06	9.69553e+06	419234	5.16866e+06	3.37239e+06	5.75723e+06	4.6764e+06	2.3064e+07	963522	4.95684e+06	1.48491e+06	2.10202e+06	7.05477e+06	708712	1.79384e+06	5.21361e+06	590667	1.74397e+06	1.79549e+07	183899	7.92435e+07	1.59155e+07	3.35822e+06
Q14112	Nidogen-2 OS=Homo sapiens GN=NID2 PE=1 SV=3	0.019	2.571	1	1	2	1	1	1375	151.2	5.29	3.64	1	0	NA	NA	NA	NA	253987	92395.5	NA	93061.1	NA	158071	229488	NA	NA	NA	NA	186080	NA	NA	NA	NA	90347.6	NA	NA	NA	NA	NA	48317.4	NA	NA	115112	255954	NA	NA	NA	200033
P26718	NKG2-D type II integral membrane protein OS=Homo sapiens GN=KLRK1 PE=1 SV=1	0	4.478	5	1	4	1	1	216	25.3	8.21	5.88	1	0	91315.7	NA	1.00652e+06	56188.6	NA	93103.5	NA	514482	NA	NA	NA	NA	85773.1	131021	NA	428647	NA	NA	NA	NA	200355	NA	NA	26905.1	NA	NA	NA	269834	NA	NA	NA	NA	186977	413863	139503
P10153	Non-secretory ribonuclease OS=Homo sapiens GN=RNASE2 PE=1 SV=2	0	118.511	40	9	1445	9	1	161	18.3	8.73	4730.11	9	0	5.10976e+07	4.73753e+07	1.46359e+08	2.83371e+07	3.70012e+07	3.16179e+07	1.37289e+08	1.22894e+08	1.38053e+07	7.81738e+07	3.74993e+07	5.30931e+07	6.09358e+07	2.05599e+08	2.35804e+07	6.20317e+07	2.3272e+07	3.86845e+07	2.92816e+07	1.70983e+08	1.65101e+08	1.99974e+08	1.88551e+07	4.39512e+07	1.18845e+08	1.08415e+08	1.671e+07	5.78277e+08	2.19053e+06	3.3933e+07	2.47356e+08	5.81577e+06	1.42356e+07	8.88116e+07	8.07055e+07
P51688	N-sulphoglucosamine sulphohydrolase OS=Homo sapiens GN=SGSH PE=1 SV=1	0	27.18	18	6	48	6	1	502	56.7	6.95	103.18	6	0	NA	NA	2.72369e+06	1.03046e+06	NA	3.37843e+06	419321	203265	NA	317388	NA	335963	NA	NA	1.44124e+06	273823	NA	NA	NA	293084	1.05718e+06	552286	NA	NA	NA	460948	142800	NA	NA	NA	67083	NA	1.27514e+06	1.50931e+06	108861
P61970	Nuclear transport factor 2 OS=Homo sapiens GN=NUTF2 PE=1 SV=1	0	41.055	57	5	41	5	1	127	14.5	5.38	82.26	5	0	572149	513636	3.06508e+06	2.39977e+07	1.16508e+06	3.72878e+06	797955	1.60644e+07	1.5219e+06	1.25207e+06	713368	1.24722e+07	1.39144e+06	1.08237e+06	2.2627e+06	1.05844e+06	1.61952e+06	1.19514e+06	448705	6.05944e+06	1.10363e+06	455066	6420.09	536142	2.60659e+06	567344	815880	484175	202231	1.1016e+06	2.8228e+06	257714	2.24765e+06	1.69188e+06	105973
Q02818	Nucleobindin-1 OS=Homo sapiens GN=NUCB1 PE=1 SV=4	0	45.594	27	10	48	10	1	461	53.8	5.25	57.76	10	0	500282	544737	6.24968e+06	9.79396e+06	587853	1.96521e+06	281176	2.15293e+06	317573	1.55745e+06	1.07981e+06	6.34661e+06	1.16651e+07	4.84803e+06	130755	1.04901e+06	2.04692e+06	257179	2.27176e+06	2.37729e+06	1.37799e+06	326339	266691	1.774e+06	815497	309280	769341	2.55212e+06	59876.5	1.38153e+06	960098	127804	NA	6304683	297225
P80303	Nucleobindin-2 OS=Homo sapiens GN=NUCB2 PE=1 SV=2	0	9.629	5	2	2	2	1	420	50.2	5.12	4.94	2	0	560217	NA	NA	NA	403022	133975	636962	16894.6	203158	573539	NA	NA	NA	362212	328249	14669.7	NA	59824.2	231459	NA	NA	404299	153235	310273	NA	184513	50667.8	655641	NA	74214.5	121062	32698	NA	NA	NA
P19338	Nucleolin OS=Homo sapiens GN=NCL PE=1 SV=3	0.031	2.243	1	1	1	1	1	710	76.6	4.7	0	1	0	38063.5	NA	NA	519454	NA	NA	NA	NA	NA	NA	NA	5795382	NA	2.85039e+06	NA	NA	830875	NA	NA	NA	NA	NA	NA	NA	NA	NA	161459	NA	183436	359209	NA	NA	NA	NA	NA
P06748	Nucleophosmin OS=Homo sapiens GN=NPM1 PE=1 SV=2	0	13.496	17	2	5	2	1	294	32.6	4.78	11.19	2	0	NA	NA	NA	NA	NA	471601	NA	NA	NA	NA	NA	NA	NA	NA	NA	NA	NA	NA	NA	NA	NA	NA	NA	NA	NA	NA	NA	NA	NA	NA	NA	NA	NA	NA	NA
Q9NTK5	Obg-like ATPase 1 OS=Homo sapiens GN=OLA1 PE=1 SV=2	0.036	2.033	4	1	6	1	1	396	44.7	7.81	7.35	1	0	NA	NA	NA	NA	NA	NA	NA	NA	NA	NA	NA	NA	NA	NA	NA	NA	NA	NA	NA	NA	NA	NA	NA	NA	NA	NA	NA	NA	NA	NA	NA	NA	NA	NA	294688
Q6UX06	Olfactomedin-4 OS=Homo sapiens GN=OLFM4 PE=1 SV=1	0	22.995	13	6	10	6	1	510	57.2	5.69	15.58	6	0	186652	NA	NA	341822	NA	NA	NA	26980.1	299963	NA	2.53179e+06	NA	NA	NA	NA	NA	NA	NA	NA	331444	NA	527239	NA	NA	NA	NA	NA	NA	158189	NA	NA	NA	217109	68507.1	NA
P10451	Osteopontin OS=Homo sapiens GN=SPP1 PE=1 SV=1	0	493.263	64	22	2950	2	1	314	35.4	4.58	10335.3	22	48	3.03846e+08	8.81355e+07	4.65869e+08	3.49596e+08	2.96207e+08	1.95303e+08	7.34845e+06	1.247e+08	4.05651e+07	2.2152e+08	5.25339e+07	2.66231e+08	4.19249e+08	2.82399e+08	7.79966e+06	1.62347e+07	1.45552e+07	8.66798e+07	3.25975e+07	6.13243e+07	1.51369e+08	3.12094e+08	6.78717e+07	1.10578e+07	9.39358e+07	4.98079e+07	6.80689e+07	7.8096e+08	8.65352e+07	6.49575e+07	2.35602e+08	5.1461e+06	5.87978e+07	1.56288e+08	1.18767e+08
P78380	Oxidized low-density lipoprotein receptor 1 OS=Homo sapiens GN=OLR1 PE=1 SV=1	0	10.937	14	3	11	3	1	273	30.9	7.28	13.02	3	0	NA	NA	952557	1.85866e+06	NA	NA	NA	NA	NA	NA	NA	NA	NA	NA	NA	NA	NA	NA	72710.8	NA	NA	NA	NA	NA	NA	NA	NA	NA	NA	NA	NA	NA	NA	NA	79891.3
P50897	Palmitoyl-protein thioesterase 1 OS=Homo sapiens GN=PPT1 PE=1 SV=1	0.017	2.637	5	1	2	1	1	306	34.2	6.52	0	1	0	NA	413547	NA	101688	317368	NA	160953	NA	637953	NA	163384	426261	NA	NA	NA	71745.7	NA	NA	NA	375564	NA	NA	NA	NA	NA	550917	NA	NA	NA	NA	NA	249757	NA	1297027	NA
P04746	Pancreatic alpha-amylase OS=Homo sapiens GN=AMY2A PE=1 SV=2	0	299.344	63	21	1398	4	1	511	57.7	7.05	4153.18	21	1	525747	425929	1.04598e+07	3.99995e+07	294722	7.66592e+07	5.15084e+06	1.16537e+07	3.2971e+06	NA	2.03079e+06	6.56922e+06	5.55944e+06	5.12823e+06	193142	1.04576e+07	NA	NA	158298	3.70182e+06	7.10321e+06	6.00635e+07	107026	NA	6.60778e+06	1.09686e+07	2.41774e+06	5.5448e+06	NA	26633.5	8.14011e+06	242769	1.27816e+07	3.31629e+07	459383
P55259	Pancreatic secretory granule membrane major glycoprotein GP2 OS=Homo sapiens GN=GP2 PE=2 SV=3	0	13.273	9	5	150	5	1	537	59.4	5.24	306.48	5	0	3.01899e+06	5.49561e+06	2.33352e+06	9.31684e+06	1.46605e+07	1.1593e+07	3.7132e+07	4.29356e+07	6443920	1.34833e+07	2.90224e+06	2.48765e+06	3.82785e+07	1.15039e+07	2.86406e+07	5.44369e+06	1.09072e+07	1.12903e+07	2.81091e+07	2.00847e+07	21501796	4.82615e+06	7.19092e+06	1.37099e+07	1.43452e+07	3.81151e+06	2.99953e+06	5.49292e+07	236956	3.10392e+07	37421624	47998.3	NA	5.97054e+06	7.24145e+06
O95497	Pantetheinase OS=Homo sapiens GN=VNN1 PE=1 SV=2	0	26.807	15	7	29	7	1	513	57	5.55	51.01	7	0	3.94822e+06	2.37376e+06	1.04395e+06	412085	1.25918e+06	1.07112e+06	149009	425009	2.98787e+06	2.06468e+06	1.59673e+06	1.64264e+06	NA	891786	306373	354515	242849	509282	533011	430768	1.00786e+06	947649	1.12831e+06	22872.8	1.16297e+06	935049	945857	737565	234825	411959	3.56375e+06	115090	1.62623e+06	1.55448e+06	1.00492e+06
O95428	Papilin OS=Homo sapiens GN=PAPLN PE=2 SV=4	0.001	4.159	1	1	1	1	1	1278	137.6	6.89	3.03	1	0	NA	NA	NA	NA	NA	NA	NA	NA	NA	NA	NA	NA	NA	NA	NA	NA	NA	NA	NA	NA	NA	NA	NA	NA	NA	NA	NA	NA	NA	NA	NA	NA	NA	NA	NA
Q9BXP8	Pappalysin-2 OS=Homo sapiens GN=PAPPA2 PE=1 SV=4	0	148.186	18	22	129	22	1	1791	198.4	5.47	291.59	22	0	4.18614e+06	8.85005e+06	2.41431e+07	1.60666e+07	2.02433e+06	1.10357e+07	558928	2.1434e+06	1.84097e+06	7.35013e+06	1.17107e+07	2.06292e+07	468164	7.87762e+06	829893	3.19773e+06	71368.3	475808	4.66903e+06	1.90102e+06	553131	3.89222e+06	2.74543e+06	330749	2.31566e+06	2.42133e+06	3.25826e+06	1.656e+06	381421	813481	2.23224e+06	168801	2.71494e+06	1.74172e+08	1.87069e+06
P0DJD8	Pepsin A-3 OS=Homo sapiens GN=PGA3 PE=1 SV=1	0	32.455	12	9	360	9	1	388	42	4.41	670.02	9	0	7.24534e+07	2.36701e+06	5.37111e+07	3.93185e+07	1.9647e+07	2.13043e+07	2.66831e+07	1.06412e+08	601146	1.24206e+07	2.32582e+07	4.34446e+07	1.98088e+07	3.50932e+07	1.61891e+06	1.53053e+07	3.73744e+06	3.01323e+06	1.14613e+07	1.40048e+07	5.66006e+06	2.53946e+08	599390	2.97784e+06	1.57889e+08	9.72097e+06	4.41208e+06	2.92628e+06	245306	4.51284e+06	1.54279e+07	850942	646312	6.64735e+07	1.27096e+07
O43692	Peptidase inhibitor 15 OS=Homo sapiens GN=PI15 PE=1 SV=1	0.017	2.632	4	1	5	1	1	258	29	8.03	10.28	1	0	343595	2.42598e+06	1.75908e+06	204837	NA	NA	NA	509900	1.46424e+06	63579.1	78322.9	NA	NA	430539	NA	NA	50002.4	NA	58945040	454140	NA	1.89497e+06	NA	NA	NA	NA	NA	NA	NA	140837	424961	73180	NA	684957	NA
Q6UXB8	Peptidase inhibitor 16 OS=Homo sapiens GN=PI16 PE=1 SV=1	0	188.466	25	11	613	11	1	463	49.4	5.39	1640.44	11	0	2.28501e+07	1.071e+07	2.42561e+08	3.88921e+07	5.85072e+06	7.10743e+07	3.83747e+06	1.51832e+08	8.82983e+06	8.95331e+06	1.39624e+07	1.35859e+08	2.01151e+07	8.8424e+07	4.43466e+06	1.41061e+07	3.52646e+06	3.93794e+06	1.36024e+07	5.68357e+07	5.92194e+07	1.90174e+08	2.79719e+06	1.38781e+06	4.37661e+07	6.3439e+07	1.08766e+07	4.10386e+07	1.29819e+06	2.95316e+06	4.15566e+07	2.16066e+06	1.8855e+07	1.00046e+07	7.3122e+06
O75594	Peptidoglycan recognition protein 1 OS=Homo sapiens GN=PGLYRP1 PE=1 SV=1	0	78.739	46	8	243	8	1	196	21.7	8.59	877.31	8	0	2.92944e+06	236133	5.38851e+07	3.74214e+07	413467	1.52987e+07	NA	3.42128e+07	105911	776521	3.46624e+06	2.49239e+07	2.6631e+06	5.13082e+06	NA	3.37199e+07	1.38366e+06	541008	4.41395e+06	6.74303e+07	2.54385e+07	7.44148e+06	430851	475538	1.32557e+07	5.74516e+06	466010	7.53414e+07	872866	NA	4.10743e+07	12349.2	242109	1.06763e+07	1.827e+06
P62937	Peptidyl-prolyl cis-trans isomerase A OS=Homo sapiens GN=PPIA PE=1 SV=2	0	9.373	15	2	4	2	1	165	18	7.81	6.59	2	0	2.75014e+06	1.78244e+06	NA	8.99843e+06	4.01048e+06	351580	326945	421902	2.69882e+06	493471	1.635e+06	260922	NA	207512	NA	1.56012e+07	NA	700699	1.21525e+06	1.57226e+06	NA	NA	2.23507e+06	NA	3.95208e+06	2.4167e+06	2.04123e+06	1.08173e+06	NA	NA	1.12722e+06	NA	383343	995248	NA
P23284	Peptidyl-prolyl cis-trans isomerase B OS=Homo sapiens GN=PPIB PE=1 SV=2	0	10.75	12	2	13	2	1	216	23.7	9.41	14.37	2	0	1.1943e+06	68518.1	489216	4.75987e+06	1.03851e+06	178470	NA	NA	NA	309990	259788	534562	NA	1191513	1.24576e+06	289150	689644	NA	129592	69514.2	NA	735150	NA	1.74183e+06	NA	NA	NA	NA	20319	134757	NA	162088	25307	2.16138e+06	872109
P62942	Peptidyl-prolyl cis-trans isomerase FKBP1A OS=Homo sapiens GN=FKBP1A PE=1 SV=2	0.001	4.273	17	1	1	1	1	108	11.9	8.16	4.41	1	0	NA	NA	NA	NA	NA	NA	NA	NA	NA	NA	NA	NA	NA	NA	NA	NA	NA	NA	NA	NA	NA	NA	NA	NA	NA	NA	NA	NA	NA	NA	NA	NA	NA	NA	NA
O60664	Perilipin-3 OS=Homo sapiens GN=PLIN3 PE=1 SV=3	0.002	3.897	3	1	5	1	1	434	47	5.44	4.55	1	0	NA	NA	NA	58690.8	NA	NA	NA	NA	NA	61210.4	NA	380136	NA	NA	NA	NA	NA	NA	22657.7	NA	NA	NA	NA	NA	NA	NA	23053.4	NA	NA	NA	NA	NA	NA	266292	456504
O60437	Periplakin OS=Homo sapiens GN=PPL PE=1 SV=4	0	10.289	2	3	10	3	1	1756	204.6	5.6	5.92	3	0	202309	NA	NA	480573	NA	33875.4	NA	NA	NA	NA	NA	380303	NA	206250	NA	NA	NA	NA	84846.6	NA	NA	NA	NA	55403.1	NA	NA	NA	NA	NA	NA	NA	NA	NA	NA	1.77617e+06
Q06830	Peroxiredoxin-1 OS=Homo sapiens GN=PRDX1 PE=1 SV=1	0	27.55	36	6	31	5	1	199	22.1	8.13	68.81	6	1	771850	424986	4.88296e+06	2.73403e+06	374717	2.15558e+06	73352.4	273283	61574.5	456411	1.00287e+06	3.45219e+06	171744	NA	43259.9	696856	81259.5	62306	913412	473250	NA	80005.7	104199	13959.3	124067	186697	70487.6	441092	384797	NA	NA	67322.9	356525	4.80835e+06	1.09878e+07
P32119	Peroxiredoxin-2 OS=Homo sapiens GN=PRDX2 PE=1 SV=5	0	17.874	24	5	15	4	1	198	21.9	5.97	37.31	5	0	145693	NA	1.57966e+06	430051	NA	NA	NA	NA	NA	NA	NA	258464	NA	NA	NA	NA	NA	NA	NA	NA	NA	NA	NA	NA	NA	NA	NA	NA	NA	NA	NA	NA	10080.9	445289	NA
P30044	Peroxiredoxin-5, mitochondrial OS=Homo sapiens GN=PRDX5 PE=1 SV=4	0.01	2.864	4	1	2	1	1	214	22.1	8.7	2.29	1	0	364462	NA	NA	348602	186213	36094.4	NA	149129	75993.4	NA	29436.9	1.49194e+06	NA	193108	159544	NA	NA	NA	NA	NA	161561	NA	NA	NA	38936.9	79733.9	217898	NA	396777	NA	NA	379577	NA	2.53331e+06	NA
Q00325	Phosphate carrier protein, mitochondrial OS=Homo sapiens GN=SLC25A3 PE=1 SV=2	0.002	3.845	3	1	1	1	1	362	40.1	9.38	0	1	0	NA	NA	NA	NA	NA	NA	NA	NA	NA	NA	NA	NA	NA	NA	NA	NA	NA	NA	NA	NA	NA	NA	NA	NA	NA	NA	NA	NA	NA	NA	NA	NA	NA	NA	NA
P04180	Phosphatidylcholine-sterol acyltransferase OS=Homo sapiens GN=LCAT PE=1 SV=1	0	32.966	23	7	35	7	1	440	49.5	6.11	92.4	7	0	163045	2.55646e+06	1.06449e+07	8.55994e+06	191568	5.73726e+06	1.26426e+06	4.00002e+06	2.14913e+06	431140	260329	3.63262e+06	131331	978473	NA	546887	253590	385337	37595.9	NA	1.79291e+06	4.08791e+06	104904	54972.7	417641	1.68545e+06	NA	227369	244749	395556	148763	7.91399e+06	653266	1.27491e+06	38155.1
P30086	Phosphatidylethanolamine-binding protein 1 OS=Homo sapiens GN=PEBP1 PE=1 SV=3	0	69.253	69	10	87	10	1	187	21	7.53	247.51	10	0	2.05346e+06	NA	1.2886e+07	1.53694e+07	356743	195930	NA	6.94793e+06	NA	850811	178469	5.25327e+06	320384	1.67386e+06	973139	1.90457e+06	237113	387035	39859.7	1.32159e+06	1.31667e+06	2.14413e+07	133148	584200	4.59763e+06	NA	260482	1077858	432413	323692	824301	419503	1.49224e+06	5.55649e+07	673998
Q96S96	Phosphatidylethanolamine-binding protein 4 OS=Homo sapiens GN=PEBP4 PE=1 SV=3	0	31.159	34	5	32	5	1	227	25.7	6.54	75.01	5	0	985248	1674744	7.27966e+06	7.54701e+06	2.92148e+06	1.33746e+06	1.44256e+06	1.47666e+06	1.21683e+06	3.39927e+06	643253	3.64609e+06	1.61835e+06	834133	856944	4.76824e+06	623672	1.1762e+06	2.14069e+06	972059	566681	602155	552788	337048	3.82104e+06	1.24181e+06	116075	121216	390997	1.4731e+06	2.85422e+06	288766	1.4336e+06	6.06256e+06	830392
O00443	Phosphatidylinositol 4-phosphate 3-kinase C2 domain-containing subunit alpha OS=Homo sapiens GN=PIK3C2A PE=1 SV=2	0.036	2.058	0	1	30	1	1	1686	190.6	8.02	19.81	1	0	NA	NA	NA	NA	NA	NA	NA	NA	NA	NA	NA	NA	NA	NA	NA	NA	NA	NA	NA	NA	NA	NA	NA	NA	NA	NA	NA	NA	NA	NA	NA	NA	NA	NA	NA
P80108	Phosphatidylinositol-glycan-specific phospholipase D OS=Homo sapiens GN=GPLD1 PE=1 SV=3	0	31.262	11	7	20	7	1	840	92.3	6.37	38.11	7	0	67767.9	NA	9.30987e+06	36677.3	68105.1	NA	1.97747e+06	337068	NA	48625.3	NA	2.27555e+06	768420	328351	NA	NA	169612	363166	38209.1	NA	574935	247321	NA	433236	NA	159934	NA	1.74969e+06	267558	217107	NA	56863.1	3.73957e+06	17814	48606.4
P00558	Phosphoglycerate kinase 1 OS=Homo sapiens GN=PGK1 PE=1 SV=3	0	26.193	19	5	17	5	1	417	44.6	8.1	31.85	5	0	1.05127e+06	NA	NA	402101	299405	127801	78239.3	136651	NA	147324	888138	NA	NA	184228	NA	558416	NA	NA	582430	130059	NA	NA	656239	NA	295738	NA	253585	NA	NA	253376	237842	87356.8	44139.2	3.11225e+06	279710
P18669	Phosphoglycerate mutase 1 OS=Homo sapiens GN=PGAM1 PE=1 SV=2	0	10.679	26	4	8	4	1	254	28.8	7.18	7.83	4	0	NA	NA	NA	2.16252e+06	NA	NA	NA	131973	NA	NA	NA	NA	97831.3	NA	NA	NA	NA	NA	NA	NA	NA	NA	NA	744549	NA	172500	NA	NA	NA	37597.5	NA	13311.2	NA	264901	NA
Q96FE7	Phosphoinositide-3-kinase-interacting protein 1 OS=Homo sapiens GN=PIK3IP1 PE=1 SV=2	0	58.663	21	7	884	7	1	263	28.2	5.01	3117.29	7	0	1.97815e+08	1.85968e+07	86976595	1.01989e+08	6.59704e+07	3.03631e+07	2.24679e+07	6.85958e+07	1.43693e+07	4.41011e+07	3.75211e+07	3.59662e+07	9.77029e+06	7.58214e+07	4.47919e+06	5.20975e+07	1.17104e+07	4.92429e+07	4.01849e+07	4.54434e+07	1.1228e+08	5.64346e+07	9.60166e+07	3.39355e+07	1.86019e+07	2.28702e+07	2.19489e+07	1.29697e+08	2.89518e+06	2.07088e+07	1.07052e+08	2.77754e+06	1.4538e+07	1.28593e+08	4.44816e+07
Q8IV08	Phospholipase D3 OS=Homo sapiens GN=PLD3 PE=1 SV=1	0	11.867	10	3	10	3	1	490	54.7	6.47	21.71	3	0	80216.5	NA	NA	701861	442716	423923	NA	NA	NA	NA	182580	1.43936e+06	NA	NA	NA	NA	NA	NA	447360	NA	NA	NA	NA	NA	NA	NA	1.99709e+06	NA	NA	NA	294438	NA	355853	1.0548e+06	888516
P36955	Pigment epithelium-derived factor OS=Homo sapiens GN=SERPINF1 PE=1 SV=4	0	57.562	33	10	28	10	1	418	46.3	6.38	72.59	10	0	307033	288509	1.18371e+07	601063	403681	182864	1.74246e+06	1.00562e+06	586230	41608.8	855708	10665670	NA	1.58748e+06	261934	4.26912e+06	NA	1.02003e+06	31965.1	NA	603318	82193.1	NA	39313.1	NA	NA	55342.2	741976	214034	NA	NA	51275.9	1.26992e+07	685570	NA
P53801	Pituitary tumor-transforming gene 1 protein-interacting protein OS=Homo sapiens GN=PTTG1IP PE=1 SV=1	0	6.477	10	1	3	1	1	180	20.3	8.79	9.32	1	0	NA	NA	NA	NA	NA	NA	NA	NA	NA	NA	NA	NA	754053	NA	NA	NA	NA	NA	NA	NA	NA	NA	NA	NA	NA	NA	NA	NA	NA	NA	NA	NA	NA	NA	NA
Q9BTY2	Plasma alpha-L-fucosidase OS=Homo sapiens GN=FUCA2 PE=1 SV=2	0	15.273	10	4	13	4	1	467	54	6.25	5.99	4	0	5881.04	NA	NA	1.66476e+06	856548	NA	3218526	9.63227e+06	NA	NA	1.79759e+06	1.92823e+06	2.34941e+06	2.37924e+06	4.2785e+06	NA	1.49671e+06	NA	122628	NA	NA	NA	NA	1.08199e+07	517785	NA	59920.8	17262228	256172	41890.1	97108.7	1.31437e+06	NA	3.35545e+06	3.37302e+06
P03952	Plasma kallikrein OS=Homo sapiens GN=KLKB1 PE=1 SV=1	0.007	3.093	2	1	1	1	1	638	71.3	8.22	1.95	1	0	NA	NA	NA	NA	NA	NA	NA	NA	NA	NA	NA	NA	NA	NA	NA	NA	NA	NA	NA	NA	NA	NA	NA	NA	NA	NA	NA	NA	NA	NA	NA	NA	NA	NA	NA
P05154	Plasma serine protease inhibitor OS=Homo sapiens GN=SERPINA5 PE=1 SV=3	0	43.991	24	8	63	8	1	406	45.6	9.26	125.23	8	0	1.18334e+06	59491.2	2.50779e+06	8.4929e+06	359460	1.74021e+06	573984	3.90932e+06	NA	1.73149e+06	602360	1.06667e+06	3.91533e+06	NA	540466	6.89321e+06	NA	86736.3	669326	357640	NA	1787512	139137	3.97203e+06	299576	NA	58356.4	7.6734e+06	NA	120079	140867	NA	1.67111e+07	7.19723e+06	1.82745e+06
P00747	Plasminogen OS=Homo sapiens GN=PLG PE=1 SV=2	0	424.575	63	45	938	45	1	810	90.5	7.24	2572.05	45	0	1.93829e+07	1.00166e+07	3.4105e+08	3.84569e+07	2.0262e+07	1.88259e+07	2.06248e+07	5.43434e+07	7.4826e+06	1.16957e+08	1.25656e+07	3.81821e+07	1.37588e+07	3.22002e+07	7.18667e+06	1.19226e+07	7.94669e+06	2.0892e+07	1.72807e+07	1.87661e+07	7.65617e+06	4.94933e+07	8.78493e+06	7.21641e+06	1.38754e+07	3.64614e+06	2.30842e+07	4.42586e+07	1.75972e+07	1.82931e+07	3.24523e+07	4.09672e+06	2.14049e+08	4.4287e+07	1.20367e+07
P13796	Plastin-2 OS=Homo sapiens GN=LCP1 PE=1 SV=6	0	10.684	7	3	5	3	1	627	70.2	5.43	11.75	3	0	NA	139884	441728	NA	NA	NA	NA	NA	NA	244565	NA	100598	71420.6	NA	345103	175289	NA	NA	304339	NA	49522	NA	NA	100431	NA	NA	NA	197907	NA	375765	NA	NA	809252	613280	NA
P16284	Platelet endothelial cell adhesion molecule OS=Homo sapiens GN=PECAM1 PE=1 SV=1	0	10.91	5	3	50	3	1	738	82.5	6.99	99.42	3	0	1.98617e+06	3997028	NA	1.59723e+06	1.45669e+06	1.42315e+06	NA	NA	2.82979e+06	10653114	5.15784e+06	629452	4.16798e+06	3.53947e+07	746406	500814	1.47211e+07	915539	1.82088e+06	3.0636e+07	3.87103e+06	2.58416e+07	1.71967e+06	310372	1.52306e+07	949915	3.58365e+06	NA	2.20666e+06	3.00443e+07	8062135	9.83523e+06	NA	2.68999e+06	1.9297e+06
P16671	Platelet glycoprotein 4 OS=Homo sapiens GN=CD36 PE=1 SV=2	0.01	2.929	2	1	4	1	1	472	53	7.96	8.34	1	0	NA	737979	NA	NA	NA	NA	NA	NA	NA	NA	NA	NA	NA	NA	NA	NA	NA	NA	NA	396267	36981.8	NA	NA	NA	40200.4	NA	NA	NA	NA	282278	NA	NA	14175.1	NA	NA
P07359	Platelet glycoprotein Ib alpha chain OS=Homo sapiens GN=GP1BA PE=1 SV=2	0	26.372	12	6	32	6	1	652	71.5	6.29	79.99	6	0	NA	NA	1.60413e+07	674113	19786.2	581295	NA	952577	NA	NA	NA	9.95141e+06	NA	5.78256e+06	NA	137846	NA	NA	172118	NA	282533	6.1837e+06	NA	NA	793864	NA	NA	NA	NA	1.09995e+06	7.92142e+06	4.88636e+06	556168	74843.4	NA
P16234	Platelet-derived growth factor receptor alpha OS=Homo sapiens GN=PDGFRA PE=1 SV=1	0	8.419	2	1	38	1	1	1089	122.6	5.17	104.15	1	0	3.41946e+06	317640	NA	1.73504e+06	1773158	1.38084e+06	213590	998223	636815	436114	676304	NA	NA	1.51778e+06	651465	1.52339e+06	NA	502018	535640	940035	1125288	1.93083e+06	1.83885e+06	226790	330343	515716	498000	NA	NA	766729	1.48718e+06	NA	NA	1.27591e+06	1.45056e+06
P09619	Platelet-derived growth factor receptor beta OS=Homo sapiens GN=PDGFRB PE=1 SV=1	0	41.469	9	8	110	8	1	1106	123.9	4.98	254.03	8	0	4.4199e+06	2.35466e+06	3.60515e+06	5.57209e+06	2.49405e+06	7.16804e+06	884244	9.08845e+06	2.11221e+06	1.7103e+06	1.8257e+06	2.7105e+06	1.91761e+06	4.35748e+06	2.10289e+06	876684	510826	574227	1.50109e+06	5.64383e+06	1.34327e+06	6.28891e+06	2.13544e+06	1.14182e+06	1.7396e+06	1.98945e+06	3.89788e+06	4.24613e+06	62770.2	2.95954e+06	5.66704e+06	471359	216087	3.58652e+06	1.37852e+06
P01127	Platelet-derived growth factor subunit B OS=Homo sapiens GN=PDGFB PE=1 SV=1	0	10.673	5	1	83	1	1	241	27.3	9.16	200.87	1	0	NA	2.34292e+06	NA	1.18827e+06	1.32546e+06	720849	380308	3.30918e+06	2.09579e+06	1.79341e+06	NA	1.73574e+07	554043	8.13801e+06	3.57449e+06	NA	1.14883e+06	272493	21774.4	2.52319e+06	3.77595e+06	59750.9	NA	3.04981e+06	639561	945775	543325	1752375	84869.9	4.39785e+06	4.18722e+06	501115	41597	NA	34093.9
Q15149	Plectin OS=Homo sapiens GN=PLEC PE=1 SV=3	0.048	1.858	0	1	3	1	1	4684	531.5	5.96	3.46	1	0	NA	NA	NA	NA	NA	NA	NA	NA	NA	NA	NA	NA	NA	NA	NA	NA	NA	NA	NA	NA	NA	NA	NA	NA	NA	NA	NA	NA	NA	NA	NA	NA	NA	NA	NA
O43660	Pleiotropic regulator 1 OS=Homo sapiens GN=PLRG1 PE=1 SV=1	0.053	1.698	3	1	3	1	1	514	57.2	9.17	4.69	1	0	620954	NA	NA	NA	3.16936e+06	NA	NA	NA	NA	NA	212888	400783	NA	589987	NA	NA	NA	NA	NA	NA	NA	1.32468e+06	147881	NA	NA	NA	NA	591332	NA	NA	NA	NA	202877	NA	NA
Q8IUK5	Plexin domain-containing protein 1 OS=Homo sapiens GN=PLXDC1 PE=1 SV=2	0	4.81	5	2	2	2	1	500	55.7	5.85	2.17	2	0	NA	NA	NA	210876	164998	162410	NA	NA	NA	NA	NA	NA	NA	NA	NA	NA	NA	NA	43102.1	NA	NA	NA	NA	NA	NA	NA	NA	NA	NA	NA	NA	NA	NA	NA	NA
Q6UX71	Plexin domain-containing protein 2 OS=Homo sapiens GN=PLXDC2 PE=1 SV=1	0	30.815	13	5	33	5	1	529	59.5	6.46	64.05	5	0	1.72922e+06	NA	2.2315e+06	682654	776023	680632	403689	369250	NA	604570	41968	592566	643443	1.94153e+06	NA	298440	22927.1	NA	81850.1	NA	288558	1.08135e+06	27506.9	NA	NA	NA	185284	719611	44750.2	NA	1.13362e+06	NA	137108	1.29701e+06	110815
Q96QH2	PML-RARA-regulated adapter molecule 1 OS=Homo sapiens GN=PRAM1 PE=1 SV=2	0.018	2.613	2	1	1	1	1	718	79.2	9.63	2.42	1	0	NA	NA	NA	NA	NA	NA	NA	NA	NA	NA	NA	NA	92692.1	NA	NA	NA	NA	NA	NA	NA	NA	NA	NA	NA	NA	NA	NA	NA	NA	NA	NA	NA	NA	NA	NA
O00592	Podocalyxin OS=Homo sapiens GN=PODXL PE=1 SV=2	0	14.685	7	4	59	4	1	558	58.6	5.49	59.82	4	0	307354	300564	4.89882e+06	1.53223e+06	799626	555850	1.03229e+06	2.87118e+06	123199	3.34e+06	1.16396e+06	5.52325e+06	2.85434e+06	6756365	251152	39653.6	485342	1.36787e+06	346619	921982	4.09336e+06	2.58727e+06	146954	306828	1.6587e+06	NA	242998	2.91262e+06	1.55881e+06	937232	2.26215e+06	27215.9	NA	3.22267e+06	595374
Q9NZ53	Podocalyxin-like protein 2 OS=Homo sapiens GN=PODXL2 PE=1 SV=1	0	8.037	5	2	2	2	1	605	65	4.34	5.28	2	0	NA	NA	NA	NA	NA	NA	NA	NA	NA	NA	NA	NA	NA	NA	NA	NA	NA	NA	NA	NA	NA	NA	NA	NA	NA	NA	NA	2.94225e+06	NA	NA	NA	NA	NA	NA	NA
P15151	Poliovirus receptor OS=Homo sapiens GN=PVR PE=1 SV=2	0	60.81	14	5	220	5	1	417	45.3	6.52	570.11	5	0	1.52802e+06	4.63416e+07	1.0032e+07	2.59095e+07	40642.8	1.63358e+07	1.37755e+06	5.94867e+07	7.2553e+07	5.71014e+06	1.82407e+06	3.69376e+07	1.11389e+07	6.2263e+07	2.29538e+07	2.22664e+06	9.56336e+06	297750	894414	5.69825e+07	3.09716e+07	16868533	66365.2	2.2083e+06	3.77668e+07	8.20611e+06	927584	8.00997e+07	2.12662e+06	3.97908e+07	8.32331e+07	1.45206e+07	130113	1.04615e+06	1.39762e+06
Q6NZI2	Polymerase I and transcript release factor OS=Homo sapiens GN=PTRF PE=1 SV=1	0	13.24	3	3	41	3	1	390	43.5	5.6	77.41	3	0	73215.7	4.04126e+06	NA	877434	561299	NA	2.83521e+06	1.70366e+06	4.13796e+06	2.64364e+06	413449	1.89574e+06	2.00714e+06	6.73129e+06	6.70078e+06	131995	1.97326e+06	3.51599e+06	292082	4.81248e+06	2.28455e+06	495654	NA	2.60143e+06	3.4506e+06	3.61883e+06	NA	3.05105e+06	1.89428e+06	5.96963e+06	6.32482e+06	2.15428e+06	390646	1.57809e+06	NA
P01833	Polymeric immunoglobulin receptor OS=Homo sapiens GN=PIGR PE=1 SV=4	0	244.755	46	33	646	33	1	764	83.2	5.74	1914.39	33	0	2.0255e+07	5.87536e+06	1.26508e+08	8.95425e+07	2.17853e+06	5.74254e+06	1.51102e+06	1.17124e+08	683006	2.79193e+06	8.38488e+06	1.02917e+08	1.14638e+07	4.86089e+07	2.36587e+06	1.30988e+07	2.10452e+06	2.43652e+06	3.0092e+06	4.93918e+06	2.07607e+06	8.95208e+07	1.51958e+06	3.38966e+06	3.80829e+07	3.90919e+07	5.93071e+06	2.38958e+07	2.9143e+07	2.4359e+06	1.12407e+08	1.27342e+06	1.7698e+07	7.41257e+07	3.4169e+06
Q10471	Polypeptide N-acetylgalactosaminyltransferase 2 OS=Homo sapiens GN=GALNT2 PE=1 SV=1	0.047	1.89	2	1	2	1	1	571	64.7	8.35	0	1	0	NA	NA	NA	NA	176801	46806.4	NA	NA	NA	NA	NA	NA	NA	NA	NA	NA	NA	NA	144719	NA	NA	NA	24880.5	NA	NA	NA	49621.1	NA	173634	NA	NA	NA	NA	NA	NA
Q7Z7M9	Polypeptide N-acetylgalactosaminyltransferase 5 OS=Homo sapiens GN=GALNT5 PE=1 SV=1	0.028	2.29	2	1	1	1	1	940	106.2	9.47	0	1	0	NA	NA	NA	NA	NA	NA	NA	NA	NA	NA	NA	NA	NA	NA	NA	NA	NA	NA	NA	NA	NA	NA	NA	NA	NA	NA	NA	NA	NA	NA	NA	NA	NA	NA	NA
Q5VTA0	PRAME family member 17 OS=Homo sapiens GN=PRAMEF17 PE=2 SV=1	0.052	1.723	3	1	1	1	1	474	54.7	8.06	1.79	1	0	NA	NA	NA	NA	1.18129e+06	NA	NA	NA	NA	NA	NA	NA	56223.3	96543.1	NA	NA	NA	NA	NA	332350	NA	NA	NA	NA	NA	NA	NA	NA	71407.8	NA	NA	NA	NA	NA	NA
P20742	Pregnancy zone protein OS=Homo sapiens GN=PZP PE=1 SV=4	0	47.33	9	7	30	3	1	1482	163.8	6.38	77.08	7	0	NA	NA	NA	NA	NA	NA	NA	NA	NA	NA	NA	NA	NA	NA	NA	NA	NA	NA	NA	NA	NA	NA	NA	NA	NA	NA	NA	NA	NA	NA	NA	NA	NA	NA	NA
P02545	Prelamin-A/C OS=Homo sapiens GN=LMNA PE=1 SV=1	0	11.252	4	1	8	1	1	664	74.1	7.02	30.29	1	0	NA	NA	NA	NA	225354	NA	NA	211902	NA	NA	288347	NA	NA	NA	295954	NA	223347	NA	NA	NA	NA	NA	NA	NA	75459.9	NA	NA	NA	NA	436512	NA	NA	NA	NA	139305
Q9UKY0	Prion-like protein doppel OS=Homo sapiens GN=PRND PE=1 SV=2	0	8.008	10	2	8	2	1	176	20.3	9.03	12.03	2	0	NA	NA	NA	NA	NA	NA	250641	997079	NA	488529	NA	3.1086e+06	574599	294157	NA	NA	NA	152875	NA	309554	105391	NA	NA	65283	252030	NA	25503.5	693158	NA	NA	259425	NA	NA	514932	69802.4
Q86YR7	Probable guanine nucleotide exchange factor MCF2L2 OS=Homo sapiens GN=MCF2L2 PE=2 SV=3	0.005	3.554	1	1	6	1	1	1114	126.9	6.42	14.64	1	0	NA	NA	NA	219421	15684	17799.1	49043	NA	NA	40667.2	8875.85	5.91877e+06	NA	2.07174e+06	NA	5213.09	NA	NA	NA	753673	NA	NA	NA	NA	86994.8	51982.1	137218	NA	NA	563283	749394	NA	NA	NA	NA
Q9H3G5	Probable serine carboxypeptidase CPVL OS=Homo sapiens GN=CPVL PE=1 SV=2	0	34.937	19	8	36	8	1	476	54.1	5.62	71.92	8	0	4.37763e+06	NA	4.0126e+06	584330	1.17857e+06	95521.7	NA	NA	NA	NA	267636	NA	NA	418422	NA	14369.5	603933	NA	643012	45420.2	NA	191083	73243.2	359157	35150.9	NA	375022	NA	202969	395168	415943	56244.8	161683	2.34445e+07	565862
P09668	Pro-cathepsin H OS=Homo sapiens GN=CTSH PE=1 SV=4	0	42.595	30	8	124	8	1	335	37.4	8.07	264.03	8	0	2.11021e+06	1.68645e+06	2.9202e+06	8.1771e+06	5.52917e+06	1.49293e+06	2.13027e+06	1.04238e+07	644052	5.10097e+06	711864	9.21126e+06	1.16119e+06	2.01415e+06	190416	154569	2.90293e+06	NA	1.32705e+06	475190	4.94327e+06	1.79525e+06	1.6375e+06	904213	581072	1.77067e+06	3.11321e+06	7.84352e+06	600992	516217	1.94177e+06	270165	563788	1.48936e+07	1.11022e+06
Q15113	Procollagen C-endopeptidase enhancer 1 OS=Homo sapiens GN=PCOLCE PE=1 SV=2	0	62.526	23	10	202	10	1	449	47.9	7.43	474.69	10	0	4.83075e+06	1.29827e+06	3.64774e+07	7.37784e+06	1.46216e+06	3.74151e+06	2.87777e+07	1.61781e+07	1.01307e+06	3.1406e+06	9.1322e+06	1.34604e+07	6.39337e+06	9.47743e+06	4.6041e+06	8.9067e+06	3.40255e+06	1.50955e+06	4.15082e+06	7.27291e+06	2.85556e+06	2.6064e+07	4.81458e+06	2.54463e+06	1.4291e+07	4.26847e+06	3.30847e+06	4.09822e+07	3.25384e+06	NA	2.55998e+07	1.92936e+06	3.27684e+07	1.91473e+07	1.37263e+06
Q9UKZ9	Procollagen C-endopeptidase enhancer 2 OS=Homo sapiens GN=PCOLCE2 PE=1 SV=1	0	10.092	8	3	10	3	1	415	45.7	8.47	18.71	3	0	NA	NA	NA	325940	NA	533074	124554	869162	NA	824333	NA	302406	3.94291e+06	3.47379e+06	NA	NA	NA	143825	NA	643607	640788	1.81602e+06	NA	NA	1.53759e+06	NA	51096.1	5.42176e+06	NA	349536	2.67408e+06	NA	NA	4.13646e+07	NA
P01210	Proenkephalin-A OS=Homo sapiens GN=PENK PE=1 SV=1	0	13.149	10	2	30	2	1	267	30.8	5.53	86.69	2	0	939466	2.57474e+06	984415	1.02246e+06	1.12359e+06	1.89634e+06	NA	1.47583e+06	3.95133e+06	575526	698566	189484	1.34136e+06	NA	623842	321832	1.06646e+08	695133	1.60961e+06	4.02714e+06	4.80722e+06	NA	1.00658e+06	779718	1.42415e+06	3.14426e+07	1.74018e+06	2.44844e+06	195258	1.13202e+06	5.05969e+06	NA	NA	169547	938025
P01133	Pro-epidermal growth factor OS=Homo sapiens GN=EGF PE=1 SV=2	0	224.849	29	32	406	32	1	1207	133.9	5.85	1022.72	32	0	1.08393e+07	4.37337e+07	1.03123e+08	3.35693e+07	5.02492e+06	3.56177e+06	1.55246e+07	5.98508e+07	3.61267e+07	3.52546e+07	1.48634e+07	3.6282e+07	2.73131e+07	8.14561e+07	3.14647e+07	1.59549e+07	2.31154e+07	2.22562e+07	1.73028e+06	1.61461e+07	1.10651e+07	1.24718e+07	713285	1.95096e+07	2.14268e+07	3.30169e+07	2.65195e+06	5.38963e+07	1.2691e+07	2.25833e+07	1.94877e+07	2.45002e+07	2.88338e+06	3.82693e+07	3.18226e+06
P07737	Profilin-1 OS=Homo sapiens GN=PFN1 PE=1 SV=2	0	33.417	47	6	25	6	1	140	15	8.27	46.81	6	0	540052	101283	2.71665e+06	4.54148e+06	174191	358267	226724	1.29762e+06	337507	NA	675750	565959	869032	344300	NA	NA	47145.4	NA	114804	349839	NA	535643	NA	NA	256812	219267	43256.9	702952	128212	NA	NA	NA	438851	1.92701e+06	743286
Q9BQ51	Programmed cell death 1 ligand 2 OS=Homo sapiens GN=PDCD1LG2 PE=1 SV=2	0	15.676	13	3	54	3	1	273	30.9	8.03	108.56	3	0	366549	NA	1.27173e+06	3.35001e+06	NA	3706596	NA	978957	NA	209489	NA	1.28382e+06	1.42602e+06	320023	NA	1.05564e+06	NA	NA	NA	NA	821443	1.53076e+06	NA	NA	NA	445005	NA	2.65961e+06	NA	NA	1.49121e+06	NA	NA	2.11947e+06	NA
Q8WUM4	Programmed cell death 6-interacting protein OS=Homo sapiens GN=PDCD6IP PE=1 SV=1	0	12.536	7	5	5	5	1	868	96	6.52	5.75	5	0	109521	NA	769440	NA	NA	NA	NA	NA	NA	NA	NA	185857	NA	NA	NA	26832.2	NA	NA	NA	NA	NA	37601.6	NA	NA	NA	NA	NA	NA	NA	NA	NA	NA	NA	1.66006e+06	NA
O75340	Programmed cell death protein 6 OS=Homo sapiens GN=PDCD6 PE=1 SV=1	0	7.132	13	2	2	2	1	191	21.9	5.4	2.37	2	0	97281.1	250714	NA	NA	NA	75525	NA	266936	NA	NA	NA	NA	NA	NA	NA	NA	93184.3	252464	NA	NA	NA	NA	NA	NA	NA	NA	NA	NA	NA	112432	NA	NA	NA	567903	45582
Q99075	Proheparin-binding EGF-like growth factor OS=Homo sapiens GN=HBEGF PE=1 SV=1	0.009	3.012	5	1	3	1	1	208	23.1	9.38	1.62	1	0	NA	NA	NA	NA	NA	NA	NA	NA	NA	NA	NA	NA	NA	NA	NA	NA	NA	NA	NA	NA	NA	NA	NA	NA	NA	NA	NA	NA	NA	NA	NA	NA	NA	NA	NA
Q14005	Pro-interleukin-16 OS=Homo sapiens GN=IL16 PE=1 SV=4	0.025	2.327	1	1	1	1	1	1332	141.7	8.06	1.74	1	0	NA	NA	NA	NA	NA	NA	NA	NA	NA	NA	NA	NA	NA	560637	NA	NA	NA	NA	NA	NA	NA	NA	NA	NA	NA	NA	NA	NA	NA	NA	NA	NA	NA	NA	NA
P12273	Prolactin-inducible protein OS=Homo sapiens GN=PIP PE=1 SV=1	0	106.336	77	14	278	14	1	146	16.6	8.05	715.85	14	0	3.2986e+06	NA	6.6852e+06	3.53483e+06	54051.1	2.17336e+06	2.20589e+06	3.6294e+07	158404	8.53338e+08	975295	781176	4.68878e+06	1.72941e+06	228094	1.72066e+06	151761	285367	1.88379e+06	155717	615673	1.48531e+07	857571	84159.7	171386	1.18729e+06	197784	1.89295e+06	246647	113729	278800	94132.1	1.04333e+06	3.7897e+06	476690
P51888	Prolargin OS=Homo sapiens GN=PRELP PE=1 SV=1	0.005	3.722	2	1	29	1	1	382	43.8	9.38	47.18	1	0	NA	387259	NA	237508	13439.2	74750.6	852070	1.14406e+06	397810	468819	NA	NA	548640	770739	429452	314606	461781	1.16225e+06	NA	1.42472e+06	456594	NA	NA	521710	681059	NA	58834.3	706975	413899	808789	782723	232194	NA	NA	33245.1
Q16378	Proline-rich protein 4 OS=Homo sapiens GN=PRR4 PE=1 SV=3	0	9.756	12	2	29	2	1	134	15.1	7.06	23.15	2	0	96643.5	245655	NA	9.83531e+06	NA	1.64607e+06	23224.9	605972	27137.4	292259	NA	194394	NA	520521	NA	7228.14	31557.1	496428	94905.1	170042	NA	NA	NA	NA	203865	NA	218188	NA	NA	NA	109880	73224.2	NA	146459	NA
Q5FWE3	Proline-rich transmembrane protein 3 OS=Homo sapiens GN=PRRT3 PE=1 SV=3	0.007	3.119	1	1	2	1	1	981	102.1	7.78	2.12	1	0	NA	NA	NA	NA	NA	NA	NA	NA	NA	NA	NA	NA	NA	NA	NA	NA	NA	NA	NA	NA	NA	NA	NA	NA	NA	NA	NA	NA	NA	NA	NA	NA	NA	NA	NA
Q07954	Prolow-density lipoprotein receptor-related protein 1 OS=Homo sapiens GN=LRP1 PE=1 SV=2	0	8.205	1	3	17	3	1	4544	504.3	5.39	9.01	3	0	291176	NA	4.34714e+06	640718	558555	NA	1.22966e+06	476484	NA	1.37806e+06	329486	1.05808e+06	265285	401508	575944	NA	137973	786136	79671.4	8.84514e+06	473282	868825	67052.5	752016	601348	387407	384611	2.14963e+06	548582	380595	1.90934e+06	258590	514955	318309	295467
O43490	Prominin-1 OS=Homo sapiens GN=PROM1 PE=1 SV=1	0	29.701	12	6	13	6	1	865	97.1	7.27	31.87	6	0	90569.3	68931.3	354376	2.17608e+06	NA	NA	NA	NA	136784	NA	NA	54550.6	NA	NA	50666.4	NA	NA	NA	26936.5	NA	NA	NA	NA	NA	NA	NA	NA	NA	NA	59604.6	NA	112169	NA	807271	NA
P12872	Promotilin OS=Homo sapiens GN=MLN PE=1 SV=1	0	6.588	28	2	17	2	1	115	12.9	6.57	23.6	2	0	896750	NA	NA	1.53054e+06	1.03152e+06	711744	377424	NA	73607.3	230693	3.24398e+06	NA	NA	NA	NA	NA	26798.6	NA	2.79783e+06	495154	NA	NA	313828	NA	NA	NA	1.10087e+06	NA	74180.8	198508	834982	NA	NA	262235	470900
P01189	Pro-opiomelanocortin OS=Homo sapiens GN=POMC PE=1 SV=2	0	9.437	7	1	22	1	1	267	29.4	7.65	73.28	1	0	507331	NA	NA	100697	296778	NA	NA	280602	171552	189018	1.53903e+06	655094	NA	527779	135695	373990	202357	173273	NA	258498	344862	NA	209896	NA	74784.7	NA	43893.9	1.42226e+06	NA	645085	975101	40594.5	NA	NA	1.64975e+06
Q9UHG2	ProSAAS OS=Homo sapiens GN=PCSK1N PE=1 SV=1	0	36.572	33	6	252	5	1	260	27.4	6.62	723.55	6	1	1.59919e+06	1.34057e+06	2.21436e+06	1.602e+07	5.03978e+06	9.52999e+06	286189	1.47402e+06	952485	1.51267e+06	1.62396e+06	230089	1.60899e+06	2.47084e+06	855103	1.66327e+06	438128	823941	1.79317e+07	716893	1.28802e+06	3.81893e+06	3.31314e+06	1.79585e+06	536056	483161	9.42732e+06	2.1798e+06	399854	1.95765e+06	1.20109e+06	447351	313961	3.52407e+06	4.71392e+06
P07602	Prosaposin OS=Homo sapiens GN=PSAP PE=1 SV=2	0	204.728	38	21	1353	21	1	524	58.1	5.17	2914.84	21	0	8.76866e+07	1.59058e+07	1.90589e+08	5.15968e+07	4.84464e+06	1.72435e+07	1.98541e+07	1.06813e+08	4.57256e+06	7.50167e+07	8.77697e+06	2.01905e+08	2.17379e+07	2.29591e+08	4.85473e+06	6.84625e+06	7.28995e+06	6.7681e+06	1.03332e+07	1.24419e+08	1.98729e+08	7.99584e+07	1.91351e+06	5.6259e+06	7.32556e+07	4.06431e+07	1.17215e+07	974804999	4.77916e+06	1.4214e+07	5.52869e+08	1.24897e+06	4.71819e+06	1.70983e+08	2.06131e+07
Q14914	Prostaglandin reductase 1 OS=Homo sapiens GN=PTGR1 PE=1 SV=2	0	26.319	31	6	19	6	1	329	35.8	8.29	21.58	6	0	71893.2	2.30255e+06	117198	NA	NA	NA	NA	721888	1.13376e+07	9.65036e+07	44922	1.14058e+07	48002828	8.05347e+06	4.11283e+08	34618	3.21006e+06	1.55141e+06	NA	336060459	2.7632e+07	6440186	27565.3	927012	4.18258e+06	2057968	310211	NA	NA	3.08222e+08	1.98309e+06	3.24146e+06	217121	3.52792e+06	NA
P41222	Prostaglandin-H2 D-isomerase OS=Homo sapiens GN=PTGDS PE=1 SV=1	0	138.744	72	13	2312	13	1	190	21	7.8	7329.19	13	0	3.71024e+08	1.00739e+08	1.109e+09	2.29158e+08	2.77481e+08	4.97897e+08	2.87865e+08	1.61176e+09	1.12613e+07	2.12628e+08	5.21067e+08	6.90594e+08	1.22168e+09	2.49911e+08	2.215e+08	1.3623e+08	5.71524e+07	7.05738e+07	1.06762e+09	5.01298e+08	2.41715e+08	2.05223e+09	7.67287e+07	1.97133e+08	4.44279e+08	8.2811e+08	6.20551e+08	3.73175e+08	1.04369e+08	2.64655e+08	2.69028e+08	1.01149e+07	1.18609e+08	3.99439e+08	1.28921e+08
Q16651	Prostasin OS=Homo sapiens GN=PRSS8 PE=1 SV=1	0	39.433	20	4	116	4	1	343	36.4	5.85	410.7	4	0	790300	39614.7	6.34085e+06	2.50928e+06	602765	2.41585e+06	1.55941e+06	7.00633e+06	30915.9	359456	387121	1.72103e+07	2.21146e+06	1.59811e+06	NA	488073	89219.2	32351.2	273776	8.19016e+06	5.09973e+06	1.61653e+07	437933	NA	3.14717e+06	2.03193e+06	566776	1.01647e+07	NA	97565.9	3.01844e+06	NA	NA	6.55588e+06	291766
O43653	Prostate stem cell antigen OS=Homo sapiens GN=PSCA PE=1 SV=1	0	34.145	24	4	144	4	1	123	12.9	5.29	310.3	4	0	2.79452e+07	7.93258e+06	619998	2.09045e+07	2.4714e+06	8.08482e+07	8.10706e+06	3.20236e+07	46574.8	1.52855e+07	974613	4.14886e+07	3.20662e+07	6.14769e+07	NA	7.78469e+06	1.4083e+07	96194.4	549683	NA	3.07402e+07	3.65251e+07	62847.1	NA	2.5073e+07	11893707	1.17583e+07	1.54728e+07	6.27692e+06	3.32716e+06	1.89363e+07	NA	NA	1.69932e+06	1.30825e+06
P07288	Prostate-specific antigen OS=Homo sapiens GN=KLK3 PE=1 SV=2	0	139.504	62	11	163	3	1	261	28.7	7.68	534.99	11	7	1.4009e+07	1.37019e+07	6.13473e+07	2.17873e+06	1.93371e+07	2.0122e+06	1.78628e+06	1.12102e+07	14966280	1.10239e+08	1.3584e+07	7.74873e+06	2.63468e+07	1.29906e+07	190311	1.45732e+07	6.31237e+06	4.6519e+06	1.02526e+07	2.77009e+06	299993	5.50466e+07	2.51607e+07	388250	9.23965e+06	1.10545e+07	1.04451e+07	2.32036e+07	3.11268e+06	7.96518e+06	3.04354e+07	6.30032e+06	2.93597e+06	4.83957e+07	2.76933e+07
Q96IU4	Protein ABHD14B OS=Homo sapiens GN=ABHD14B PE=1 SV=1	0	21.217	21	3	10	3	1	210	22.3	6.4	20.58	3	0	25824.2	NA	3.00923e+06	386636	NA	269005	200027	756676	NA	NA	NA	144292	NA	NA	NA	NA	NA	NA	68273.6	NA	NA	NA	NA	130618	NA	NA	NA	NA	NA	NA	NA	NA	NA	377894	NA
Q8IVF2	Protein AHNAK2 OS=Homo sapiens GN=AHNAK2 PE=1 SV=2	0.052	1.709	2	1	2	1	1	5795	616.2	5.36	3.79	1	0	NA	NA	NA	NA	NA	NA	NA	NA	NA	NA	NA	NA	NA	NA	NA	NA	NA	NA	167344	NA	NA	NA	NA	NA	NA	NA	NA	NA	NA	NA	NA	NA	NA	NA	469291
P02760	Protein AMBP OS=Homo sapiens GN=AMBP PE=1 SV=1	0	608.057	73	48	16640	47	1	352	39	6.25	51509.2	48	1	8.02514e+09	4.98856e+08	3.68934e+09	2.35159e+09	1.42229e+09	1.66759e+09	8.38472e+08	1.13182e+10	9.27598e+07	6.73377e+09	1.30643e+09	4.23277e+09	5.00988e+09	2.97859e+09	8.32645e+07	7.5173e+08	2.55042e+09	4.80137e+09	6.24375e+09	5.28819e+09	5.0741e+09	1.06698e+10	4.70437e+08	3.62943e+08	2.00073e+09	3.95386e+09	1.5008e+09	1.25665e+10	9.97821e+08	1.67611e+09	4.83528e+09	1.05897e+08	5.98543e+08	2.14282e+09	1.27808e+09
P62324	Protein BTG1 OS=Homo sapiens GN=BTG1 PE=1 SV=1	0.052	1.722	4	1	2	1	1	171	19.2	8.18	1.81	1	0	62465.4	NA	NA	337390	NA	237501	NA	NA	321458	NA	72426.2	354053	NA	NA	NA	NA	NA	NA	NA	101171	173422	NA	NA	NA	NA	NA	385338	824862	370209	179104	204754	NA	NA	113318	98471.2
O75629	Protein CREG1 OS=Homo sapiens GN=CREG1 PE=1 SV=1	0	9.063	15	2	16	2	1	220	24.1	7.59	15.65	2	0	NA	NA	1.66396e+06	790080	NA	118375	NA	3444645	NA	127050	NA	431628	NA	NA	88880.6	140938	NA	NA	152689	NA	NA	130002	NA	NA	NA	34197.4	576550	209283	NA	NA	NA	NA	296299	1.04884e+06	43428.9
Q5IJ48	Protein crumbs homolog 2 OS=Homo sapiens GN=CRB2 PE=1 SV=2	0	6.653	3	2	2	2	1	1285	134.2	5.55	3.68	2	0	NA	NA	NA	419104	NA	NA	NA	NA	NA	NA	NA	198247	NA	NA	NA	NA	NA	NA	NA	NA	NA	NA	NA	NA	NA	NA	NA	NA	NA	NA	NA	NA	NA	NA	NA
P80370	Protein delta homolog 1 OS=Homo sapiens GN=DLK1 PE=1 SV=3	0	9.269	3	2	8	2	1	383	41.3	5.67	12.62	2	0	NA	100477	NA	NA	15797.7	14012.5	11742.7	242920	53906.8	NA	100278	NA	NA	119372	NA	NA	26007.8	24650.6	NA	111314	75446.8	NA	NA	37867.1	31499.3	145885	363641	2.46058e+06	NA	NA	NA	24935.5	NA	NA	9034.79
Q6UY11	Protein delta homolog 2 OS=Homo sapiens GN=DLK2 PE=2 SV=1	0	4.898	7	2	2	2	1	383	40.5	6.54	4.3	2	0	76700.9	NA	NA	NA	158510	NA	NA	516545	NA	NA	82279.4	NA	147040	NA	NA	NA	NA	NA	56747.4	NA	NA	NA	NA	NA	NA	NA	NA	NA	NA	NA	NA	NA	358714	NA	NA
P30101	Protein disulfide-isomerase A3 OS=Homo sapiens GN=PDIA3 PE=1 SV=4	0	7.368	4	2	2	2	1	505	56.7	6.35	6.28	2	0	NA	NA	NA	NA	NA	NA	NA	NA	NA	NA	NA	NA	NA	NA	NA	NA	NA	NA	NA	NA	NA	NA	NA	NA	NA	NA	NA	NA	NA	NA	NA	NA	NA	NA	NA
P07237	Protein disulfide-isomerase OS=Homo sapiens GN=P4HB PE=1 SV=3	0	20.305	9	5	22	5	1	508	57.1	4.87	42.53	5	0	690375	3.4346e+06	2.63289e+06	1.89006e+06	541779	291189	NA	814754	810792	754856	617117	912641	160825	1.37349e+06	NA	147114	233640	NA	682202	437372	NA	1.5388e+06	NA	NA	16148.5	1.40104e+06	524610	NA	NA	NA	136494	NA	815975	833170	2.2365e+06
Q99497	Protein DJ-1 OS=Homo sapiens GN=PARK7 PE=1 SV=2	0	21.418	36	4	11	4	1	189	19.9	6.79	22.49	4	0	530781	368567	NA	508922	227208	222678	NA	55024.8	NA	NA	3.16748e+06	NA	NA	142131	NA	2.79654e+06	637356	805085	566505	NA	NA	NA	NA	NA	294896	1.03257e+06	2.80655e+06	NA	293718	653728	1922080	15409.9	NA	5.07685e+06	134568
Q8WW52	Protein FAM151A OS=Homo sapiens GN=FAM151A PE=2 SV=2	0	11.795	6	3	8	3	1	585	64	6.67	14.6	3	0	NA	NA	1.68074e+06	416398	188870	870673	394999	666599	139939	NA	517669	940633	NA	NA	NA	456401	NA	38112.7	95939.6	NA	180257	430136	346979	NA	187709	891644	NA	233947	NA	177774	NA	NA	637162	1.17819e+06	213010
Q96A26	Protein FAM162A OS=Homo sapiens GN=FAM162A PE=1 SV=2	0.048	1.881	7	1	1	1	1	154	17.3	9.77	2.01	1	0	NA	NA	NA	NA	NA	NA	NA	NA	NA	NA	NA	NA	NA	NA	NA	NA	NA	NA	NA	NA	NA	NA	NA	79551	NA	NA	NA	NA	NA	NA	NA	NA	NA	NA	NA
Q92520	Protein FAM3C OS=Homo sapiens GN=FAM3C PE=1 SV=1	0	75.394	49	11	104	11	1	227	24.7	8.29	291.15	11	0	3.80957e+06	4.37644e+06	2.49811e+07	5.24396e+06	1.0054e+06	6.13265e+06	546911	2.38912e+07	3.52385e+06	365697	4.46543e+06	5.3833e+06	901542	3.03583e+06	1.86014e+06	1.3345e+06	1.72685e+06	1.25328e+06	1.30021e+07	7.19487e+06	2.44348e+06	1.63684e+07	458305	657214	4.88102e+06	9.05844e+06	951277	8.68252e+06	726591	2.84788e+06	8.01068e+06	982532	496297	5.44194e+06	251561
Q9ULI3	Protein HEG homolog 1 OS=Homo sapiens GN=HEG1 PE=1 SV=3	0	63.947	8	9	262	9	1	1381	147.4	6.18	627.02	9	0	8.79931e+06	1.60725e+06	2.77677e+06	1.34176e+07	5.2363e+06	1.95477e+07	1.8452e+06	1.02563e+07	1.71885e+06	2.17138e+06	2.24556e+06	2.51926e+06	8.67159e+06	4.44827e+06	1.81506e+06	768714	1.72667e+06	5.53137e+06	5.38866e+06	2.7635e+06	4.65422e+06	4.2005e+06	484010	770560	1.61801e+06	2.04283e+06	9.02007e+06	9.99302e+06	2.248e+06	1.95747e+06	9.57549e+06	222006	4.16297e+06	6.59365e+06	3.79824e+06
Q9UNF0	Protein kinase C and casein kinase substrate in neurons protein 2 OS=Homo sapiens GN=PACSIN2 PE=1 SV=2	0	11.911	3	1	23	1	1	486	55.7	5.2	40.17	1	0	1.36573e+06	96745.2	1.32271e+06	635830	1.97165e+06	853398	143795	NA	434970	NA	235888	465545	823522	452776	NA	263997	NA	424765	705202	711493	130273	2.17761e+06	1.20536e+06	NA	635437	NA	373492	162352	498484	784596	234115	362743	NA	1.09779e+06	1.08853e+06
Q9BUN1	Protein MENT OS=Homo sapiens GN=MENT PE=2 SV=1	0	4.734	8	2	2	2	1	341	36.7	8.59	2.07	2	0	NA	NA	NA	NA	NA	NA	NA	NA	NA	NA	NA	NA	NA	NA	NA	6275.43	NA	NA	NA	NA	NA	NA	NA	88918.3	NA	NA	NA	NA	422278	NA	NA	NA	NA	NA	NA
P48745	Protein NOV homolog OS=Homo sapiens GN=NOV PE=1 SV=1	0	31.014	22	5	111	5	1	357	39.1	7.72	353.03	5	0	3.17194e+06	4.26928e+06	1.54432e+06	2.72664e+06	2.53101e+06	NA	3.56117e+06	3.34809e+06	4.24003e+06	4.35134e+06	5.22532e+06	908467	2.24884e+06	4.38147e+06	4.81641e+06	2.67549e+06	2.98309e+06	7.17391e+06	951543	9.91825e+06	7.92816e+06	196025	NA	6.60123e+06	3.3068e+06	3.04336e+06	5.76308e+06	2.15059e+07	870855	1.04934e+07	1.45735e+07	1.33405e+06	43562.7	2.99646e+06	3.86232e+06
P60903	Protein S100-A10 OS=Homo sapiens GN=S100A10 PE=1 SV=2	0.025	2.396	18	1	1	1	1	97	11.2	7.37	0	1	0	NA	NA	NA	NA	NA	NA	NA	NA	NA	NA	NA	187573	NA	NA	NA	NA	NA	NA	NA	NA	NA	NA	NA	NA	NA	NA	NA	NA	NA	NA	NA	NA	NA	NA	551454
P31949	Protein S100-A11 OS=Homo sapiens GN=S100A11 PE=1 SV=2	0	23.912	65	4	41	4	1	105	11.7	7.12	89.46	4	0	7.96113e+06	4.40438e+06	2.14219e+06	2.46238e+06	7.07695e+06	556811	5.4431e+06	1.26079e+06	810214	319358	614339	6.78565e+06	1.70861e+06	1.17778e+07	3.0579e+06	373119	5.1435e+06	5.17988e+06	NA	885716	1.35461e+07	282196	5.78807e+06	2485433	910421	739542	66521.9	1.82939e+06	1.18681e+07	5.92817e+06	1.23077e+07	NA	722897	6.08096e+06	1.22122e+06
P80511	Protein S100-A12 OS=Homo sapiens GN=S100A12 PE=1 SV=2	0	5.274	20	1	4	1	1	92	10.6	6.25	5.92	1	0	NA	NA	NA	NA	NA	NA	NA	NA	NA	NA	NA	NA	NA	NA	NA	NA	NA	NA	NA	NA	NA	NA	NA	NA	NA	NA	NA	NA	NA	NA	NA	NA	NA	NA	NA
Q9HCY8	Protein S100-A14 OS=Homo sapiens GN=S100A14 PE=1 SV=1	0.028	2.288	19	1	1	1	1	104	11.7	5.24	2.06	1	0	NA	NA	NA	NA	NA	NA	NA	NA	NA	NA	NA	NA	NA	NA	NA	70641.5	NA	NA	NA	NA	NA	NA	NA	NA	NA	NA	NA	NA	NA	NA	NA	NA	NA	NA	384685
P29034	Protein S100-A2 OS=Homo sapiens GN=S100A2 PE=1 SV=3	0.034	2.066	9	1	5	1	1	98	11.1	4.78	7.42	1	0	46392.8	232419	1.2493e+06	815001	51183.8	460685	NA	NA	NA	NA	78699.7	NA	38806.7	NA	NA	NA	NA	NA	204747	213328	NA	98756.9	NA	21126	NA	NA	119543	1.05652e+06	NA	NA	NA	NA	NA	91301.2	446327
P26447	Protein S100-A4 OS=Homo sapiens GN=S100A4 PE=1 SV=1	0.024	2.429	8	1	12	1	1	101	11.7	6.11	0	1	0	550285	NA	NA	663274	NA	33511.8	NA	NA	NA	NA	65523.2	NA	NA	123079	NA	73309.5	NA	NA	73742.6	NA	NA	NA	NA	NA	NA	NA	76115	NA	NA	NA	NA	NA	NA	1.21675e+06	NA
P06703	Protein S100-A6 OS=Homo sapiens GN=S100A6 PE=1 SV=1	0	9.016	18	3	7	3	1	90	10.2	5.48	10.22	3	0	NA	NA	NA	NA	NA	NA	NA	44105.6	NA	NA	NA	NA	158291	296491	NA	7082.02	NA	NA	NA	NA	84535.4	NA	NA	NA	69919.1	NA	NA	NA	NA	NA	NA	NA	107935	NA	NA
P31151	Protein S100-A7 OS=Homo sapiens GN=S100A7 PE=1 SV=4	0	69.989	66	10	196	10	1	101	11.5	6.77	387.47	10	0	4.04333e+07	3.52025e+06	9.58316e+06	5.5558e+06	5.5845e+07	9.1036e+06	3503970	1.60289e+06	3.10759e+06	3.75002e+06	2.83289e+06	1.15038e+07	1.86825e+07	4.4602e+06	3.60887e+06	1.93211e+07	1.80742e+06	2.97131e+06	8.69749e+06	4.05749e+07	2.0921e+06	6.5045e+06	1.64081e+07	2.69387e+06	1.18039e+06	5.96564e+06	2.50384e+06	1.28722e+06	8.09073e+06	3.77825e+06	1.21008e+07	2.10722e+06	4.54955e+06	5.03539e+06	5.45218e+07
P05109	Protein S100-A8 OS=Homo sapiens GN=S100A8 PE=1 SV=1	0	36.64	34	7	155	7	1	93	10.8	7.03	236.72	7	0	3.83692e+07	163346	NA	1.30626e+07	669368	2.87412e+06	NA	164554	40595.9	5093066	5.94918e+06	18529431	2.31986e+06	133576	144725	3.50792e+06	1.49782e+06	896555	1.46437e+07	70934	65869.6	369495	87787	NA	NA	NA	4.82463e+07	4.39535e+06	83083.9	141338	NA	NA	1.03796e+06	1.38857e+06	7.67995e+07
P06702	Protein S100-A9 OS=Homo sapiens GN=S100A9 PE=1 SV=1	0	75.589	81	9	237	9	1	114	13.2	6.13	484.56	9	0	8.52307e+06	8.08899e+06	1.52239e+06	6.17792e+07	2.48203e+06	1.59803e+07	437212	2.9479e+06	634801	557096	5.59161e+07	5.69918e+07	227785	5.42734e+06	190774	1.60921e+06	NA	405211	1.215e+07	2.17758e+06	811882	2.29475e+06	NA	390438	274083	2.49941e+06	8.62869e+06	967990	31404	819338	2.40696e+06	147206	7.00489e+06	2.15001e+06	5.02241e+07
P25815	Protein S100-P OS=Homo sapiens GN=S100P PE=1 SV=2	0	6.97	18	2	38	2	1	95	10.4	4.88	50.18	2	0	8.37308e+06	NA	1.29328e+06	1.85528e+06	78782.5	571892	901500	NA	NA	NA	456564	1.1297e+06	89967.5	263036	NA	281316	226920	NA	NA	613270	1.94025e+06	NA	NA	NA	NA	NA	663965	633559	NA	NA	177896	NA	67221.3	8183005	273293
Q6UWI4	Protein shisa-2 homolog OS=Homo sapiens GN=SHISA2 PE=1 SV=1	0	5.615	8	2	6	2	1	295	31.4	7.68	2.47	2	0	NA	NA	1.27018e+06	95351.8	NA	NA	99588.4	524864	NA	NA	NA	NA	NA	NA	111111	271682	NA	318776	NA	NA	70029.8	NA	NA	NA	NA	556928	64152.7	479045	NA	NA	329453	NA	9655.32	469117	26941.2
Q8N114	Protein shisa-5 OS=Homo sapiens GN=SHISA5 PE=1 SV=1	0	31.148	15	4	521	4	1	240	25.6	6.68	1031.32	4	0	593508	7.58293e+07	4.92609e+06	1.36154e+07	5.01542e+07	1.70212e+07	5.70237e+07	1.2843e+08	6.75364e+07	6.66698e+07	775866	3.90516e+07	5.51752e+07	1.13709e+08	5.78451e+07	1.73962e+06	7.53772e+07	4.43049e+07	252193	8.72856e+07	5.79011e+07	1.84515e+07	326304	8.72448e+07	5.82412e+07	5.44941e+06	1.41891e+08	1.6264e+08	1.23766e+07	1.41612e+08	1.45672e+08	2.63147e+07	61639.5	1.04359e+06	560720
Q7Z5N4	Protein sidekick-1 OS=Homo sapiens GN=SDK1 PE=2 SV=3	0	7.758	2	3	4	3	1	2213	242	6.39	3.97	3	0	295772	1.18776e+06	1.03899e+06	309322	NA	69501.7	NA	249764	545389	NA	NA	865929	NA	5582250	NA	14485.9	NA	NA	64492.5	NA	NA	188525	NA	NA	272787	NA	48265.1	NA	5220171	1.4209e+06	NA	NA	NA	362741	NA
Q9GZM5	Protein YIPF3 OS=Homo sapiens GN=YIPF3 PE=1 SV=1	0	7.16	3	1	885	1	1	350	38.2	5.76	656.49	1	0	6.90391e+06	4.58945e+08	6.84959e+07	4.19353e+07	1.82393e+07	2.02391e+07	4.47879e+08	3.38032e+08	3.92265e+08	3.48617e+08	5.94543e+07	2.09484e+08	1.25723e+08	4.66585e+08	7.01075e+08	1.07341e+07	2.36136e+08	3.62602e+08	1.08754e+07	2.3499e+08	4.27479e+08	4.2123e+08	2.20324e+06	3.874e+08	9.92204e+07	4.34725e+07	6.88444e+06	1.26359e+09	1.77374e+07	6.77714e+08	5.18691e+08	1.52318e+08	2.25721e+06	2.0387e+07	6.28992e+06
P25116	Proteinase-activated receptor 1 OS=Homo sapiens GN=F2R PE=1 SV=2	0	6.353	2	1	7	1	1	425	47.4	8.27	14.79	1	0	184622	222526	NA	NA	NA	44538.9	75261.4	34542.8	NA	NA	NA	NA	3.85915e+06	NA	1.698e+06	NA	NA	NA	NA	264337	NA	NA	NA	2101151	NA	NA	NA	NA	510046	492130	NA	101502	584982	173939	NA
Q08188	Protein-glutamine gamma-glutamyltransferase E OS=Homo sapiens GN=TGM3 PE=1 SV=4	0	16.501	8	5	9	5	1	693	76.6	5.86	14.66	5	0	522263	160405	NA	3.73739e+06	226132	41014.4	170323	162822	NA	NA	NA	NA	513997	NA	NA	NA	NA	NA	NA	NA	NA	NA	NA	NA	NA	146907	NA	NA	NA	NA	NA	325537	NA	538017	244749
P28300	Protein-lysine 6-oxidase OS=Homo sapiens GN=LOX PE=1 SV=2	0	4.876	4	2	38	2	1	417	46.9	8.09	12.66	2	0	488536	453748	6468405	1.30084e+06	983771	519889	598236	378345	352580	797737	262645	NA	412035	1.10033e+06	2.37706e+06	NA	NA	586384	1.69777e+06	600980	1.99407e+06	3.57489e+06	793764	770055	1.83525e+06	774934	3.4479e+06	1.37666e+07	121107	1.52977e+06	2.9457e+06	617598	NA	4.42518e+06	1.16326e+06
O60704	Protein-tyrosine sulfotransferase 2 OS=Homo sapiens GN=TPST2 PE=1 SV=1	0.01	2.904	3	1	6	1	1	377	41.9	9.09	0	1	0	NA	91985.9	NA	282060	369173	235837	NA	NA	112349	NA	50882.6	NA	NA	165321	134750	NA	NA	19735.2	31159.2	152175	61167.1	NA	NA	39952.6	NA	73102.4	NA	NA	201346	NA	887326	72727.3	NA	581375	142196
Q92954	Proteoglycan 4 OS=Homo sapiens GN=PRG4 PE=1 SV=2	0	18.764	2	4	31	4	1	1404	151	9.5	37.38	4	0	NA	1.29743e+06	NA	NA	NA	457758	NA	2.78304e+06	974300	465551	617319	205104	402514	1.15661e+06	1.3407e+06	NA	312751	277774	246701	1.40837e+06	396844	1.42768e+06	NA	NA	NA	1.03153e+06	460024	6.49187e+06	153440	4.08736e+06	3.07204e+06	97091.4	NA	NA	NA
P00734	Prothrombin OS=Homo sapiens GN=F2 PE=1 SV=2	0	212.777	42	21	1209	21	1	622	70	5.9	4624.85	21	0	2.28831e+08	2.8628e+07	8.29812e+07	1.33169e+08	2.88176e+07	2.59817e+06	2.81343e+08	1.31254e+08	2.5353e+07	1.19449e+08	5.22917e+07	9.16718e+07	2.84512e+08	2.49601e+08	1.01734e+07	1.20446e+08	2.3027e+07	1.16719e+08	2.83776e+07	1.77556e+07	3.86582e+07	2.98616e+08	2.75664e+07	1.72558e+07	1.32289e+08	7.64241e+06	7.65734e+07	6.40696e+07	4.32006e+07	2.24794e+07	1.36974e+07	1.13796e+07	4.98534e+07	1.01322e+08	5.97961e+07
Q9UN70	Protocadherin gamma-C3 OS=Homo sapiens GN=PCDHGC3 PE=1 SV=1	0	16.388	5	4	19	4	1	934	101	5.21	39.86	4	0	NA	NA	2.20709e+06	1.01245e+06	23997.7	759311	295548	1.34169e+06	NA	79389.7	173567	NA	NA	1.96552e+06	NA	NA	98361.5	NA	337046	266247	678648	4.51708e+06	NA	NA	335068	NA	NA	3.83084e+06	NA	NA	1.75422e+06	37065.4	12696.6	NA	NA
Q9NPG4	Protocadherin-12 OS=Homo sapiens GN=PCDH12 PE=1 SV=1	0	21.652	7	5	6	5	1	1184	128.9	5.29	15.59	5	0	694856	NA	NA	321640	NA	185296	NA	NA	NA	NA	NA	NA	NA	NA	NA	220182	NA	163439	NA	NA	NA	721190	NA	NA	NA	NA	NA	NA	NA	NA	NA	NA	NA	NA	NA
Q96JQ0	Protocadherin-16 OS=Homo sapiens GN=DCHS1 PE=1 SV=1	0	22.28	3	7	17	7	1	3298	346	4.94	26.22	7	0	361209	NA	251942	7.14139e+06	808803	2.12272e+06	1.21206e+06	2.37443e+06	NA	478817	235414	NA	53767.1	771201	NA	280284	562405	319179	83995.7	NA	19558.6	1.17506e+06	NA	NA	NA	NA	NA	128972	45740.3	NA	1.18961e+06	NA	54942.1	797695	NA
P00491	Purine nucleoside phosphorylase OS=Homo sapiens GN=PNP PE=1 SV=2	0.002	3.918	4	1	1	1	1	289	32.1	6.95	2.38	1	0	231132	NA	NA	366453	NA	NA	81186.8	NA	NA	140014	NA	NA	NA	NA	NA	NA	NA	NA	NA	NA	NA	NA	NA	NA	NA	NA	NA	NA	NA	NA	NA	NA	NA	694585	NA
Q5T1J5	Putative coiled-coil-helix-coiled-coil-helix domain-containing protein CHCHD2P9, mitochondrial OS=Homo sapiens GN=CHCHD2P9 PE=5 SV=1	0.002	3.836	19	1	3	1	1	151	15.5	9.89	4.75	1	0	NA	NA	NA	NA	NA	NA	NA	NA	NA	NA	83289	NA	NA	NA	NA	21012.1	NA	NA	227299	NA	NA	NA	NA	NA	NA	NA	NA	NA	NA	NA	NA	NA	NA	NA	NA
Q2TV78	Putative macrophage stimulating 1-like protein OS=Homo sapiens GN=MST1L PE=2 SV=2	0.001	4.198	2	1	2	1	1	715	79.6	7.81	3.67	1	0	324108	454237	628370	399153	101127	NA	612125	NA	67290	92794.5	NA	NA	NA	16014739	NA	697812	171375	NA	83971.4	282046	128884	1.30892e+06	285151	48872.3	NA	NA	NA	427709	NA	107041	766648	40554.9	NA	226062	NA
Q8NHP8	Putative phospholipase B-like 2 OS=Homo sapiens GN=PLBD2 PE=1 SV=2	0	25.312	13	7	32	7	1	589	65.4	6.8	36.25	7	0	1.22431e+07	NA	6.96811e+06	3.41268e+06	140678	784810	330035	2.31137e+06	105182	1235437	879250	2049120	579209	2.01366e+06	NA	447761	45784.8	139698	197759	111982	2.86462e+06	4.74974e+06	418463	NA	568619	332035	297367	NA	159671	614702	188535	NA	464272	2.38181e+06	585383
Q9HBR0	Putative sodium-coupled neutral amino acid transporter 10 OS=Homo sapiens GN=SLC38A10 PE=1 SV=2	0	6.419	1	1	8	1	1	1119	119.7	5.73	9.28	1	0	NA	200419	67474.4	373681	12816.5	482507	NA	676567	NA	193297	8343.47	272738	16551.1	308973	NA	NA	59764.9	NA	28035.4	63929	185542	NA	NA	NA	99693.3	NA	84295.7	NA	NA	701676	489426	NA	9821.23	177350	NA
P0DMQ5	Putative transmembrane protein INAFM2 OS=Homo sapiens GN=INAFM2 PE=2 SV=1	0	8.836	19	1	41	1	1	153	15.4	9.31	58.7	1	0	2.7644e+06	NA	2.02702e+06	1.62102e+06	4.29418e+06	427418	NA	361566	NA	463222	3.1383e+06	NA	NA	411166	NA	947859	NA	628110	3.02948e+06	NA	NA	419682	291415	NA	NA	NA	424258	473054	NA	392632	512269	NA	NA	1.81122e+06	4.696e+06
P14618	Pyruvate kinase PKM OS=Homo sapiens GN=PKM PE=1 SV=4	0	25.74	13	5	20	5	1	531	57.9	7.84	33.74	5	0	1.04105e+06	NA	NA	913975	597227	118816	NA	NA	NA	71286.5	325880	256401	NA	NA	NA	421301	NA	NA	227292	NA	NA	NA	NA	NA	NA	NA	349065	NA	NA	NA	NA	NA	NA	1.46893e+06	552368
Q08257	Quinone oxidoreductase OS=Homo sapiens GN=CRYZ PE=1 SV=1	0.031	2.212	3	1	1	1	1	329	35.2	8.44	1.73	1	0	NA	NA	NA	276005	NA	NA	NA	NA	NA	NA	NA	NA	NA	NA	NA	NA	NA	NA	NA	NA	NA	NA	NA	NA	NA	NA	NA	NA	NA	NA	NA	NA	NA	276283	NA
Q2PPJ7	Ral GTPase-activating protein subunit alpha-2 OS=Homo sapiens GN=RALGAPA2 PE=1 SV=2	0.025	2.405	0	1	279	1	1	1873	210.6	6.07	585.66	1	0	1.23002e+08	1.68743e+09	1.58826e+08	1.22591e+08	1.54555e+08	2.17377e+08	1.53792e+09	1.43607e+09	1.20584e+09	2.33157e+09	2.57213e+06	4.48219e+08	3.06735e+09	3.02449e+09	2.45041e+09	1.31361e+06	1.72378e+09	1.01765e+09	8.79672e+06	3.26189e+09	7.74329e+08	1.40041e+07	3.90191e+07	1.92743e+09	1.25163e+09	1.44454e+09	5.60224e+08	1.87048e+09	9.57174e+08	3.09017e+09	2.76268e+09	1.38498e+09	18178.5	1.04198e+07	1.56e+07
P46940	Ras GTPase-activating-like protein IQGAP1 OS=Homo sapiens GN=IQGAP1 PE=1 SV=1	0	7.601	2	2	2	2	1	1657	189.1	6.48	4.9	2	0	NA	NA	NA	NA	NA	NA	NA	NA	NA	NA	NA	NA	NA	NA	NA	NA	NA	NA	NA	NA	NA	NA	NA	NA	NA	NA	NA	NA	NA	NA	NA	NA	124873	NA	NA
P15153	Ras-related C3 botulinum toxin substrate 2 OS=Homo sapiens GN=RAC2 PE=1 SV=1	0.007	3.525	7	1	1	1	1	192	21.4	7.61	2.04	1	0	NA	NA	NA	NA	NA	NA	NA	NA	NA	NA	NA	NA	NA	NA	NA	82695.7	NA	NA	NA	NA	NA	NA	NA	NA	NA	NA	NA	NA	NA	NA	NA	NA	NA	NA	NA
P51149	Ras-related protein Rab-7a OS=Homo sapiens GN=RAB7A PE=1 SV=1	0	4.65	7	1	2	1	1	207	23.5	6.7	3.77	1	0	NA	NA	NA	NA	NA	NA	NA	NA	NA	NA	NA	NA	NA	NA	NA	NA	NA	NA	NA	NA	NA	NA	NA	NA	NA	NA	NA	NA	NA	NA	NA	NA	NA	NA	NA
P61006	Ras-related protein Rab-8A OS=Homo sapiens GN=RAB8A PE=1 SV=1	0.036	2.056	3	1	1	1	1	207	23.7	9.07	0	1	0	NA	NA	NA	NA	NA	NA	NA	NA	NA	NA	NA	NA	286951	NA	NA	NA	NA	NA	24380.1	NA	NA	333503	65658.1	NA	NA	NA	NA	NA	NA	NA	NA	NA	NA	NA	44437.3
A6NIZ1	Ras-related protein Rap-1b-like protein OS=Homo sapiens PE=2 SV=1	0.009	2.942	7	1	1	1	1	184	20.9	5.48	0	1	0	NA	NA	NA	NA	NA	NA	NA	NA	NA	NA	NA	NA	NA	NA	NA	NA	NA	NA	NA	NA	NA	NA	NA	NA	NA	NA	NA	NA	NA	NA	NA	NA	NA	308485	NA
P08575	Receptor-type tyrosine-protein phosphatase C OS=Homo sapiens GN=PTPRC PE=1 SV=2	0	6.878	1	1	2	1	1	1304	147.2	6.15	7.02	1	0	NA	NA	NA	NA	NA	NA	NA	NA	NA	NA	NA	NA	NA	NA	NA	NA	NA	NA	NA	NA	NA	NA	NA	NA	NA	NA	NA	NA	NA	NA	NA	NA	NA	NA	NA
Q12913	Receptor-type tyrosine-protein phosphatase eta OS=Homo sapiens GN=PTPRJ PE=1 SV=3	0	62.78	10	10	182	10	1	1337	145.9	5.58	373.3	10	0	1.53946e+07	2.04668e+06	8.90168e+06	8.50969e+06	8.20358e+06	2.05796e+06	8.46597e+06	2.497e+06	6.82699e+06	4.71091e+06	3.94199e+06	3.02579e+06	4.71938e+06	9.70595e+06	2.55694e+06	837369	1.42766e+06	2.47814e+06	2.52099e+06	1.52143e+06	5.70811e+06	1.66646e+07	98533	2.67817e+06	2.44199e+06	1.91965e+06	3.48925e+06	2.27054e+07	1.28924e+06	3.3956e+06	9.96725e+06	269752	8.14931e+06	3.52054e+08	3.62216e+06
P23470	Receptor-type tyrosine-protein phosphatase gamma OS=Homo sapiens GN=PTPRG PE=1 SV=4	0	53.745	10	9	64	9	1	1445	161.9	6.42	141.11	9	0	723371	174736	9.1388e+06	3.45144e+06	570298	958467	1.33868e+06	7.93397e+06	1.03401e+06	484608	214424	3.07196e+06	2.0777e+06	790604	263536	460389	621175	83548.1	627187	260395	1.05666e+06	2.61987e+06	67020.2	685867	676388	518477	343844	1287975	2.26582e+06	1.67028e+06	696015	NA	4.50259e+06	1.57231e+06	1.2244e+06
Q13332	Receptor-type tyrosine-protein phosphatase S OS=Homo sapiens GN=PTPRS PE=1 SV=3	0	28.783	7	7	26	7	1	1948	216.9	6.46	49.68	7	0	1.13042e+06	NA	NA	2.02658e+06	293072	898234	NA	392313	NA	2.02395e+06	191190	NA	NA	1.10567e+06	69709.2	296844	322444	148215	815970	NA	584884	391715	394831	2.20996e+06	34266.1	150089	429554	85314.5	225665	235496	686747	NA	NA	2.07083e+06	441860
O75787	Renin receptor OS=Homo sapiens GN=ATP6AP2 PE=1 SV=2	0	12.861	13	4	18	4	1	350	39	6.1	19.15	4	0	65251.5	2.62026e+06	1.3176e+06	143930	162128	NA	NA	2.77908e+07	438423	3.86491e+06	17456.6	1.77528e+06	2.35556e+07	6.33182e+06	2.09509e+06	NA	1.51181e+06	3.56654e+06	688164	831008	7.34954e+06	1.01949e+06	145639	641666	4.01277e+06	1.79284e+06	1.18006e+06	517947	702245	2.699e+06	2.57903e+06	336102	NA	497993	412199
Q9HD89	Resistin OS=Homo sapiens GN=RETN PE=1 SV=1	0	40.433	59	6	108	6	1	108	11.4	6.86	320.3	6	0	2.63439e+06	1.69524e+06	2.99925e+06	2880299	2.0739e+06	1.79821e+06	194761	8.83452e+06	270877	4.236e+06	322944	4.46972e+06	856368	4.45214e+07	373817	6.59333e+06	571810	1.11511e+06	1.18718e+06	7.77576e+06	3.85624e+06	9204903	NA	280393	8.2689e+06	2.48776e+06	488100	5.60753e+06	917356	1.13438e+06	1.00593e+07	57501.3	4.58948e+06	1.20427e+06	1.48428e+06
Q9NQC3	Reticulon-4 OS=Homo sapiens GN=RTN4 PE=1 SV=2	0	5.677	1	1	7	1	1	1192	129.9	4.5	12.91	1	0	301059	NA	NA	215051	276642	NA	NA	NA	NA	NA	158199	NA	NA	NA	NA	204030	NA	NA	525695	NA	NA	NA	NA	NA	NA	NA	383467	NA	NA	NA	NA	NA	24218.3	NA	NA
Q86UN3	Reticulon-4 receptor-like 2 OS=Homo sapiens GN=RTN4RL2 PE=1 SV=1	0	14.278	8	3	17	3	1	420	46.1	7.62	27.14	3	0	NA	773130	4.03562e+06	1.20285e+06	213400	1.60777e+06	NA	461937	7.64572e+06	135931	463720	8.54484e+06	NA	NA	NA	1.01879e+07	18923832	NA	128989	2.54789e+07	941568	7.43265e+06	554237	523332	118102	2626661	93364.8	NA	NA	293761	NA	63126.9	3.35262e+06	2.91865e+06	931940
P00352	Retinal dehydrogenase 1 OS=Homo sapiens GN=ALDH1A1 PE=1 SV=2	0	7.371	11	3	3	3	1	501	54.8	6.73	2.6	3	0	NA	1.26236e+06	821309	NA	NA	520359	NA	NA	NA	NA	178631	NA	NA	481422	NA	NA	743916	88807.5	909054	NA	93495.4	892175	NA	NA	NA	NA	25115.3	NA	NA	NA	460209	NA	448816	832660	77404.5
Q08999	Retinoblastoma-like protein 2 OS=Homo sapiens GN=RBL2 PE=1 SV=3	0.055	1.668	1	1	1	1	1	1139	128.3	7.44	2.28	1	0	NA	NA	NA	46357.9	NA	NA	NA	NA	NA	NA	NA	NA	NA	NA	NA	NA	NA	NA	NA	NA	NA	NA	NA	NA	NA	NA	NA	NA	NA	NA	NA	NA	NA	NA	NA
Q99969	Retinoic acid receptor responder protein 2 OS=Homo sapiens GN=RARRES2 PE=1 SV=1	0	11.196	14	2	10	2	1	163	18.6	9.09	16.81	2	0	101589	NA	3.93468e+06	1.24158e+06	NA	107177	NA	NA	NA	NA	39146.7	NA	NA	NA	NA	219063	NA	NA	NA	NA	NA	NA	NA	NA	NA	NA	NA	NA	178101	NA	NA	NA	NA	679219	68544.4
Q8NFJ5	Retinoic acid-induced protein 3 OS=Homo sapiens GN=GPRC5A PE=1 SV=2	0.019	2.596	3	1	3	1	1	357	40.2	8.15	0	1	0	NA	NA	NA	NA	NA	NA	181358	91174	NA	NA	NA	NA	NA	NA	NA	NA	NA	NA	NA	NA	NA	NA	NA	NA	NA	NA	NA	NA	NA	NA	NA	NA	210532	NA	NA
Q9HB40	Retinoid-inducible serine carboxypeptidase OS=Homo sapiens GN=SCPEP1 PE=1 SV=1	0	44.262	25	10	33	10	1	452	50.8	5.81	49.47	10	0	6.30546e+06	1.41106e+06	NA	412906	986738	98182.3	1.10264e+06	1.05866e+06	569980	398524	101903	375868	9.36631e+06	797254	8.85866e+06	1.95634e+06	NA	756733	299844	1.14903e+06	1.44614e+07	1.48281e+06	314198	153840	14814.7	67093.7	631461	871606	NA	561029	NA	44519.6	580730	2.00999e+07	224840
P02753	Retinol-binding protein 4 OS=Homo sapiens GN=RBP4 PE=1 SV=3	0	143.111	75	13	530	13	1	201	23	6.07	1313.51	13	0	9.90354e+06	1.72592e+06	1.67382e+08	3.33617e+07	3.16406e+06	3.74447e+07	3.89879e+06	1.07073e+08	176339	2.26256e+07	1.43088e+06	2.28617e+07	2.13442e+07	5.82537e+06	635042	3.89422e+06	377850	2.83441e+06	5.40993e+06	5.41917e+07	1.04872e+08	1.62844e+08	438140	1.29952e+06	1.4489e+07	1.64482e+07	8.40801e+06	1.083e+08	4.14625e+06	5.49483e+06	7.96589e+07	120833	4.11359e+07	2.07995e+07	4.75526e+06
P52565	Rho GDP-dissociation inhibitor 1 OS=Homo sapiens GN=ARHGDIA PE=1 SV=3	0	19.871	8	2	12	2	1	204	23.2	5.11	33.82	2	0	339788	NA	854025	1.35649e+06	49750.6	NA	NA	158324	562139	NA	NA	NA	NA	NA	NA	273662	NA	NA	445220	NA	NA	NA	3.95444e+06	111525	NA	NA	532535	NA	NA	NA	164581	NA	NA	4.41935e+06	1.39171e+06
P52566	Rho GDP-dissociation inhibitor 2 OS=Homo sapiens GN=ARHGDIB PE=1 SV=3	0	41.272	40	6	20	6	1	201	23	5.21	53.62	6	0	NA	147215	NA	NA	NA	NA	NA	NA	90890	NA	NA	NA	NA	NA	NA	NA	28705.2	NA	NA	135571	NA	NA	NA	NA	NA	NA	NA	1.04827e+06	NA	62548.3	535257	38143.9	NA	NA	NA
P07998	Ribonuclease pancreatic OS=Homo sapiens GN=RNASE1 PE=1 SV=4	0	247.843	60	9	2076	9	1	156	17.6	8.79	8268.04	9	0	3.59277e+08	8.51613e+07	9.61944e+07	5.10249e+08	5.77514e+08	2.45461e+08	5.97738e+08	1.39422e+08	2.13793e+07	2.38043e+08	5.69531e+08	7.29171e+07	7.62869e+08	1.58245e+08	1.004e+08	1.36627e+08	2.20153e+08	3.6833e+08	1.53272e+09	1.76526e+08	1.84031e+08	2.99634e+08	2.32737e+09	1.00641e+08	9.03812e+07	8.96674e+07	1.69333e+09	1.09008e+09	3.99528e+08	6.92122e+08	2.49814e+08	2.78165e+07	5.02303e+07	8.47013e+08	1.54236e+09
O00584	Ribonuclease T2 OS=Homo sapiens GN=RNASET2 PE=1 SV=2	0	74.48	37	9	106	9	1	256	29.5	7.08	219.32	9	0	3.196e+06	1.87151e+06	1.78281e+07	5.95104e+06	1.49906e+06	3.11497e+06	238484	1.21782e+07	5.08461e+06	7.29492e+06	1.69306e+06	4.88364e+06	869134	4.11591e+07	3.04593e+06	1.30086e+06	1.05244e+07	7682034	1.37858e+06	4.95716e+06	9.06925e+06	1.90988e+07	756534	3.99758e+06	2.55627e+06	2.81102e+06	1.22456e+06	1.10888e+07	4.12146e+06	3.03706e+06	1.6646e+07	2.33455e+06	441482	1.77558e+07	2.78264e+06
P52758	Ribonuclease UK114 OS=Homo sapiens GN=HRSP12 PE=1 SV=1	0	9.777	26	2	2	2	1	137	14.5	8.68	5.28	2	0	65811.5	170693	NA	NA	NA	NA	NA	NA	NA	NA	NA	NA	NA	NA	NA	NA	25555.3	NA	NA	NA	NA	NA	NA	NA	NA	NA	NA	78884.3	NA	NA	NA	NA	NA	847455	64538.6
P16083	Ribosyldihydronicotinamide dehydrogenase [quinone] OS=Homo sapiens GN=NQO2 PE=1 SV=5	0.05	1.745	5	1	1	1	1	231	25.9	6.29	0	1	0	7955.34	NA	NA	NA	NA	NA	NA	NA	NA	NA	NA	NA	NA	NA	NA	NA	NA	NA	NA	NA	NA	NA	NA	NA	NA	NA	NA	NA	NA	NA	NA	NA	NA	224405	NA
Q8WZ75	Roundabout homolog 4 OS=Homo sapiens GN=ROBO4 PE=1 SV=1	0	88.959	12	11	275	11	1	1007	107.4	6.64	719.22	11	0	8.22135e+06	580496	2.26797e+07	5.59437e+07	929610	6.84268e+07	25322.4	3.63993e+07	860822	2.56948e+06	5.30878e+06	3.39829e+07	1.45376e+07	3.33503e+06	93221.9	1.08522e+07	1.07479e+06	1.80668e+06	2.65418e+06	1.11123e+07	1.12094e+07	1.07336e+07	576027	620862	6.73677e+06	337572	539411	4.36747e+07	726699	3.02722e+06	7.78075e+07	514781	1.80012e+06	1.23112e+07	1.40616e+06
Q86TD4	Sarcalumenin OS=Homo sapiens GN=SRL PE=2 SV=2	0	5.027	1	1	7	1	1	932	100.7	4.4	1.66	1	0	NA	NA	NA	NA	NA	NA	NA	NA	NA	NA	93889.7	NA	NA	44454.1	NA	NA	NA	NA	313355	NA	NA	64970.2	NA	NA	NA	NA	96538.9	NA	NA	NA	NA	NA	10719.3	NA	24227.1
P23327	Sarcoplasmic reticulum histidine-rich calcium-binding protein OS=Homo sapiens GN=HRC PE=1 SV=1	0	16.251	4	2	20	2	1	699	80.2	4.72	49.96	2	0	NA	135480	719552	152514	133151	162454	1.026e+06	377081	88822.9	1.88215e+06	NA	NA	7460.84	221431	334876	20845.4	58923	NA	14916.5	61647.4	1.18944e+06	NA	NA	47428.6	18408.6	NA	72721.3	2.0728e+06	NA	945452	748955	NA	NA	1.42357e+06	4250.64
O95171	Sciellin OS=Homo sapiens GN=SCEL PE=1 SV=2	0	26.094	13	8	18	8	1	688	77.5	9.38	19.3	8	0	579715	256860	NA	1.55205e+06	146427	789823	231053	NA	NA	88061.4	172475	3.39645e+06	534579	105572	NA	93492.2	322139	45469.1	128015	NA	704170	NA	NA	23345.4	NA	NA	118977	1.98946e+06	1.4004e+06	NA	379166	71332.6	193041	NA	1.27706e+06
Q8WVN6	Secreted and transmembrane protein 1 OS=Homo sapiens GN=SECTM1 PE=1 SV=2	0	106.605	22	4	683	4	1	248	27	7.43	2562.31	4	0	3.53486e+07	4.12873e+06	6.48122e+07	4.57937e+08	9.73322e+06	3.63306e+08	3.93948e+06	1.2929e+08	4.1151e+06	7.32907e+06	1.10324e+07	1.58918e+08	4.36565e+07	1.42339e+08	7.93131e+06	7.29476e+07	4.34651e+06	3.90501e+06	4.37331e+07	3.91279e+08	7.7056e+07	7.73e+08	7.30915e+07	2.25599e+06	1.4865e+08	1.21428e+08	7.64047e+06	1.33277e+08	2.04482e+06	4.27853e+06	4.16434e+08	343259	1.34068e+07	8.60734e+07	5.47722e+06
Q92765	Secreted frizzled-related protein 3 OS=Homo sapiens GN=FRZB PE=1 SV=2	0	5.118	3	2	3	2	1	325	36.2	8.46	1.9	2	0	NA	NA	NA	NA	NA	NA	NA	NA	NA	NA	NA	NA	42704.9	NA	NA	NA	NA	NA	53028.5	428683	415974	NA	NA	NA	NA	NA	NA	NA	1.15531e+06	NA	NA	NA	NA	NA	NA
Q6FHJ7	Secreted frizzled-related protein 4 OS=Homo sapiens GN=SFRP4 PE=1 SV=2	0	7.313	12	2	6	2	1	346	39.8	8.82	2.81	2	0	165643	NA	383822	NA	70928.2	NA	173433	NA	NA	NA	NA	61237.9	287543	NA	NA	NA	NA	NA	NA	NA	NA	NA	NA	NA	NA	55179.4	NA	NA	NA	NA	NA	NA	1.38324e+06	376589	NA
P55000	Secreted Ly-6/uPAR-related protein 1 OS=Homo sapiens GN=SLURP1 PE=1 SV=2	0	62.02	73	4	188	4	1	103	11.2	5.33	966.07	4	0	1.89916e+06	1.46067e+06	2.39147e+07	5.79122e+06	192580	NA	8.19044e+06	1.2295e+07	209702	1.43405e+07	2.46362e+06	8.20733e+06	2.44849e+07	4.76265e+06	246621	NA	4.32303e+06	1.66407e+07	1.3176e+06	1.57338e+07	1.58201e+07	1.4326e+08	2.21948e+06	4.48843e+06	1.39111e+07	4.87047e+06	1.17381e+06	9.03245e+06	7.33131e+06	3.35791e+06	5.95998e+06	278955	NA	1512276	777192
P05060	Secretogranin-1 OS=Homo sapiens GN=CHGB PE=1 SV=2	0	45.889	8	4	77	4	1	677	78.2	5.07	280.76	4	0	NA	3.31409e+06	2.88278e+06	71981.9	NA	128915	1.23353e+06	2.76506e+06	6.26972e+06	204864	588720	1.06767e+06	36879.4	6.2727e+06	9.88001e+06	NA	32137.3	515503	1.33081e+06	3.09985e+06	397716	2.39616e+06	9679.77	380336	1.16832e+06	NA	381633	287785	11071.8	3.31317e+06	618739	878978	NA	389470	597708
Q6UXD5	Seizure 6-like protein 2 OS=Homo sapiens GN=SEZ6L2 PE=1 SV=2	0	10.718	4	3	13	3	1	910	97.5	4.89	11.86	3	0	260326	NA	1.04295e+06	487960	43565	874684	46608.3	672251	1326245	1.01986e+06	NA	785304	NA	1.75363e+06	688942	38884	580334	582111	39815.8	144347	NA	650730	13327.5	NA	130214	908019	21708.1	353768	1.54088e+06	1.0134e+06	647958	435235	NA	1.30909e+06	115394
P49908	Selenoprotein P OS=Homo sapiens GN=SELENOP PE=1 SV=3	0.024	2.435	2	1	48	1	1	381	43.2	7.87	68.39	1	0	NA	2.89876e+06	NA	285813	754703	163196	NA	NA	1951733	170789	NA	509557	NA	1.92838e+06	NA	NA	1.27189e+06	770283	8475.9	1.20007e+06	2.02024e+06	NA	NA	NA	418701	373088	303948	NA	NA	3.76349e+06	2.20975e+06	216657	NA	NA	74098.9
Q13591	Semaphorin-5A OS=Homo sapiens GN=SEMA5A PE=1 SV=3	0.048	1.865	1	1	1	1	1	1074	120.5	7.21	0	1	0	NA	NA	NA	NA	NA	NA	NA	NA	NA	NA	NA	NA	NA	NA	NA	NA	NA	NA	NA	NA	NA	NA	NA	NA	NA	NA	NA	NA	NA	NA	NA	NA	NA	NA	NA
P04279	Semenogelin-1 OS=Homo sapiens GN=SEMG1 PE=1 SV=2	0	331.464	65	30	467	26	1	462	52.1	9.29	1498.43	30	0	1.06283e+06	7.29396e+07	4.81081e+06	2.88197e+07	3.32402e+06	1.78782e+06	6.24599e+06	3.51154e+07	1.77789e+07	1.40531e+09	3.87745e+06	2.71227e+07	3.44931e+06	2.6539e+07	6.12671e+07	1.27728e+06	2.08177e+07	1.97066e+07	7.33482e+06	7.5581e+07	1.5598e+07	717772	703798	2.14061e+07	3.46809e+07	1.64651e+06	1.06292e+06	2.96134e+06	106264	9.32047e+07	2.46386e+07	1.98632e+07	5.74104e+06	1.4003e+06	3.91337e+06
Q02383	Semenogelin-2 OS=Homo sapiens GN=SEMG2 PE=1 SV=1	0	333.757	55	33	639	29	1	582	65.4	9.07	2023.23	33	4	683003	1.51295e+07	392051	3.07485e+06	569546	1.80957e+06	3.2733e+06	9.3651e+06	7.12154e+06	2.95299e+09	1.94151e+06	8.78809e+06	4.41894e+06	6.52292e+06	5.78229e+06	66598	3.95829e+06	2.19463e+06	528128	5.87597e+06	1.42356e+06	5.24217e+06	9964.02	4.45203e+06	2.93813e+06	6.84751e+06	1.93976e+06	1.84441e+07	1.19128e+06	1.1729e+07	5.61509e+06	3.25277e+06	8.63935e+06	1.08181e+07	1.5238e+06
Q13501	Sequestosome-1 OS=Homo sapiens GN=SQSTM1 PE=1 SV=1	0	10.13	6	1	6	1	1	440	47.7	5.22	26.2	1	0	NA	352226	NA	NA	3.89964e+06	NA	NA	NA	NA	NA	NA	NA	NA	NA	NA	NA	NA	NA	NA	NA	NA	NA	NA	NA	NA	NA	NA	NA	NA	NA	NA	NA	NA	NA	NA
O95084	Serine protease 23 OS=Homo sapiens GN=PRSS23 PE=1 SV=1	0.007	3.478	3	1	1	1	1	383	43	9.42	2.16	1	0	NA	NA	NA	NA	NA	NA	NA	NA	NA	NA	NA	NA	NA	NA	NA	NA	NA	NA	NA	NA	115448	NA	NA	NA	NA	NA	NA	NA	NA	NA	NA	NA	NA	NA	NA
Q92743	Serine protease HTRA1 OS=Homo sapiens GN=HTRA1 PE=1 SV=1	0.001	4.34	2	1	2	1	1	480	51.3	7.83	5.47	1	0	NA	NA	NA	NA	NA	NA	NA	NA	NA	NA	NA	NA	NA	NA	NA	NA	NA	NA	NA	NA	NA	NA	NA	NA	NA	NA	NA	NA	NA	NA	NA	NA	NA	NA	NA
P83110	Serine protease HTRA3 OS=Homo sapiens GN=HTRA3 PE=1 SV=2	0.005	3.573	2	1	1	1	1	453	48.6	7.09	0	1	0	69245.1	NA	NA	NA	42967.6	193429	NA	NA	NA	1.4375e+06	NA	NA	NA	NA	NA	NA	NA	1.496e+06	131663	NA	NA	NA	NA	NA	NA	NA	NA	NA	NA	NA	NA	NA	1.03206e+06	NA	NA
P00995	Serine protease inhibitor Kazal-type 1 OS=Homo sapiens GN=SPINK1 PE=1 SV=2	0	27.427	43	4	74	4	1	79	8.5	7.61	244.07	4	0	388362	NA	1.94469e+06	390270	NA	NA	2.58861e+07	2.009e+06	NA	NA	NA	NA	3.51373e+07	539642	NA	119837	806886	798146	NA	2.74957e+06	1.08325e+07	3.7785e+06	NA	435338	451352	1.00952e+06	NA	3.59095e+07	2.1463e+06	NA	1.00537e+07	NA	NA	NA	NA
P20155	Serine protease inhibitor Kazal-type 2 OS=Homo sapiens GN=SPINK2 PE=1 SV=2	0	42.476	26	1	9	1	1	84	9.3	9	39.86	1	0	NA	NA	NA	NA	NA	NA	NA	NA	NA	7.18949e+06	NA	1.07147e+06	141476	NA	NA	NA	NA	NA	NA	NA	NA	NA	NA	NA	NA	NA	NA	NA	NA	NA	NA	NA	NA	NA	NA
Q9Y3S1	Serine/threonine-protein kinase WNK2 OS=Homo sapiens GN=WNK2 PE=1 SV=4	0.026	2.343	1	1	1	1	1	2297	242.5	6.13	2.87	1	0	NA	NA	NA	NA	NA	NA	NA	NA	NA	NA	NA	NA	NA	NA	NA	NA	NA	NA	NA	NA	NA	NA	NA	NA	NA	NA	NA	NA	NA	NA	NA	NA	NA	NA	NA
P02787	Serotransferrin OS=Homo sapiens GN=TF PE=1 SV=3	0	1239.67	90	93	10330	93	1	698	77	7.12	34114.2	93	0	9.12559e+08	8.29962e+07	1.79914e+10	6.64348e+08	3.26985e+07	2.42713e+08	1.80166e+07	5.18883e+08	6.43321e+07	1.02293e+08	1.22888e+08	1.44836e+10	8.58807e+07	1.46534e+09	2.625e+07	1.39708e+08	4.06633e+07	7.61886e+07	4.83782e+07	7.76698e+08	4.93091e+07	9.98479e+08	2.20961e+07	4.03288e+07	8.5762e+07	7.38508e+07	3.88841e+07	4.62974e+07	3.88296e+07	6.75967e+07	2.38084e+08	2.59825e+07	4.85129e+09	2.7175e+09	6.50168e+07
Q9UIV8	Serpin B13 OS=Homo sapiens GN=SERPINB13 PE=1 SV=2	0.005	3.551	4	1	1	1	1	391	44.2	5.71	2.65	1	0	NA	NA	NA	NA	NA	NA	NA	NA	NA	NA	NA	NA	NA	NA	NA	NA	NA	NA	NA	NA	NA	NA	NA	NA	NA	NA	NA	NA	NA	NA	NA	NA	NA	NA	NA
P29508	Serpin B3 OS=Homo sapiens GN=SERPINB3 PE=1 SV=2	0	116.625	53	18	147	10	1	390	44.5	6.81	308.17	18	10	2.98017e+06	4.38486e+06	1.07752e+06	1.23383e+08	562197	9.05633e+06	741538	2.25764e+06	835948	935441	1.87669e+06	4.10714e+07	1.18622e+06	1.63469e+06	1.95633e+06	4.26196e+06	2.35781e+06	214419	445932	4.60147e+06	2.68174e+06	1.2558e+07	6.66361e+06	792263	587461	2.46716e+06	5.20779e+06	1.44072e+07	924518	3.10209e+06	2.37877e+06	652935	7.17751e+06	1.84229e+07	6.41075e+06
P48594	Serpin B4 OS=Homo sapiens GN=SERPINB4 PE=1 SV=2	0	56.128	27	9	75	1	1	390	44.8	6.21	141.34	9	0	NA	NA	NA	NA	143991	61231.9	NA	NA	NA	NA	158629	NA	838132	NA	56096.4	12592.8	NA	NA	NA	NA	NA	NA	NA	16006.3	NA	NA	102341	NA	NA	NA	NA	NA	NA	3.41009e+06	11496073
P02768	Serum albumin OS=Homo sapiens GN=ALB PE=1 SV=2	0	2399.42	95	127	84968	119	1	609	69.3	6.28	290683	127	11	4.64928e+10	2.45178e+08	1.86287e+11	1.29954e+10	6.66911e+08	5.14844e+09	1.3739e+09	3.36788e+09	4.79178e+08	1.16631e+09	2.77509e+09	1.05183e+11	6.25956e+09	2.74861e+10	2.36476e+08	1.65836e+09	4.64257e+08	9.87013e+08	7.53626e+08	6.17615e+09	1.72111e+10	8.46476e+10	1.37788e+09	3.20568e+08	1.53617e+09	1.0341e+09	2.52955e+09	8.34808e+09	2.08765e+08	9.23831e+08	1.04798e+10	1.12312e+08	7.79607e+10	9.06829e+10	1.94411e+09
P35542	Serum amyloid A-4 protein OS=Homo sapiens GN=SAA4 PE=1 SV=2	0.019	2.609	12	1	3	1	1	130	14.7	9.07	6.05	1	0	NA	NA	NA	NA	NA	NA	NA	NA	NA	NA	NA	NA	NA	NA	NA	NA	NA	NA	NA	NA	NA	NA	NA	NA	NA	NA	NA	NA	NA	NA	NA	NA	NA	329378	NA
P02743	Serum amyloid P-component OS=Homo sapiens GN=APCS PE=1 SV=2	0	6.387	9	2	6	2	1	223	25.4	6.54	12.05	2	0	NA	NA	7.40388e+06	NA	NA	44211.4	NA	638992	NA	NA	NA	NA	NA	NA	NA	NA	NA	NA	NA	NA	NA	NA	NA	NA	NA	NA	NA	413069	NA	NA	NA	NA	NA	294513	NA
P27169	Serum paraoxonase/arylesterase 1 OS=Homo sapiens GN=PON1 PE=1 SV=3	0	9.128	7	3	10	3	1	355	39.7	5.22	19.29	3	0	274950	NA	5.00653e+06	46728.5	54857.1	99389.9	NA	NA	143617	NA	NA	NA	NA	443484	536652	133796	56412.4	NA	23081	91664.7	NA	NA	NA	73389	NA	247080	40208.1	NA	NA	96171.6	212395	50329	NA	1.47843e+06	NA
P04278	Sex hormone-binding globulin OS=Homo sapiens GN=SHBG PE=1 SV=2	0	33.463	30	7	14	7	1	402	43.8	6.71	36.84	7	0	NA	NA	NA	NA	62947	NA	NA	NA	NA	NA	NA	NA	NA	NA	137746	NA	NA	NA	NA	NA	NA	NA	NA	NA	NA	NA	166036	NA	NA	57173.1	NA	40251.2	2.16355e+07	284520	163478
Q9H299	SH3 domain-binding glutamic acid-rich-like protein 3 OS=Homo sapiens GN=SH3BGRL3 PE=1 SV=1	0	88.576	89	8	350	8	1	93	10.4	4.93	1086.57	8	0	4.36646e+07	1.13156e+07	3.28078e+07	3.25691e+07	2.71762e+07	3.78758e+07	11302930	7.01468e+07	7.52271e+06	5.6245e+07	5.00404e+07	2.58435e+07	1.1877e+08	35100563	3264875	1.4971e+07	3.38582e+06	1.62345e+07	8.82501e+07	6.47889e+07	1.6741e+07	2.91755e+08	2.50266e+06	7.33427e+06	2.49149e+07	3.87801e+07	5.73455e+07	23073088	4.12582e+07	6.76039e+06	4.21279e+07	372600	4.15266e+06	2.41614e+07	7.67963e+06
O75368	SH3 domain-binding glutamic acid-rich-like protein OS=Homo sapiens GN=SH3BGRL PE=1 SV=1	0	13.768	35	3	13	3	1	114	12.8	5.25	16.44	3	0	474128	NA	NA	126312	3.3503e+06	213258	370049	170203	NA	NA	227528	NA	126471	NA	NA	171640	NA	NA	2.75961e+06	NA	NA	NA	NA	297292	NA	NA	NA	NA	NA	NA	229767	NA	NA	1.0308e+06	192049
Q9UL62	Short transient receptor potential channel 5 OS=Homo sapiens GN=TRPC5 PE=1 SV=1	0.01	2.809	1	1	65	1	1	973	111.3	7.3	2.19	1	0	349561	46777.3	1.7167e+07	2.30419e+07	1.1653e+06	4.27691e+07	638276	NA	171612	7.81383e+06	149528	8.01659e+08	NA	1.88577e+08	NA	3281.41	1.64443e+06	7.62038e+06	73648.8	3.49002e+07	NA	1.00538e+08	NA	NA	8044845	396933	2.2506e+07	NA	410652	1.68817e+06	7.94217e+07	131700	2.24446e+06	9.50667e+06	NA
Q9HAT2	Sialate O-acetylesterase OS=Homo sapiens GN=SIAE PE=1 SV=1	0	62.932	34	11	99	11	1	523	58.3	7.33	216.28	11	0	601693	1.01958e+08	3.10369e+07	2.07031e+06	753293	623157	1.30953e+06	683343	2.72055e+07	135377	313029	4234834	481830	1.4607e+07	225950	762708	NA	NA	738562	120629	1.13875e+06	9.4212e+07	NA	190149	540550	8.36483e+07	191248	518407	180282	137847	2.08776e+06	115455	680778	1.65436e+07	419723
A6NMB1	Sialic acid-binding Ig-like lectin 16 OS=Homo sapiens GN=SIGLEC16 PE=2 SV=3	0.047	1.884	1	1	3	1	1	481	53	9.03	0	1	0	NA	NA	NA	NA	NA	NA	NA	NA	NA	NA	NA	NA	NA	NA	NA	NA	NA	NA	NA	NA	NA	NA	NA	NA	NA	NA	NA	NA	NA	NA	NA	NA	NA	NA	NA
Q99519	Sialidase-1 OS=Homo sapiens GN=NEU1 PE=1 SV=1	0	37.905	22	8	36	8	1	415	45.4	5.88	74.22	8	0	565589	27506.9	5.34931e+06	2.03388e+06	522351	758290	NA	339939	239620	444647	160104	4.15616e+06	136553	1.11217e+06	71690.1	129228	17921.1	11593.5	206673	1.55882e+06	276517	1.78947e+06	91651.4	NA	130951	57241.1	29527.4	NA	399899	2.04951e+06	1.80286e+06	36280.5	NA	1.64373e+06	53144.6
Q9BZZ2	Sialoadhesin OS=Homo sapiens GN=SIGLEC1 PE=1 SV=2	0	6.327	1	2	2	2	1	1709	182.5	6.62	2.52	2	0	NA	NA	NA	NA	22379	NA	NA	137039	NA	NA	NA	NA	NA	NA	NA	NA	NA	NA	NA	NA	NA	NA	NA	236659	NA	NA	NA	NA	NA	158050	NA	NA	NA	NA	NA
Q8TCT8	Signal peptide peptidase-like 2A OS=Homo sapiens GN=SPPL2A PE=1 SV=2	0	7.265	4	2	6	2	1	520	58.1	8.32	4.51	2	0	206997	97098.9	NA	95677.2	363461	115023	NA	NA	NA	NA	67212.4	NA	NA	NA	714720	270172	NA	34630.8	151869	NA	NA	406596	202052	NA	103781	286954	NA	NA	404420	NA	94594.7	NA	NA	871867	56468
Q8IWY4	Signal peptide, CUB and EGF-like domain-containing protein 1 OS=Homo sapiens GN=SCUBE1 PE=1 SV=3	0	13.076	3	2	13	2	1	988	107.8	6.83	40.53	2	0	NA	NA	852139	318112	NA	NA	NA	2.95345e+06	NA	385625	98134.6	NA	240101	NA	NA	NA	NA	96990.2	107530	993212	2.51551e+06	2.5918e+06	NA	NA	101178	NA	NA	1.56528e+06	NA	105960	834105	NA	38961.2	NA	169152
Q9NQ36	Signal peptide, CUB and EGF-like domain-containing protein 2 OS=Homo sapiens GN=SCUBE2 PE=2 SV=2	0	25.407	3	3	75	3	1	999	109.9	6.65	178.09	3	0	586259	1.06771e+06	2.13444e+06	967591	1.36671e+06	929007	NA	6.22632e+06	121228	3.1967e+06	1.70749e+06	2.25586e+06	2.97867e+06	6.43944e+06	1.5467e+06	1.04806e+06	348610	1.99762e+06	632068	4.18655e+06	2.39891e+06	1.07642e+07	2.69429e+06	274317	1.14873e+06	134441	1.62967e+06	7.47394e+06	84399.9	7.45472e+06	4.34234e+06	324330	743139	733735	2.33611e+06
Q5TFQ8	Signal-regulatory protein beta-1 isoform 3 OS=Homo sapiens GN=SIRPB1 PE=1 SV=1	0	69.108	30	8	185	1	1	398	43.3	7.83	619.89	8	0	244323	NA	1.35782e+06	NA	NA	NA	NA	NA	NA	NA	NA	NA	NA	NA	NA	NA	NA	NA	NA	NA	NA	NA	NA	NA	NA	NA	NA	NA	NA	NA	NA	NA	NA	NA	NA
O00241	Signal-regulatory protein beta-1 OS=Homo sapiens GN=SIRPB1 PE=1 SV=5	0	68.813	32	9	191	9	1	398	43.2	6.52	538.63	9	0	2.60024e+06	6.79148e+06	2.60638e+06	3.65266e+06	881822	1.54878e+06	1.26743e+06	1.22621e+07	1.45119e+06	1.26121e+06	1.51568e+06	6.10349e+06	1.7905e+06	3.22755e+06	1.42306e+06	118765	160997	685691	1.55468e+06	5125462	5.16867e+06	1.34842e+07	59696.5	2.44957e+06	7.0706e+06	5.33438e+06	1.42134e+06	2.47522e+07	3.72649e+06	703480	1.06611e+07	112827	749777	2.4337e+06	901451
Q9UIB8	SLAM family member 5 OS=Homo sapiens GN=CD84 PE=1 SV=1	0	37.868	18	7	93	7	1	345	38.8	7.06	264.94	7	0	3.66159e+06	NA	6.52873e+06	8.15347e+06	114911	5.74385e+06	201905	9.05611e+06	NA	1.2129e+06	304730	3.35243e+06	914156	652362	NA	3.28583e+06	61556.8	NA	179441	3.95715e+06	1.33339e+06	1.13587e+07	615304	NA	1.88787e+06	2.74945e+06	470698	954682	284095	NA	8.5331e+06	29385.8	1.8155e+08	3.68765e+06	284448
Q96PX8	SLIT and NTRK-like protein 1 OS=Homo sapiens GN=SLITRK1 PE=1 SV=2	0	10.165	5	3	9	3	1	696	77.7	6.44	9.94	3	0	1.0775e+06	113744	2.87851e+06	2.52239e+06	237338	NA	52347.4	309269	60939.9	NA	90625.1	563538	NA	1.77537e+06	118222	NA	56991.7	235194	795121	295915	NA	NA	406905	NA	684933	NA	166121	181644	NA	NA	830711	204140	2.4494e+06	352715	232786
O75264	Small integral membrane protein 24 OS=Homo sapiens GN=SMIM24 PE=2 SV=2	0	6.063	15	1	5	1	1	130	15	5.29	6.35	1	0	NA	NA	NA	NA	103810	NA	NA	NA	NA	NA	96735.5	NA	NA	NA	NA	NA	NA	NA	NA	NA	NA	NA	NA	NA	NA	NA	NA	NA	NA	NA	NA	NA	NA	1.69627e+06	349996
P35326	Small proline-rich protein 2A OS=Homo sapiens GN=SPRR2A PE=1 SV=1	0	21.029	67	4	19	3	1	72	8	8.43	46.12	4	1	NA	NA	NA	55168.5	75970.7	NA	NA	NA	111525	NA	131084	2.79177e+06	NA	NA	NA	NA	NA	NA	189136	NA	NA	NA	NA	NA	NA	NA	312337	NA	NA	NA	NA	32573.2	NA	105972	371515
P35325	Small proline-rich protein 2B OS=Homo sapiens GN=SPRR2B PE=2 SV=1	0	15.652	61	3	12	2	1	72	8	8.43	34.79	3	0	NA	NA	NA	NA	NA	NA	NA	118687	NA	NA	NA	2351615	NA	NA	NA	NA	NA	NA	NA	NA	NA	NA	NA	NA	NA	NA	NA	NA	NA	NA	NA	NA	NA	NA	NA
Q9UBC9	Small proline-rich protein 3 OS=Homo sapiens GN=SPRR3 PE=1 SV=2	0	237.858	93	23	568	23	1	169	18.1	8.57	1628.49	23	0	4.60504e+06	3.63066e+07	1.78371e+06	6.38215e+07	1.93332e+07	4.1177e+07	2.3764e+06	1.0948e+06	NA	1.20129e+06	5.84848e+06	7.97825e+07	2.38693e+06	NA	437615	766798	147490	3.59068e+06	2.66017e+07	3.25198e+06	430941	2.91598e+06	161570	915264	NA	NA	2.12694e+06	3.12771e+06	9.27354e+06	1.50343e+06	939125	29142.8	4.98026e+07	7.36643e+06	3.29135e+08
O75691	Small subunit processome component 20 homolog OS=Homo sapiens GN=UTP20 PE=1 SV=3	0.055	1.649	0	1	1	1	1	2785	318.2	7.39	2.04	1	0	NA	NA	NA	NA	NA	NA	NA	NA	NA	NA	NA	NA	NA	NA	NA	NA	NA	NA	NA	NA	NA	NA	NA	NA	NA	NA	NA	NA	NA	NA	NA	NA	NA	NA	NA
Q9H2M3	S-methylmethionine--homocysteine S-methyltransferase BHMT2 OS=Homo sapiens GN=BHMT2 PE=1 SV=1	0.026	2.352	2	1	1	1	1	363	40.3	5.87	0	1	0	NA	NA	NA	513740	NA	NA	NA	NA	NA	NA	NA	NA	NA	NA	NA	NA	NA	NA	NA	NA	NA	NA	NA	NA	NA	NA	NA	NA	NA	NA	NA	NA	NA	NA	NA
Q99835	Smoothened homolog OS=Homo sapiens GN=SMO PE=1 SV=1	0.033	2.152	1	1	1	1	1	787	86.3	8.34	1.63	1	0	NA	NA	1101023	484351	NA	NA	NA	NA	NA	NA	NA	NA	1.19306e+06	NA	NA	22815.1	75894.2	NA	NA	NA	NA	NA	NA	NA	29632.5	NA	289270	NA	NA	NA	69283.6	NA	NA	NA	94301.9
Q9NY72	Sodium channel subunit beta-3 OS=Homo sapiens GN=SCN3B PE=1 SV=1	0.037	2.006	4	1	1	1	1	215	24.7	4.68	0	1	0	NA	NA	NA	209354	NA	285430	NA	NA	NA	NA	NA	NA	NA	NA	NA	NA	NA	NA	NA	NA	NA	NA	NA	NA	NA	NA	NA	NA	NA	NA	NA	NA	NA	NA	NA
P32418	Sodium/calcium exchanger 1 OS=Homo sapiens GN=SLC8A1 PE=1 SV=3	0	8.325	5	2	3	2	1	973	108.5	5	4.77	2	0	NA	NA	199802	NA	NA	NA	NA	NA	NA	NA	NA	NA	NA	NA	NA	NA	NA	NA	NA	NA	NA	NA	331237	NA	NA	NA	NA	NA	NA	NA	NA	NA	NA	NA	NA
O00337	Sodium/nucleoside cotransporter 1 OS=Homo sapiens GN=SLC28A1 PE=1 SV=2	0	7.142	3	1	5	1	1	649	71.5	7.59	19.61	1	0	NA	NA	NA	NA	NA	NA	1.43307e+06	218590	NA	NA	NA	NA	NA	NA	NA	NA	NA	NA	NA	NA	258560	NA	NA	NA	NA	NA	NA	1.03357e+06	NA	NA	NA	NA	NA	NA	NA
P05026	Sodium/potassium-transporting ATPase subunit beta-1 OS=Homo sapiens GN=ATP1B1 PE=1 SV=1	0.049	1.811	2	1	4	1	1	303	35	8.53	1.82	1	0	NA	NA	NA	NA	NA	12347.6	NA	154491	94340	30632.8	NA	NA	94500	990424	NA	NA	21124.2	NA	NA	NA	NA	NA	NA	NA	NA	NA	15853.6	1.23539e+06	NA	425117	1.29278e+06	NA	NA	NA	NA
Q695T7	Sodium-dependent neutral amino acid transporter B(0)AT1 OS=Homo sapiens GN=SLC6A19 PE=1 SV=1	0.033	2.154	3	1	1	1	1	634	71.1	5.03	0	1	0	NA	NA	NA	NA	NA	NA	NA	NA	NA	NA	NA	NA	1.07942e+06	NA	NA	NA	NA	NA	NA	NA	NA	NA	NA	NA	NA	NA	NA	NA	NA	NA	NA	NA	NA	236634	NA
Q8WVQ1	Soluble calcium-activated nucleotidase 1 OS=Homo sapiens GN=CANT1 PE=1 SV=1	0.042	1.929	4	1	1	1	1	401	44.8	6.09	2.14	1	0	NA	NA	NA	430096	NA	NA	87628.2	NA	NA	NA	NA	NA	NA	NA	NA	NA	NA	NA	NA	NA	NA	NA	NA	194529	NA	NA	NA	NA	NA	NA	NA	NA	NA	NA	NA
Q13621	Solute carrier family 12 member 1 OS=Homo sapiens GN=SLC12A1 PE=1 SV=2	0	23.683	7	5	10	5	1	1099	121.4	7.39	21.14	5	0	NA	NA	NA	99138.7	NA	68397.8	NA	NA	71925	NA	NA	NA	1900302	NA	NA	NA	NA	NA	NA	NA	NA	NA	211052	NA	NA	NA	50654.9	NA	NA	NA	124010	NA	NA	8.81012e+06	16969.8
Q99523	Sortilin OS=Homo sapiens GN=SORT1 PE=1 SV=3	0.001	4.158	2	1	34	1	1	831	92	5.74	53.21	1	0	2.13982e+06	NA	2.59635e+06	1.56024e+06	4.40668e+06	4.8975e+06	NA	NA	407685	116165	1.05987e+06	1.34217e+06	NA	945368	NA	563166	355235	1.38754e+06	1.33869e+06	945904	NA	NA	NA	NA	882617	NA	2.67424e+06	NA	955578	1.04416e+06	3.48522e+06	125567	NA	2.23987e+06	2.07917e+06
Q92673	Sortilin-related receptor OS=Homo sapiens GN=SORL1 PE=1 SV=2	0	8.214	1	3	9	3	1	2214	248.3	5.55	8.72	3	0	NA	204862	NA	NA	NA	175706	NA	342954	229023	105091	NA	129436	328271	465972	214731	NA	NA	NA	201672	583215	322249	NA	NA	NA	222326	NA	NA	NA	NA	518060	564228	48489.2	NA	NA	NA
P09486	SPARC OS=Homo sapiens GN=SPARC PE=1 SV=1	0	12.195	9	2	21	2	1	303	34.6	4.84	16.04	2	0	287905	173152	519615	136224	687699	142066	379859	524791	183372	NA	325278	NA	350798	NA	NA	NA	58540	427544	833074	NA	NA	986540	15934.8	386157	NA	NA	156898	149100	179238	140492	NA	156611	768413	484755	625941
[truncated: 142 more rows]
[truncated: 73 more columns]
