# Supplementary material for: Differential Urinary Proteome Analysis for Predicting Prognosis in Type 2 Diabetes Patients with and without Renal Dysfunction
Source: Int J Mol Sci. 2020 Jun 14;21(12):4236. doi: 10.3390/ijms21124236 (PMC7352871; doi:10.3390/ijms21124236)
Supplement: Supplementary file 1 [file ijms-21-04236-s001.zip › 2nd_revised_supplementary_materials/Supplementary Table S3.xlsx]

## Sheet: Sheet1
Supplementary Table S3. Results of volcano plot analysis.
Uniprot accession no.	Gene Name	P-value	Minus log10 P-value	Log2 fold-change (PPG/GPG)	Significance	Reported urinary biomkarkers *
P10619	CTSA	0.000379117	3.42123	1.52779	PPG-up regulated	NA
P17900	GM2A	0.000532076	3.27403	2.3069	PPG-up regulated	NA
P05155-3	SERPING1-3	0.000805759	3.09379	1.42408	PPG-up regulated	NA
P15941-2	MUC1-2	0.00145966	2.83575	0.896789	PPG-up regulated	NA
P39059	COL15A1	0.00204272	2.68979	2.03158	PPG-up regulated	NA
P54826	GAS1	0.00208931	2.68	1.99723	PPG-up regulated	NA
Q14515	SPARCL1	0.00210662	2.67641	2.70765	PPG-up regulated	NA
P21926	CD9	0.00211497	2.6747	1.5375	PPG-up regulated	NA
P04406	GAPDH	0.00465898	2.33171	1.93382	PPG-up regulated	NA
P01009	SERPINA1	0.0048547	2.31384	1.37703	PPG-up regulated	NA
Q9NPH3-5	IL1RAP-5	0.00612837	2.21266	1.72409	PPG-up regulated	NA
P0DJD8	PGA3	0.00620579	2.2072	1.27766	PPG-up regulated	NA
P13727	PRG2	0.00651177	2.1863	1.41568	PPG-up regulated	NA
P60709	ACTB	0.00659566	2.18074	1.64408	PPG-up regulated	NA
P23528	CFL1	0.00660312	2.18025	1.96997	PPG-up regulated	Urinary candidate biomarkers of glomerular injury
P31025	LCN1	0.00685726	2.16385	1.24689	PPG-up regulated	NA
P25942	CD40	0.00767554	2.11489	1.95421	PPG-up regulated	NA
Q02224	CENPE	0.00791562	2.10152	1.0194	PPG-up regulated	NA
Q16270	IGFBP7	0.00871005	2.05998	0.849371	PPG-up regulated	NA
P02748	C9	0.00875187	2.0579	1.71675	PPG-up regulated	NA
P14543	NID1	0.00921378	2.03556	1.18512	PPG-up regulated	Urinary candidate biomarkers of glomerular injury
P59665	DEFA1	0.00952381	2.02119	3.49906	PPG-up regulated	NA
Q5ZPR3	CD276	0.0111771	1.95167	1.20427	PPG-up regulated	NA
P04217-2	A1BG-2	0.011988	1.92125	1.9608	PPG-up regulated	NA
P01008	SERPINC1	0.0128041	1.89265	0.850264	PPG-up regulated	NA
Q86TD4	SRL	0.0135747	1.86727	2.55048	PPG-up regulated	NA
P06865	HEXA	0.0142442	1.84636	1.19112	PPG-up regulated	NA
Q9H6X2	ANTXR1	0.0153415	1.81413	1.3675	PPG-up regulated	NA
P02774-3	GC-3	0.0173912	1.75967	1.22464	PPG-up regulated	NA
Q06830	PRDX1	0.0183364	1.73669	1.36746	PPG-up regulated	NA
Q10588	BST1	0.0183749	1.73578	1.14256	PPG-up regulated	NA
P22792	CPN2	0.0188992	1.72356	1.45664	PPG-up regulated	NA
Q5QNW6-2	H2BC18-2	0.0238716	1.62212	1.05999	PPG-up regulated	NA
P02766	TTR	0.0244463	1.61179	1.28072	PPG-up regulated	NA
Q14126	DSG2	0.0268002	1.57186	1.51818	PPG-up regulated	NA
P01011	SERPINA3	0.0274568	1.56135	1.0009	PPG-up regulated	NA
P04217	A1BG	0.0288046	1.54054	1.30721	PPG-up regulated	NA
O95865	DDAH2	0.0294965	1.53023	1.46407	PPG-up regulated	NA
Q7L8L6	FASTKD5	0.0302089	1.51986	2.2904	PPG-up regulated	NA
P02647	APOA1	0.0316682	1.49938	0.736829	PPG-up regulated	NA
Q08174-2	PCDH1-2	0.0326208	1.48651	0.906381	PPG-up regulated	NA
P06396	GSN	0.0331874	1.47903	1.67644	PPG-up regulated	NA
P10451-5	SPP1-5	0.0377327	1.42328	1.09005	PPG-up regulated	Urinary candidate biomarkers of tubular injury
P12273	PIP	0.0378088	1.42241	0.890135	PPG-up regulated	NA
Q6UX71	PLXDC2	0.039404	1.40446	1.01606	PPG-up regulated	NA
O00592	PODXL	0.0417714	1.37912	0.900711	PPG-up regulated	Urinary candidate biomarkers of glomerular injury
P26718	KLRK1	0.0442285	1.3543	1.18911	PPG-up regulated	NA
P02144	MB	0.0449313	1.34745	2.73311	PPG-up regulated	NA
P02763	ORM1	0.045622	1.34083	1.18285	PPG-up regulated	NA
P06280	GLA	0.0457036	1.34005	1.2842	PPG-up regulated	NA
P35858-2	IGFALS-2	0.0483516	1.31559	2.14229	PPG-up regulated	NA
P37088-2	SCNN1A-2	0.048951	1.31024	2.56085	PPG-up regulated	NA
P04080	CSTB	0.049021	1.30962	1.10859	PPG-up regulated	NA
Q9Y4K3	TRAF6	0.0493839	1.30641	1.74522	PPG-up regulated	NA
P11117	ACP2	0.00169322	2.77129	-1.87575	GPG-up regulated	NA
O15195	VILL	0.00174825	2.7574	-3.84031	GPG-up regulated	NA
P02452	COL1A1	0.00186524	2.72927	-1.36882	GPG-up regulated	NA
Q8N2S1-2	LTBP4-2	0.00308035	2.5114	-1.60655	GPG-up regulated	NA
Q96DR8	MUCL1	0.00346535	2.46025	-1.58428	GPG-up regulated	NA
P11142	HSPA8	0.00361418	2.44199	-2.33543	GPG-up regulated	NA
Q05639	EEF1A2	0.00368865	2.43313	-1.32905	GPG-up regulated	NA
Q9NR99	MXRA5	0.0043956	2.35698	-3.9266	GPG-up regulated	NA
P33151	CDH5	0.00455685	2.34134	-1.97535	GPG-up regulated	NA
P19961	AMY2B	0.00489498	2.31025	-1.84153	GPG-up regulated	NA
P12955	PEPD	0.00601504	2.22076	-2.18203	GPG-up regulated	NA
O43567	RNF13	0.00730428	2.13642	-2.29463	GPG-up regulated	NA
Q07654	TFF3	0.00777437	2.10933	-1.98875	GPG-up regulated	NA
P01024	C3	0.00823057	2.08457	-1.22744	GPG-up regulated	Urinary candidate biomarkers of glomerular injury
P14384	CPM	0.00921378	2.03556	-0.917656	GPG-up regulated	NA
P06870	KLK1	0.00921378	2.03556	-1.19425	GPG-up regulated	NA
P05556-3	ITGB1-3	0.0145597	1.83685	-2.76262	GPG-up regulated	NA
P08138	NGFR	0.0158686	1.79946	-1.8103	GPG-up regulated	NA
Q7Z6K1	THAP5	0.0164923	1.78272	-1.43145	GPG-up regulated	NA
Q86VB7-2	CD163-2	0.0170641	1.76792	-0.74453	GPG-up regulated	NA
P46531	NOTCH1	0.0196647	1.70631	-2.19035	GPG-up regulated	NA
Q96AP7	ESAM	0.019777	1.70384	-1.18537	GPG-up regulated	NA
Q9H2A7	CXCL16	0.0221853	1.65393	-2.3846	GPG-up regulated	NA
P04155	TFF1	0.0243496	1.61351	-2.28803	GPG-up regulated	NA
P02649	APOE	0.0255778	1.59214	-1.10577	GPG-up regulated	Urinary candidate biomarkers of glomerular injury
P19440	GGT1	0.0261996	1.58171	-0.929345	GPG-up regulated	NA
Q7Z7M0	MEGF8	0.0264311	1.57788	-1.71128	GPG-up regulated	NA
Q01524	DEFA6	0.0270413	1.56797	-1.50708	GPG-up regulated	NA
P20930	FLG	0.0289855	1.53782	-3.63403	GPG-up regulated	NA
Q86UN3	RTN4RL2	0.0294297	1.53121	-1.64465	GPG-up regulated	NA
P10109	FDX1	0.030303	1.51851	-2.42633	GPG-up regulated	NA
P15170-3	GSPT1-3	0.030303	1.51851	-1.59759	GPG-up regulated	NA
P54753	EPHB3	0.0338837	1.47001	-1.50373	GPG-up regulated	NA
P55072	VCP	0.0366357	1.4361	-1.4229	GPG-up regulated	NA
P28799	GRN	0.0378088	1.42241	-1.3649	GPG-up regulated	NA
Q86Y38	XYLT1	0.0392466	1.4062	-1.91583	GPG-up regulated	NA
P32241-2	VIPR1-2	0.03996	1.39837	-1.84003	GPG-up regulated	NA
Q14767	LTBP2	0.0416356	1.38054	-1.03247	GPG-up regulated	NA
Q14914	PTGR1	0.0422873	1.37379	-2.25384	GPG-up regulated	NA
Q99574	SERPINI1	0.0433129	1.36338	-1.49016	GPG-up regulated	NA
Q9Y653	ADGRG1	0.0463784	1.33368	-1.09685	GPG-up regulated	NA
Q9NPF0	CD320	0.0476781	1.32168	-1.03012	GPG-up regulated	NA
P01133	EGF	0.0476781	1.32168	-0.927211	GPG-up regulated	NA
P07996	THBS1	0.0481703	1.31722	-1.8278	GPG-up regulated	NA
Q92954	PRG4	0.0481796	1.31714	-1.51739	GPG-up regulated	NA
P35318	ADM	0.0482205	1.31677	-1.28127	GPG-up regulated	NA
O00560	SDCBP	0.0514261	1.28882	0.860402	Not Sig	NA
P42357	HAL	0.0517962	1.2857	-2.03738	Not Sig	NA
Q9NQ38-3	SPINK5-3	0.0520194	1.28383	-1.23623	Not Sig	NA
Q9BTY2	FUCA2	0.052376	1.28087	-1.35441	Not Sig	NA
Q13421-2	MSLN-2	0.0543923	1.26446	0.809484	Not Sig	NA
P04196	HRG	0.0560909	1.25111	-1.32079	Not Sig	NA
Q9Y6Q6	TNFRSF11A	0.0581431	1.2355	-0.814242	Not Sig	NA
O00584	RNASET2	0.0586026	1.23208	-0.977729	Not Sig	NA
P05109	S100A8	0.0589551	1.22948	1.94354	Not Sig	NA
Q9NP84	TNFRSF12A	0.0598809	1.22271	-1.56435	Not Sig	NA
P40189	IL6ST	0.061222	1.21309	-0.663731	Not Sig	NA
Q8WUM4	PDCD6IP	0.0615708	1.21063	1.80716	Not Sig	NA
Q9ULV1	FZD4	0.0616316	1.2102	1.37805	Not Sig	NA
Q13228-4	SELENBP1-4	0.0628995	1.20135	0.577381	Not Sig	NA
Q6UVK1	CSPG4	0.0640158	1.19371	-1.40441	Not Sig	NA
P10599	TXN	0.064613	1.18968	0.900036	Not Sig	NA
P00751	CFB	0.0659349	1.18088	0.834704	Not Sig	NA
P25116	F2R	0.0666667	1.17609	-3.41093	Not Sig	NA
O60494	CUBN	0.0670211	1.17379	-0.741801	Not Sig	Urinary candidate biomarkers of tubular injury
P51991	HNRNPA3	0.06721	1.17257	-0.902475	Not Sig	NA
P35443	THBS4	0.0681293	1.16667	-0.520765	Not Sig	NA
Q9H9P2	CHODL	0.0687007	1.16304	-1.07681	Not Sig	NA
P43490	NAMPT	0.0692559	1.15954	-2.03288	Not Sig	NA
P07307	ASGR2	0.06977	1.15633	-0.828377	Not Sig	NA
Q03403	TFF2	0.0713516	1.1466	-1.96505	Not Sig	NA
P15924	DSP	0.0718824	1.14338	0.886634	Not Sig	NA
Q9H1U4	MEGF9	0.0719976	1.14268	-1.08332	Not Sig	NA
O43660	PLRG1	0.0727273	1.1383	2.36519	Not Sig	NA
Q9NZP8	C1RL	0.0727353	1.13825	0.976652	Not Sig	NA
P13473-3	LAMP2-3	0.0727353	1.13825	0.684966	Not Sig	NA
P21810	BGN	0.0731902	1.13555	0.593689	Not Sig	NA
Q16586	SGCA	0.073832	1.13176	-1.07476	Not Sig	NA
P98095-2	FBLN2-2	0.0757771	1.12046	-1.33375	Not Sig	NA
A8K2U0	A2ML1	0.0762892	1.11754	-1.53146	Not Sig	NA
P31997	CEACAM8	0.0771742	1.11253	0.721412	Not Sig	NA
P33981	TTK	0.0786652	1.10422	-2.09473	Not Sig	NA
P0DP23	CALM1	0.0807367	1.09293	0.937324	Not Sig	NA
P60953	CDC42	0.0812521	1.09017	1.44163	Not Sig	NA
P80303	NUCB2	0.0820158	1.0861	-1.64823	Not Sig	NA
Q9GZM5	YIPF3	0.0820325	1.08601	-1.14895	Not Sig	NA
Q03154	ACY1	0.0821429	1.08543	-1.72556	Not Sig	NA
Q8NI99	ANGPTL6	0.0822511	1.08486	-0.904041	Not Sig	NA
O75503	CLN5	0.0824655	1.08373	-0.935313	Not Sig	NA
Q6NZI2	CAVIN1	0.0832564	1.07958	-1.41269	Not Sig	NA
O15540-2	FABP7-2	0.0842448	1.07446	1.39432	Not Sig	NA
P12872	MLN	0.084939	1.07089	0.968436	Not Sig	NA
Q96T58	SPEN	0.0854532	1.06827	-1.19342	Not Sig	NA
Q9HCN6-3	GP6-3	0.0872976	1.059	-0.711727	Not Sig	NA
Q03167	TGFBR3	0.0874189	1.05839	0.435926	Not Sig	NA
P02042	HBD	0.0874244	1.05837	-1.21005	Not Sig	NA
Q9BRK5	SDF4	0.0884686	1.05321	0.842397	Not Sig	NA
P35613	BSG	0.0887388	1.05189	-1.07891	Not Sig	NA
P01042-2	KNG1-2	0.0887388	1.05189	0.820169	Not Sig	NA
P09668	CTSH	0.0888236	1.05147	0.636779	Not Sig	NA
P07585	DCN	0.0899516	1.04599	0.791662	Not Sig	NA
P01042	KNG1	0.091085	1.04055	-1.49929	Not Sig	NA
Q13561-2	DCTN2-2	0.091541	1.03838	-0.987143	Not Sig	NA
P02655	APOC2	0.0928851	1.03205	0.710903	Not Sig	NA
P07288	KLK3	0.09364	1.02854	0.8077	Not Sig	NA
Q9UBX7	KLK11	0.0950183	1.02219	-1.59812	Not Sig	NA
Q12864	CDH17	0.0950218	1.02218	0.855886	Not Sig	NA
P09211	GSTP1	0.095359	1.02064	1.29982	Not Sig	Urinary candidate biomarkers of tubular injury
P10645	CHGA	0.0956831	1.01916	1.03805	Not Sig	NA
P28300	LOX	0.0992789	1.00314	-0.751779	Not Sig	NA
P16070	CD44	0.0996017	1.00173	0.414222	Not Sig	NA
P24821	TNC	0.0996017	1.00173	-0.729896	Not Sig	NA
P50895	BCAM	0.0998518	1.00064	-0.904122	Not Sig	NA
O75022-2	LILRB3-2	0.1	1	-3.421	Not Sig	NA
P08195-4	SLC3A2-4	0.10039	0.998308	-0.913453	Not Sig	NA
Q96QH8	SPACA5	0.10049	0.997876	2.63616	Not Sig	NA
Q9NQC3	RTN4	0.101102	0.995242	1.22935	Not Sig	NA
P08253	MMP2	0.103122	0.986648	-1.19979	Not Sig	NA
P29508	SERPINB3	0.103445	0.98529	-0.939621	Not Sig	NA
Q08334	IL10RB	0.104648	0.98027	-0.46438	Not Sig	NA
Q9Y275	TNFSF13B	0.106061	0.974446	-2.32507	Not Sig	NA
P06702	S100A9	0.106713	0.971784	1.1655	Not Sig	NA
P08637	FCGR3A	0.107403	0.968983	0.518864	Not Sig	NA
P02787	TF	0.107403	0.968983	1.0055	Not Sig	NA
Q5VZ46	KIAA1614	0.108214	0.965716	0.911958	Not Sig	NA
Q8IUK5	PLXDC1	0.111111	0.954243	0.886181	Not Sig	NA
P13987	CD59	0.111478	0.952812	-1.32129	Not Sig	NA
Q99988	GDF15	0.111661	0.952099	-1.87993	Not Sig	NA
Q14574	DSC3	0.111888	0.951216	1.14349	Not Sig	NA
P21709	EPHA1	0.113489	0.945045	-1.34526	Not Sig	NA
Q08708	CD300C	0.114286	0.942008	-2.08017	Not Sig	NA
P62826	RAN	0.114286	0.942008	-2.23183	Not Sig	NA
O43505	B4GAT1	0.115543	0.937256	-1.20726	Not Sig	NA
Q9UHG2	PCSK1N	0.115671	0.936776	0.688699	Not Sig	NA
O95967	EFEMP2	0.118364	0.926781	0.501065	Not Sig	NA
P15848	ARSB	0.118575	0.926006	0.864683	Not Sig	NA
P07476	IVL	0.118575	0.926006	-0.887155	Not Sig	NA
O60635	TSPAN1	0.119486	0.922682	0.528626	Not Sig	NA
P54802	NAGLU	0.119985	0.920874	-0.807393	Not Sig	Urinary candidate biomarkers of tubular injury
Q9HB40	SCPEP1	0.120425	0.919282	-0.836433	Not Sig	NA
P55291	CDH15	0.121431	0.91567	1.08327	Not Sig	NA
Q9ULB1-3	NRXN1-3	0.124392	0.905208	-0.887527	Not Sig	NA
Q5KU26	COLEC12	0.124421	0.905107	0.702364	Not Sig	NA
Q9ULI3	HEG1	0.124421	0.905107	0.480034	Not Sig	NA
P09429	HMGB1	0.125399	0.901706	1.78948	Not Sig	NA
Q9GZX9	TWSG1	0.126051	0.899455	-0.828548	Not Sig	NA
Q8NES3	LFNG	0.126374	0.898344	-0.927282	Not Sig	NA
O75787	ATP6AP2	0.126502	0.897903	-0.880123	Not Sig	NA
P08263	GSTA1	0.127428	0.894735	1.48937	Not Sig	NA
Q8NBL3	TMEM178A	0.127977	0.892867	1.68989	Not Sig	NA
P04083	ANXA1	0.128981	0.889473	0.903669	Not Sig	NA
Q8IWA0	WDR75	0.129418	0.888004	-3.35159	Not Sig	NA
Q16576-2	RBBP7-2	0.131096	0.88241	-0.961922	Not Sig	NA
P52758	RIDA	0.132035	0.879312	1.1943	Not Sig	NA
O75531	BANF1	0.133333	0.875061	-2.16118	Not Sig	NA
Q15274	QPRT	0.133333	0.875061	-4.05645	Not Sig	NA
Q86T13	CLEC14A	0.133428	0.874754	1.12629	Not Sig	NA
P68871	HBB	0.133668	0.873973	-0.853992	Not Sig	NA
Q12907	LMAN2	0.133668	0.873973	0.659822	Not Sig	NA
P14151-2	SELL-2	0.134855	0.870132	0.869707	Not Sig	NA
P04275	VWF	0.136901	0.863593	-0.494776	Not Sig	NA
P11021	HSPA5	0.138434	0.858757	0.84887	Not Sig	NA
P09958	FURIN	0.138447	0.858717	0.748484	Not Sig	NA
Q5T0Z8	C6orf132	0.138536	0.858437	1.38646	Not Sig	NA
P13598	ICAM2	0.140783	0.851451	0.649784	Not Sig	NA
P08697	SERPINF2	0.141422	0.849482	0.662159	Not Sig	NA
Q2PPJ7	RALGAPA2	0.141507	0.849223	-0.788598	Not Sig	NA
Q8N126-2	CADM3-2	0.14176	0.848445	0.775105	Not Sig	NA
P30086	PEBP1	0.142701	0.845574	-0.769714	Not Sig	NA
P00918	CA2	0.142857	0.845098	-1.70019	Not Sig	NA
Q5VTA0	PRAMEF17	0.142857	0.845098	-2.09046	Not Sig	NA
P15289	ARSA	0.143427	0.843368	-1.02176	Not Sig	NA
Q06418	TYRO3	0.143731	0.842448	-0.0833252	Not Sig	NA
P08603	CFH	0.144545	0.839998	-0.791865	Not Sig	NA
Q99835	SMO	0.145455	0.837273	-2.06031	Not Sig	NA
Q13740	ALCAM	0.145664	0.836648	1.10977	Not Sig	NA
P09564	CD7	0.146149	0.835203	-1.03312	Not Sig	NA
Q6UXG3	CD300LG	0.146568	0.833962	-1.04134	Not Sig	NA
P48745	CCN3	0.149706	0.82476	-0.371806	Not Sig	NA
Q15746	MYLK	0.149906	0.824182	0.911288	Not Sig	NA
P48357	LEPR	0.15	0.823909	-2.66655	Not Sig	NA
P08758	ANXA5	0.151756	0.818855	-2.04949	Not Sig	NA
Q6ZNA5-2	FRRS1-2	0.151887	0.818479	-0.623855	Not Sig	NA
P01036	CST4	0.152081	0.817926	-1.10519	Not Sig	NA
P00746	CFD	0.153693	0.813346	-0.932418	Not Sig	NA
P00749	PLAU	0.154726	0.810437	0.969783	Not Sig	NA
Q8TCZ2-5	CD99L2-5	0.158728	0.799346	0.698265	Not Sig	NA
P24855	DNASE1	0.159058	0.798445	-0.80229	Not Sig	NA
Q92820	GGH	0.159058	0.798445	0.55723	Not Sig	NA
O75015	FCGR3B	0.159208	0.798035	0.729111	Not Sig	NA
P51654-3	GPC3-3	0.159327	0.797711	1.14525	Not Sig	NA
P25325-2	MPST-2	0.159446	0.797385	-1.17984	Not Sig	NA
P51888	PRELP	0.160278	0.795126	-0.501378	Not Sig	NA
Q9BUT1	BDH2	0.161251	0.792499	-0.873371	Not Sig	NA
Q9NPY3	CD93	0.162363	0.789513	-0.83724	Not Sig	NA
P35555	FBN1	0.164539	0.783731	-0.541778	Not Sig	NA
Q13510-2	ASAH1-2	0.164539	0.783731	0.496113	Not Sig	NA
P19320	VCAM1	0.164539	0.783731	0.766387	Not Sig	NA
Q8WUT4	LRRN4	0.166667	0.778151	1.10439	Not Sig	NA
Q14165	MLEC	0.166667	0.778151	0.765223	Not Sig	NA
P37802-2	TAGLN2-2	0.167078	0.777081	-1.17731	Not Sig	NA
Q9H299	SH3BGRL3	0.167671	0.775542	0.576538	Not Sig	NA
P01210	PENK	0.168123	0.774373	-0.701947	Not Sig	NA
Q9NRX4	PHPT1	0.168486	0.773435	1.2252	Not Sig	NA
Q14508	WFDC2	0.172377	0.763521	-0.921874	Not Sig	NA
P09382	LGALS1	0.173352	0.761071	-0.720864	Not Sig	NA
Q9UQV4	LAMP3	0.173759	0.760053	0.810394	Not Sig	NA
P04233	CD74	0.174287	0.758734	0.650586	Not Sig	NA
P06727	APOA4	0.175918	0.75469	-0.518663	Not Sig	NA
Q06828	FMOD	0.17681	0.752494	-0.800666	Not Sig	NA
Q9UGN4	CD300A	0.178713	0.747843	0.604144	Not Sig	NA
O15230	LAMA5	0.179731	0.745378	0.580263	Not Sig	NA
O43653	PSCA	0.179831	0.745135	-1.12029	Not Sig	NA
P13671	C6	0.180194	0.744259	0.945175	Not Sig	NA
Q7Z6J2	GRASP	0.180653	0.743156	1.45177	Not Sig	NA
P07327	ADH1A	0.181818	0.740363	3.78541	Not Sig	NA
P27487	DPP4	0.181818	0.740362	0.612317	Not Sig	NA
Q02383	SEMG2	0.181818	0.740362	-0.686607	Not Sig	NA
P18510-3	IL1RN-3	0.183509	0.736342	-0.852259	Not Sig	NA
Q8WW52	FAM151A	0.185705	0.731175	-0.811024	Not Sig	NA
P00558	PGK1	0.186064	0.730339	0.855812	Not Sig	NA
Q9Y2E5	MAN2B2	0.187862	0.726162	0.548816	Not Sig	NA
Q92896-2	GLG1-2	0.191199	0.718515	1.1601	Not Sig	NA
Q53RD9	FBLN7	0.191735	0.717299	-0.892975	Not Sig	NA
Q6UXB4	CLEC4G	0.191993	0.716715	0.543754	Not Sig	NA
Q14118	DAG1	0.193736	0.712789	-0.368198	Not Sig	NA
O95388	CCN4	0.193939	0.712334	1.05729	Not Sig	NA
P01189	POMC	0.195488	0.70888	0.759684	Not Sig	NA
P12429	ANXA3	0.197418	0.704614	0.890426	Not Sig	NA
P01225	FSHB	0.197756	0.70387	-1.51468	Not Sig	NA
Q9NY25	CLEC5A	0.1996	0.699839	0.783613	Not Sig	NA
P06731	CEACAM5	0.2	0.69897	2.46865	Not Sig	NA
P18428	LBP	0.2	0.69897	-5.38186	Not Sig	NA
Q12913	PTPRJ	0.200382	0.698142	-0.448632	Not Sig	NA
Q99972	MYOC	0.201107	0.696573	0.777425	Not Sig	NA
Q96A25	TMEM106A	0.202967	0.692574	-0.603715	Not Sig	NA
Q96IU4	ABHD14B	0.203071	0.692351	1.19947	Not Sig	NA
P16035	TIMP2	0.203542	0.691347	0.830381	Not Sig	NA
Q9BXP8	PAPPA2	0.206861	0.684322	0.620469	Not Sig	NA
Q8N114	SHISA5	0.206861	0.684322	-1.54045	Not Sig	NA
O75954	TSPAN9	0.208741	0.680392	-0.919894	Not Sig	NA
P31431	SDC4	0.210993	0.675731	-0.810182	Not Sig	NA
Q92673	SORL1	0.211352	0.674994	-0.749687	Not Sig	NA
Q13873	BMPR2	0.211525	0.674638	-0.758398	Not Sig	NA
Q99519	NEU1	0.211847	0.673978	0.317551	Not Sig	NA
P01019	AGT	0.212724	0.672183	-1.0507	Not Sig	NA
Q14982-4	OPCML-4	0.212724	0.672183	-0.231956	Not Sig	NA
Q99805	TM9SF2	0.213386	0.670835	-0.693124	Not Sig	NA
P10643	C7	0.213488	0.670627	-0.638819	Not Sig	NA
P05090	APOD	0.2139	0.66979	0.831001	Not Sig	NA
P06734	FCER2	0.214316	0.668945	0.488878	Not Sig	NA
Q9UMX5	NENF	0.214791	0.667984	-0.418908	Not Sig	NA
P09228	CST2	0.215978	0.66559	-0.718609	Not Sig	NA
P07333	CSF1R	0.219475	0.658616	0.717134	Not Sig	NA
O75882	ATRN	0.220264	0.657057	-0.554555	Not Sig	NA
Q99715	COL12A1	0.220264	0.657057	0.175163	Not Sig	NA
Q96FE7	PIK3IP1	0.221507	0.654613	0.394282	Not Sig	NA
Q8N6Q3	CD177	0.221787	0.654064	-0.846973	Not Sig	NA
P04278	SHBG	0.222222	0.653213	-3.66075	Not Sig	NA
Q8NBS9	TXNDC5	0.222222	0.653213	4.72418	Not Sig	NA
Q86XR7-2	TICAM2-2	0.223194	0.651317	0.616542	Not Sig	NA
P23470	PTPRG	0.224307	0.649158	0.574035	Not Sig	NA
P99999	CYCS	0.226919	0.644129	1.27005	Not Sig	NA
P15151	PVR	0.227189	0.643612	-0.522943	Not Sig	NA
Q9UKU9	ANGPTL2	0.227506	0.643007	0.282972	Not Sig	NA
O00461	GOLIM4	0.228571	0.640978	-0.675091	Not Sig	NA
Q08629	SPOCK1	0.228571	0.640978	-1.55752	Not Sig	NA
P19835	CEL	0.229004	0.640157	0.750653	Not Sig	NA
O15240	VGF	0.229962	0.638344	-0.52895	Not Sig	NA
P62324	BTG1	0.234704	0.629479	0.733059	Not Sig	NA
P09871	C1S	0.235294	0.628389	-2.53878	Not Sig	NA
Q15904	ATP6AP1	0.235503	0.628004	0.451121	Not Sig	NA
O00391	QSOX1	0.235592	0.62784	-0.494788	Not Sig	NA
P06681	C2	0.237953	0.623508	1.01669	Not Sig	NA
P13796	LCP1	0.23824	0.622985	1.37739	Not Sig	NA
Q9UMR5-3	PPT2-3	0.23887	0.621838	-0.989081	Not Sig	NA
Q496F6	CD300E	0.238951	0.621691	0.510189	Not Sig	NA
O60888-2	CUTA-2	0.239716	0.620303	0.489231	Not Sig	NA
Q9UKR3	KLK13	0.239877	0.620012	-0.988963	Not Sig	NA
P22894	MMP8	0.241357	0.61734	1.43738	Not Sig	NA
P13284	IFI30	0.243064	0.614279	-2.21806	Not Sig	NA
P63104	YWHAZ	0.244924	0.610969	-0.713064	Not Sig	NA
P02794	FTH1	0.24563	0.609718	0.721351	Not Sig	NA
P08582	MELTF	0.247482	0.606456	-0.616182	Not Sig	NA
P54760	EPHB4	0.247513	0.606401	0.800006	Not Sig	NA
Q10589	BST2	0.25	0.60206	6.3628	Not Sig	NA
P62937	PPIA	0.250634	0.600961	-1.21191	Not Sig	NA
P02792	FTL	0.25284	0.597154	0.959412	Not Sig	NA
Q15485	FCN2	0.254073	0.595041	-1.10886	Not Sig	NA
O95274	LYPD3	0.254524	0.594272	0.853531	Not Sig	NA
Q6UXB8	PI16	0.256409	0.591067	0.543572	Not Sig	NA
P16444	DPEP1	0.2569	0.590237	0.613399	Not Sig	NA
P16284	PECAM1	0.257142	0.589827	-0.731106	Not Sig	NA
P22897	MRC1	0.257143	0.589826	1.28897	Not Sig	NA
Q9H6Y7	RNF167	0.257921	0.588514	-0.57458	Not Sig	NA
Q6ISS4	LAIR2	0.260326	0.584482	0.482507	Not Sig	NA
O00182	LGALS9	0.261538	0.582464	-1.54844	Not Sig	NA
P14550	AKR1A1	0.261905	0.581857	4.10244	Not Sig	NA
O76070	SNCG	0.261905	0.581857	1.31423	Not Sig	NA
Q16378	PRR4	0.265292	0.576275	-1.01879	Not Sig	NA
Q9UBG3	CRNN	0.265807	0.575434	0.766773	Not Sig	NA
Q66K79-2	CPZ-2	0.266516	0.574277	1.02882	Not Sig	NA
P11215-2	ITGAM-2	0.266667	0.574031	1.77835	Not Sig	NA
P24347	MMP11	0.266667	0.574031	-1.58225	Not Sig	NA
P02679	FGG	0.269274	0.569805	-0.826815	Not Sig	NA
P49419	ALDH7A1	0.270299	0.568156	-0.609572	Not Sig	NA
P68431	H3C1	0.270874	0.567233	-1.7548	Not Sig	NA
P20138	CD33	0.272287	0.564973	0.793675	Not Sig	NA
P13611	VCAN	0.278788	0.554726	1.15045	Not Sig	NA
P19338	NCL	0.278788	0.554726	-1.27903	Not Sig	NA
Q92932-2	PTPRN2-2	0.278825	0.554668	-0.920199	Not Sig	NA
Q14112	NID2	0.279853	0.553069	0.877962	Not Sig	Urinary candidate biomarkers of glomerular injury
Q8NBJ4	GOLM1	0.279936	0.552941	0.396579	Not Sig	NA
P05543	SERPINA7	0.279936	0.552941	0.438386	Not Sig	NA
Q9NZH0	GPRC5B	0.280643	0.551845	0.384111	Not Sig	NA
Q16539	MAPK14	0.280963	0.55135	-0.601705	Not Sig	NA
P04180	LCAT	0.281816	0.550034	0.484585	Not Sig	NA
Q8IUL8	CILP2	0.281818	0.550031	-1.4214	Not Sig	NA
Q9UF12	PRODH2	0.281818	0.550031	1.99167	Not Sig	NA
P67936-2	TPM4-2	0.285673	0.544131	0.851153	Not Sig	NA
Q9UHI8	ADAMTS1	0.285714	0.544068	2.41544	Not Sig	NA
Q53GD3	SLC44A4	0.285714	0.544068	2.9528	Not Sig	NA
P29323	EPHB2	0.285714	0.544068	0.763502	Not Sig	NA
P10912	GHR	0.285714	0.544068	-1.82663	Not Sig	NA
P09923	ALPI	0.285714	0.544068	-0.844182	Not Sig	Urinary candidate biomarkers of tubular injury
P56211	ARPP19	0.285714	0.544068	1.68066	Not Sig	NA
Q14242-2	SELPLG-2	0.285714	0.544068	-3.30683	Not Sig	NA
Q9UKZ9	PCOLCE2	0.286222	0.543297	-0.923943	Not Sig	NA
A0AVF1	TTC26	0.286493	0.542886	-0.870447	Not Sig	NA
P23327	HRC	0.286543	0.54281	-0.72739	Not Sig	NA
P48304	REG1B	0.287445	0.541446	-1.1355	Not Sig	NA
P08236	GUSB	0.288088	0.540474	0.558872	Not Sig	NA
P07339	CTSD	0.288088	0.540474	-0.491945	Not Sig	NA
Q8TDQ0	HAVCR2	0.288088	0.540474	0.222835	Not Sig	NA
P25311	AZGP1	0.288088	0.540474	0.515692	Not Sig	NA
P28290	ITPRID2	0.288188	0.540324	0.472031	Not Sig	NA
Q9UHL4	DPP7	0.289044	0.539036	0.594112	Not Sig	NA
P36897-2	TGFBR1-2	0.290145	0.537384	-0.538525	Not Sig	NA
Q6ZUX3	TOGARAM2	0.290615	0.536683	-1.49812	Not Sig	NA
Q9UM22	EPDR1	0.291478	0.535395	0.769026	Not Sig	NA
O43399-7	TPD52L2-7	0.292051	0.534541	0.591381	Not Sig	NA
Q01973	ROR1	0.293869	0.531846	0.661248	Not Sig	NA
Q9UBC9	SPRR3	0.294119	0.531477	0.774124	Not Sig	NA
Q8NHP8	PLBD2	0.296284	0.528291	0.511963	Not Sig	NA
O94919	ENDOD1	0.296396	0.528127	0.347649	Not Sig	NA
Q8IWU5	SULF2	0.296396	0.528127	-1.15966	Not Sig	NA
P55285	CDH6	0.303934	0.517221	-0.45847	Not Sig	NA
Q2TV78	MST1L	0.304348	0.51663	1.08651	Not Sig	NA
Q04756	HGFAC	0.306173	0.514032	0.431217	Not Sig	NA
P16112	ACAN	0.307894	0.511599	0.192436	Not Sig	NA
P01040	CSTA	0.308391	0.510898	0.935748	Not Sig	NA
P01033	TIMP1	0.309238	0.509707	0.584298	Not Sig	NA
Q15847	ADIRF	0.309524	0.509306	-0.953489	Not Sig	NA
P09936	UCHL1	0.30969	0.509072	0.813204	Not Sig	NA
P22304	IDS	0.311924	0.505952	-0.0088205	Not Sig	NA
P12830	CDH1	0.313479	0.503791	-0.311098	Not Sig	NA
Q01459	CTBS	0.313479	0.503791	0.292657	Not Sig	NA
P51884	LUM	0.313479	0.503791	0.445079	Not Sig	NA
P15531-2	NME1-2	0.315152	0.501481	1.46179	Not Sig	NA
Q6UX06	OLFM4	0.315417	0.501115	1.28852	Not Sig	NA
P19256	CD58	0.317279	0.498559	0.518767	Not Sig	NA
O60664	PLIN3	0.317599	0.498121	0.694069	Not Sig	NA
Q9BYE9	CDHR2	0.320402	0.494305	0.404875	Not Sig	NA
Q9BXN2	CLEC7A	0.322514	0.491451	0.42352	Not Sig	NA
P24593	IGFBP5	0.323487	0.490143	-0.62539	Not Sig	NA
P29034	S100A2	0.32378	0.489749	0.756357	Not Sig	NA
Q9HAH1	ZNF556	0.324901	0.488249	-0.659812	Not Sig	NA
Q13443	ADAM9	0.327273	0.48509	1.13224	Not Sig	NA
O95971	CD160	0.329136	0.482625	-0.52275	Not Sig	NA
Q13813-2	SPTAN1-2	0.32941	0.482263	-0.587765	Not Sig	NA
Q96PX8	SLITRK1	0.32941	0.482263	0.344034	Not Sig	NA
P07237	P4HB	0.331063	0.48009	-0.499988	Not Sig	NA
P20160	AZU1	0.331405	0.479641	0.819001	Not Sig	NA
P00505	GOT2	0.333333	0.477121	2.14113	Not Sig	NA
P04908	H2AC4	0.333333	0.477121	2.56478	Not Sig	NA
Q9UJ68	MSRA	0.333333	0.477121	1.90994	Not Sig	NA
P09681	GIP	0.333333	0.477121	-2.58283	Not Sig	NA
P25940	COL5A3	0.333355	0.477093	-0.802365	Not Sig	NA
P62979	RPS27A	0.336762	0.472677	0.31401	Not Sig	NA
Q9BRK3-2	MXRA8-2	0.338265	0.470742	0.582628	Not Sig	NA
P98172	EFNB1	0.33849	0.470454	0.584435	Not Sig	NA
P02671	FGA	0.340271	0.468175	0.669897	Not Sig	NA
P15328	FOLR1	0.340271	0.468175	0.173595	Not Sig	NA
Q969E1	LEAP2	0.340271	0.468175	-0.507717	Not Sig	NA
P16402	H1-3	0.340299	0.468139	0.517328	Not Sig	NA
P24158	PRTN3	0.345311	0.46179	0.598151	Not Sig	NA
P05060	CHGB	0.345622	0.461399	-0.789015	Not Sig	NA
Q6GTX8	LAIR1	0.346285	0.460567	0.38517	Not Sig	NA
P20933	AGA	0.346725	0.460015	0.879649	Not Sig	NA
Q6UXD5	SEZ6L2	0.348463	0.457843	-0.518383	Not Sig	NA
P18827	SDC1	0.349512	0.456538	-0.40491	Not Sig	NA
Q7Z5L0	VMO1	0.349512	0.456538	-0.524409	Not Sig	NA
Q13509	TUBB3	0.351062	0.454616	-0.98389	Not Sig	NA
P78324-2	SIRPA-2	0.352252	0.453146	0.547967	Not Sig	NA
P17050	NAGA	0.354663	0.450184	-0.51237	Not Sig	NA
O00468-3	AGRN-3	0.355974	0.448582	-0.549553	Not Sig	Urinary candidate biomarkers of glomerular injury
P07858	CTSB	0.358908	0.445017	0.266478	Not Sig	NA
P09466	PAEP	0.359934	0.443777	-0.237694	Not Sig	NA
O60437	PPL	0.359934	0.443777	0.936442	Not Sig	NA
P03950	ANG	0.361276	0.442161	-0.774609	Not Sig	NA
Q15375	EPHA7	0.361511	0.441879	-0.322715	Not Sig	NA
Q92831	KAT2B	0.364286	0.438558	1.21455	Not Sig	NA
Q96S96	PEBP4	0.365829	0.436722	0.237562	Not Sig	NA
P81172	HAMP	0.366646	0.435753	-0.81982	Not Sig	NA
P36957	DLST	0.368458	0.433612	-0.577517	Not Sig	NA
P0C0L4	C4A	0.373165	0.4281	0.599477	Not Sig	NA
P35326	SPRR2A	0.373626	0.427562	1.51062	Not Sig	NA
Q9Y279	VSIG4	0.37383	0.427326	-0.393094	Not Sig	NA
P43121	MCAM	0.374645	0.42638	0.609261	Not Sig	NA
P62241	RPS8	0.375	0.425969	-2.1679	Not Sig	NA
P54764	EPHA4	0.375819	0.425021	-0.526754	Not Sig	NA
Q9UGT4	SUSD2	0.376095	0.424703	-0.312528	Not Sig	NA
Q9H159	CDH19	0.37722	0.423405	-0.639668	Not Sig	NA
P09914	IFIT1	0.380952	0.419129	-2.4518	Not Sig	NA
Q10471	GALNT2	0.380952	0.419129	1.03035	Not Sig	NA
P07360	C8G	0.382867	0.416952	1.14255	Not Sig	NA
P07477	PRSS1	0.383333	0.416423	-2.68564	Not Sig	NA
P26447	S100A4	0.386508	0.412842	0.841358	Not Sig	NA
P02656	APOC3	0.386679	0.412649	-0.510494	Not Sig	NA
P09237	MMP7	0.387421	0.411816	-0.485999	Not Sig	NA
P07737	PFN1	0.387716	0.411486	0.405934	Not Sig	NA
Q68CJ9	CREB3L3	0.388238	0.410902	0.7046	Not Sig	NA
Q9UJW2	TINAG	0.389544	0.409444	0.362941	Not Sig	NA
Q8IZF2	ADGRF5	0.389994	0.408942	-0.686428	Not Sig	NA
P26038	MSN	0.391058	0.407759	0.316382	Not Sig	NA
Q96J84-2	KIRREL1-2	0.391163	0.407642	0.323831	Not Sig	NA
P06733	ENO1	0.391904	0.40682	0.949019	Not Sig	NA
Q8NHJ6-3	LILRB4-3	0.392402	0.406269	-0.742441	Not Sig	NA
Q9UBE0	SAE1	0.392857	0.405765	-1.15735	Not Sig	NA
P04792	HSPB1	0.394946	0.403462	0.677613	Not Sig	NA
P23142-4	FBLN1-4	0.395971	0.402337	0.532035	Not Sig	NA
Q12841	FSTL1	0.396973	0.401239	0.917203	Not Sig	NA
P61769	B2M	0.398027	0.400088	-0.381406	Not Sig	Urinary candidate biomarkers of tubular injury
P07686	HEXB	0.398027	0.400088	0.251537	Not Sig	NA
Q9UBR2	CTSZ	0.398027	0.400088	0.568858	Not Sig	NA
P37173-2	TGFBR2-2	0.398851	0.399189	0.25767	Not Sig	NA
P49908	SELENOP	0.399845	0.398109	1.02403	Not Sig	NA
Q5VW32	BROX	0.4	0.39794	-2.12779	Not Sig	NA
O43570	CA12	0.4	0.39794	-3.89228	Not Sig	NA
Q96HE7	ERO1A	0.4	0.39794	1.36985	Not Sig	NA
P27105	STOM	0.4	0.39794	-1.0803	Not Sig	NA
O14791-2	APOL1-2	0.4	0.39794	1.70928	Not Sig	NA
P55083-2	MFAP4-2	0.4	0.39794	-1.36871	Not Sig	NA
P58499-2	FAM3B-2	0.4	0.39794	0.862083	Not Sig	NA
P49189	ALDH9A1	0.4	0.39794	-1.27872	Not Sig	NA
P43234	CTSO	0.4	0.39794	3.68554	Not Sig	NA
O75084	FZD7	0.401905	0.395877	0.420556	Not Sig	NA
P19957	PI3	0.403133	0.394551	0.609213	Not Sig	NA
P16234	PDGFRA	0.404162	0.393444	-0.22638	Not Sig	NA
Q96G46	DUS3L	0.404331	0.393263	1.50405	Not Sig	NA
Q9BX67	JAM3	0.406516	0.390922	0.235139	Not Sig	NA
Q14247	CTTN	0.4066	0.390832	-0.310944	Not Sig	NA
P00738	HP	0.408186	0.389142	0.353697	Not Sig	NA
P04003	C4BPA	0.408937	0.388343	-0.732087	Not Sig	NA
Q96NZ9-3	PRAP1-3	0.410256	0.386945	2.00065	Not Sig	NA
P60174	TPI1	0.411896	0.385213	0.294168	Not Sig	NA
Q969H8	MYDGF	0.413671	0.383344	-0.954356	Not Sig	NA
Q8TCT8	SPPL2A	0.417456	0.379389	0.452367	Not Sig	NA
P62328	TMSB4X	0.417951	0.378874	-0.799744	Not Sig	NA
P19652	ORM2	0.418495	0.378309	0.38256	Not Sig	NA
O00241	SIRPB1	0.418495	0.378309	0.386643	Not Sig	NA
P02743	APCS	0.420635	0.376095	0.870653	Not Sig	NA
P20810-6	CAST-6	0.421288	0.375421	0.438098	Not Sig	NA
O94910	ADGRL1	0.423105	0.373551	0.293516	Not Sig	NA
Q14185	DOCK1	0.426862	0.369712	-0.696225	Not Sig	NA
Q13449	LSAMP	0.427297	0.36927	-0.56822	Not Sig	NA
Q13508	ART3	0.428393	0.368158	0.257069	Not Sig	NA
Q92956	TNFRSF14	0.428407	0.368143	0.581432	Not Sig	NA
Q8NC42	RNF149	0.428571	0.367977	-0.679755	Not Sig	NA
P05408	SCG5	0.428571	0.367977	-1.11452	Not Sig	NA
Q13148	TARDBP	0.428571	0.367977	0.856501	Not Sig	NA
P05937	CALB1	0.43033	0.366199	0.405061	Not Sig	Urinary candidate biomarkers of tubular injury
P08473	MME	0.435872	0.360641	-1.28243	Not Sig	Urinary candidate biomarkers of glomerular injury
Q8N3J6-3	CADM2-3	0.436364	0.360151	-1.10254	Not Sig	NA
Q16661	GUCA2B	0.436947	0.359572	0.634953	Not Sig	NA
P33908	MAN1A1	0.439037	0.357499	-0.0482474	Not Sig	NA
P01833	PIGR	0.439559	0.356983	0.153403	Not Sig	NA
Q07507	DPT	0.439664	0.35688	-0.731881	Not Sig	NA
Q07954	LRP1	0.441656	0.354916	-0.311992	Not Sig	NA
P01215	CGA	0.44183	0.354745	1.25657	Not Sig	NA
P02545	LMNA	0.444444	0.352183	1.16714	Not Sig	NA
P15104	GLUL	0.446154	0.350515	0.637094	Not Sig	NA
Q86YR7	MCF2L2	0.447474	0.349232	1.02588	Not Sig	NA
A6NHG4	DDTL	0.449137	0.347621	0.187941	Not Sig	NA
P02751	FN1	0.450311	0.346488	0.0478995	Not Sig	Urinary candidate biomarkers of glomerular injury
P42785	PRCP	0.450311	0.346488	-0.594599	Not Sig	NA
P07711	CTSL	0.450529	0.346277	-0.127437	Not Sig	NA
Q9UBX5	FBLN5	0.451085	0.345742	-0.414805	Not Sig	NA
Q14CN2	CLCA4	0.452301	0.344573	-0.646736	Not Sig	NA
P81605-2	DCD-2	0.45331	0.343605	-0.489563	Not Sig	NA
P07900-2	HSP90AA1-2	0.460453	0.336814	-0.567809	Not Sig	NA
P15586	GNS	0.461207	0.336104	-0.463013	Not Sig	NA
P04004	VTN	0.461207	0.336104	-0.432236	Not Sig	NA
Q8IVW6	ARID3B	0.462387	0.334994	0.275807	Not Sig	NA
Q5JS37	NHLRC3	0.467333	0.330374	0.423284	Not Sig	NA
Q08554	DSC1	0.469755	0.328128	-0.78749	Not Sig	NA
P63241-2	EIF5A-2	0.471586	0.32644	0.370221	Not Sig	NA
P15144	ANPEP	0.472246	0.325832	-0.216235	Not Sig	NA
P12111	COL6A3	0.472246	0.325832	0.424943	Not Sig	Urinary candidate biomarkers of glomerular injury
P07911-5	UMOD-5	0.472246	0.325832	-0.555172	Not Sig	NA
Q8WZ75	ROBO4	0.472246	0.325832	-0.490824	Not Sig	NA
Q01469	FABP5	0.475585	0.322772	0.647138	Not Sig	NA
P60022	DEFB1	0.475767	0.322605	-0.375801	Not Sig	NA
P0DMQ5	INAFM2	0.478569	0.320056	0.240779	Not Sig	NA
Q6UY14-3	ADAMTSL4-3	0.478718	0.31992	0.563758	Not Sig	NA
P40126-2	DCT-2	0.481818	0.317117	1.56875	Not Sig	NA
Q9NQS3	NECTIN3	0.48329	0.315792	0.755366	Not Sig	NA
P04745	AMY1A	0.483427	0.315669	-0.320079	Not Sig	NA
P22891-2	PROZ-2	0.484893	0.314354	0.120558	Not Sig	NA
Q8NDA2	HMCN2	0.485546	0.31377	-0.108924	Not Sig	NA
P14618	PKM	0.48562	0.313704	0.716251	Not Sig	NA
O95159	ZFPL1	0.486316	0.313082	0.387263	Not Sig	NA
Q9UNF0	PACSIN2	0.488222	0.311382	0.105463	Not Sig	NA
P32119	PRDX2	0.490842	0.309058	1.16979	Not Sig	NA
P10909-2	CLU-2	0.494746	0.305617	0.226608	Not Sig	Urinary candidate biomarkers of tubular injury
Q15828	CST6	0.496649	0.303951	0.394813	Not Sig	NA
P15085	CPA1	0.5	0.30103	2.72696	Not Sig	NA
Q9UGM5	FETUB	0.5	0.30103	2.9619	Not Sig	NA
P22626	HNRNPA2B1	0.5	0.30103	1.96998	Not Sig	NA
O95466-3	FMNL1-3	0.5	0.30103	1.61128	Not Sig	NA
A6NIZ1	RAP1BL	0.5	0.30103	-1.64967	Not Sig	NA
P00352	ALDH1A1	0.5	0.30103	1.34495	Not Sig	NA
Q5TFQ8	SIRPB1	0.5	0.30103	0.787496	Not Sig	NA
Q12866	MERTK	0.5	0.30103	-4.84977	Not Sig	NA
Q96C23	GALM	0.5	0.30103	2.45562	Not Sig	NA
Q66K66	TMEM198	0.5	0.30103	-1.01891	Not Sig	NA
P14784	IL2RB	0.5	0.30103	-1.33232	Not Sig	NA
P26373	RPL13	0.503497	0.298004	-1.33575	Not Sig	NA
O95445	APOM	0.503807	0.297736	0.236641	Not Sig	NA
P69905	HBA1	0.506204	0.295675	-0.345873	Not Sig	NA
Q8WVN6	SECTM1	0.506204	0.295675	0.234445	Not Sig	NA
P04279	SEMG1	0.506204	0.295675	-0.542427	Not Sig	NA
P15428	HPGD	0.508824	0.293433	0.647733	Not Sig	NA
P54710-2	FXYD2-2	0.510589	0.291929	-0.212809	Not Sig	NA
P00915	CA1	0.513749	0.289249	0.433286	Not Sig	NA
P17813	ENG	0.516127	0.287243	0.357776	Not Sig	NA
O00244	ATOX1	0.520183	0.283844	0.145898	Not Sig	NA
P01023	A2M	0.5206	0.283496	-0.361412	Not Sig	NA
P19022	CDH2	0.5206	0.283496	0.31494	Not Sig	NA
P07108-5	DBI-5	0.5206	0.283496	0.295492	Not Sig	NA
P60660	MYL6	0.522375	0.282017	1.24449	Not Sig	NA
Q96Q89-2	KIF20B-2	0.523008	0.281492	-1.06518	Not Sig	NA
P31944	CASP14	0.525582	0.279359	-0.117083	Not Sig	NA
Q13308-4	PTK7-4	0.526339	0.278734	-0.570991	Not Sig	NA
P03973	SLPI	0.527273	0.277965	-2.16083	Not Sig	NA
P43686	PSMC4	0.527273	0.277965	1.54845	Not Sig	NA
O43291	SPINT2	0.529523	0.276116	0.200575	Not Sig	NA
P41271-2	NBL1-2	0.529976	0.275743	0.344656	Not Sig	NA
Q5JRA6	MIA3	0.530444	0.275361	-0.778659	Not Sig	NA
Q96PD5-2	PGLYRP2-2	0.530713	0.27514	0.445314	Not Sig	NA
Q92876	KLK6	0.531768	0.274278	0.633337	Not Sig	NA
O43175	PHGDH	0.533333	0.273001	-0.373807	Not Sig	NA
O95297	MPZL1	0.533333	0.273001	-0.556721	Not Sig	NA
O14745	SLC9A3R1	0.533333	0.273001	3.14226	Not Sig	NA
O43240	KLK10	0.533333	0.273001	-1.0822	Not Sig	NA
Q7KYR7-1	BTN2A1-1	0.533856	0.272576	0.207437	Not Sig	NA
O00754	MAN2B1	0.535552	0.271198	-1.05193	Not Sig	NA
Q9H8J5	MANSC1	0.535552	0.271198	0.409789	Not Sig	NA
O95196	CSPG5	0.536593	0.270355	0.0760935	Not Sig	NA
Q14002	CEACAM7	0.536797	0.27019	0.851117	Not Sig	NA
Q9UKY0	PRND	0.536889	0.270115	-0.538052	Not Sig	NA
P05413	FABP3	0.537808	0.269373	0.56261	Not Sig	Urinary candidate biomarkers of tubular injury
P09467	FBP1	0.538245	0.26902	0.0984518	Not Sig	NA
Q6EMK4	VASN	0.541379	0.266498	0.14049	Not Sig	NA
P09529	INHBB	0.541423	0.266463	0.291302	Not Sig	NA
P12259	F5	0.542694	0.265445	0.368242	Not Sig	NA
O94985	CLSTN1	0.543658	0.264674	0.3552	Not Sig	NA
Q9BX63-2	BRIP1-2	0.544759	0.263795	0.543005	Not Sig	NA
Q99536	VAT1	0.54577	0.262991	0.49164	Not Sig	NA
P16671	CD36	0.547619	0.261521	1.56638	Not Sig	NA
P56537	EIF6	0.54805	0.26118	0.321214	Not Sig	NA
Q68D85	NCR3LG1	0.553221	0.257101	0.32755	Not Sig	NA
P98160	HSPG2	0.553365	0.256988	0.232321	Not Sig	NA
Q08380	LGALS3BP	0.553365	0.256988	-0.274674	Not Sig	NA
P02790	HPX	0.553365	0.256988	-0.0756453	Not Sig	NA
Q8N307	MUC20	0.554171	0.256356	-0.546452	Not Sig	NA
P00995	SPINK1	0.555313	0.255462	-0.676185	Not Sig	NA
Q7Z5N4	SDK1	0.55579	0.255089	0.651472	Not Sig	NA
Q9P121-4	NTM-4	0.559612	0.252113	-0.303454	Not Sig	NA
Q8TBP5	FAM174A	0.561632	0.250548	0.157285	Not Sig	NA
P01034	CST3	0.565477	0.247585	-0.2075	Not Sig	Urinary candidate biomarkers of tubular injury
P55290-4	CDH13-4	0.565477	0.247585	0.278522	Not Sig	NA
P78380	OLR1	0.569697	0.244356	0.377667	Not Sig	NA
P61916	NPC2	0.570192	0.243979	0.042568	Not Sig	NA
P27482	CALML3	0.571358	0.243091	-0.298524	Not Sig	NA
P54107	CRISP1	0.571429	0.243038	1.17955	Not Sig	NA
P00491	PNP	0.571429	0.243038	-0.660239	Not Sig	NA
O00499	BIN1	0.571619	0.242894	0.190011	Not Sig	NA
P00441	SOD1	0.571961	0.242634	0.00443939	Not Sig	NA
P33241-3	LSP1-3	0.572761	0.242027	0.902827	Not Sig	NA
P19827	ITIH1	0.574809	0.240477	0.225717	Not Sig	NA
Q16651	PRSS8	0.576066	0.239528	-0.276236	Not Sig	NA
Q92520	FAM3C	0.577712	0.238289	0.104677	Not Sig	NA
Q9UIB8	CD84	0.580385	0.236284	0.33029	Not Sig	NA
P05387	RPLP2	0.582414	0.234768	-0.438776	Not Sig	NA
P55268	LAMB2	0.58484	0.232963	0.0998167	Not Sig	NA
P25815	S100P	0.586887	0.231446	0.415971	Not Sig	NA
Q9HCU0	CD248	0.587532	0.230969	1.043	Not Sig	NA
P07998	RNASE1	0.590068	0.229098	-0.190762	Not Sig	NA
Q6E0U4-2	DMKN-2	0.590821	0.228544	0.156614	Not Sig	NA
P48960	ADGRE5	0.592486	0.227322	0.372391	Not Sig	NA
P20142	PGC	0.592562	0.227266	-0.159522	Not Sig	NA
P55160	NCKAP1L	0.592881	0.227033	-0.196499	Not Sig	NA
P08572	COL4A2	0.594287	0.226004	0.57539	Not Sig	NA
O43633	CHMP2A	0.595047	0.225449	-0.707025	Not Sig	NA
Q12860	CNTN1	0.595797	0.224902	-0.181892	Not Sig	NA
P04118	CLPS	0.599511	0.222203	0.266248	Not Sig	NA
Q9NQ36	SCUBE2	0.599529	0.22219	-0.294014	Not Sig	NA
P55259	GP2	0.599929	0.2219	-0.00423025	Not Sig	NA
P05452	CLEC3B	0.60017	0.221726	0.342005	Not Sig	NA
Q5BKX8	CAVIN4	0.600884	0.221209	-0.190377	Not Sig	NA
Q9Y6X5	ENPP4	0.601599	0.220693	0.11678	Not Sig	NA
Q9Y639	NPTN	0.602035	0.220378	-0.0456599	Not Sig	NA
P62805	H4-16	0.602542	0.220013	-0.217864	Not Sig	NA
P80370	DLK1	0.603756	0.219138	0.0120062	Not Sig	NA
O14594	NCAN	0.604196	0.218822	-0.474664	Not Sig	NA
P20929-2	NEB-2	0.605074	0.218192	0.23338	Not Sig	NA
P48740-2	MASP1-2	0.605841	0.217641	-0.376521	Not Sig	NA
Q13445	TMED1	0.606394	0.217245	0.0973758	Not Sig	NA
Q9ULC0	EMCN	0.608696	0.2156	-1.12276	Not Sig	NA
Q7Z4P5	GDF7	0.609524	0.215009	0.834085	Not Sig	NA
P30047	GCHFR	0.609783	0.214825	-0.111637	Not Sig	NA
Q96P63-2	SERPINB12-2	0.618396	0.208733	0.376745	Not Sig	NA
P32926	DSG3	0.620047	0.207576	-0.230098	Not Sig	NA
P48061-4	CXCL12-4	0.621603	0.206487	-0.566639	Not Sig	NA
Q14315	FLNC	0.621879	0.206294	-0.607652	Not Sig	NA
P09486	SPARC	0.624816	0.204248	0.258209	Not Sig	NA
Q9NNX6	CD209	0.62787	0.20213	-0.558061	Not Sig	NA
Q16610	ECM1	0.628056	0.202002	0.553895	Not Sig	NA
P54289	CACNA2D1	0.628571	0.201645	-0.608267	Not Sig	NA
Q309B1	TRIM16L	0.628571	0.201645	1.51854	Not Sig	NA
Q6ZNG9	KRBA2	0.628571	0.201645	1.86453	Not Sig	NA
Q86X29	LSR	0.629796	0.2008	0.224719	Not Sig	NA
Q2V2M9-2	FHOD3-2	0.631431	0.199674	0.153637	Not Sig	NA
P35754	GLRX	0.633183	0.198471	-0.3073	Not Sig	NA
Q02747	GUCA2A	0.634907	0.19729	-0.580054	Not Sig	NA
P19823	ITIH2	0.636491	0.196208	-0.288427	Not Sig	NA
P43652	AFM	0.640643	0.193384	0.381575	Not Sig	NA
Q8NFZ8	CADM4	0.640643	0.193384	0.156626	Not Sig	NA
Q9BYJ0	FGFBP2	0.641194	0.19301	0.769034	Not Sig	NA
O75369-8	FLNB-8	0.642875	0.191873	0.371369	Not Sig	NA
P20827	EFNA1	0.648131	0.188337	-0.286227	Not Sig	NA
Q8IZA0	KIAA0319L	0.648458	0.188118	-0.000432957	Not Sig	NA
Q9BYR6	KRTAP3-3	0.648485	0.1881	0.275148	Not Sig	NA
Q5T7B8	KIF24	0.648485	0.1881	0.941098	Not Sig	NA
O75071	EFCAB14	0.649079	0.187702	-0.351029	Not Sig	NA
Q05707	COL14A1	0.649616	0.187343	0.171782	Not Sig	NA
O43866	CD5L	0.650048	0.187055	-0.0594749	Not Sig	NA
Q08345-5	DDR1-5	0.650649	0.186653	-0.637356	Not Sig	NA
P52565	ARHGDIA	0.651619	0.186006	0.342696	Not Sig	NA
Q6W4X9	MUC6	0.652458	0.185448	0.0406731	Not Sig	NA
P16278	GLB1	0.65356	0.184715	0.404452	Not Sig	NA
P08174-7	CD55-7	0.65356	0.184715	0.0396311	Not Sig	NA
O14773	TPP1	0.653931	0.184468	0.100402	Not Sig	NA
P04066	FUCA1	0.656965	0.182458	-0.526705	Not Sig	NA
O43490	PROM1	0.658999	0.181115	0.257096	Not Sig	NA
P0C0S5	H2AZ1	0.660431	0.180173	0.173966	Not Sig	NA
P63027	VAMP2	0.662005	0.179139	0.756539	Not Sig	NA
Q08431	MFGE8	0.662338	0.178921	-1.03339	Not Sig	NA
P15529-2	CD46-2	0.664603	0.177438	-0.178444	Not Sig	NA
P22223	CDH3	0.66581	0.17665	0.703123	Not Sig	NA
Q16769	QPCT	0.666579	0.176149	-0.14922	Not Sig	NA
P31947	SFN	0.666667	0.176091	1.12083	Not Sig	NA
P10809	HSPD1	0.666667	0.176091	-0.480521	Not Sig	NA
O15204	ADAMDEC1	0.666667	0.176091	0.753626	Not Sig	NA
P13928	ANXA8	0.666667	0.176091	2.30245	Not Sig	NA
P17174	GOT1	0.666667	0.176091	-0.300507	Not Sig	NA
O15263	DEFB4A	0.666667	0.176091	2.75424	Not Sig	NA
P08311	CTSG	0.666667	0.176091	1.69981	Not Sig	NA
P29373	CRABP2	0.666667	0.176091	2.18646	Not Sig	NA
Q9H444	CHMP4B	0.666667	0.176091	2.39076	Not Sig	NA
Q9NZZ3	CHMP5	0.666667	0.176091	0.709537	Not Sig	NA
P11597	CETP	0.666667	0.176091	-2.86077	Not Sig	NA
P22692	IGFBP4	0.666667	0.176091	-3.24795	Not Sig	NA
P32942	ICAM3	0.666667	0.176091	-0.544568	Not Sig	NA
Q13822-2	ENPP2-2	0.666667	0.176091	-4.51521	Not Sig	NA
Q9UJU6-3	DBNL-3	0.666667	0.176091	1.95171	Not Sig	NA
Q8WWV6-3	FCAMR-3	0.666667	0.176091	-1.33561	Not Sig	NA
O43155	FLRT2	0.666667	0.176091	0.355427	Not Sig	NA
Q9NZ53	PODXL2	0.666667	0.176091	-2.57587	Not Sig	NA
P46940	IQGAP1	0.666667	0.176091	1.35274	Not Sig	NA
P15153	RAC2	0.666667	0.176091	3.94154	Not Sig	NA
P35325	SPRR2B	0.666667	0.176091	0.786862	Not Sig	NA
P50053	KHK	0.666667	0.176091	-1.21886	Not Sig	NA
Q08999	RBL2	0.666667	0.176091	4.0776	Not Sig	NA
Q567U6	CCDC93	0.666667	0.176091	-3.13795	Not Sig	NA
P12319	FCER1A	0.666667	0.176091	2.69927	Not Sig	NA
P51161-2	FABP6-2	0.666667	0.176091	2.58368	Not Sig	NA
Q9Y2G1	MYRF	0.666667	0.176091	0.393099	Not Sig	NA
Q9NY72	SCN3B	0.666667	0.176091	-0.846582	Not Sig	NA
Q3LXA3	TKFC	0.666667	0.176091	1.94561	Not Sig	NA
Q02818	NUCB1	0.670544	0.173573	-0.0668951	Not Sig	NA
P11047	LAMC1	0.671143	0.173185	-0.302946	Not Sig	NA
O75339	CILP	0.672907	0.172045	-0.38549	Not Sig	NA
P04746	AMY2A	0.672907	0.172045	-0.72272	Not Sig	NA
Q9H6B4	CLMP	0.679147	0.168036	-0.458739	Not Sig	NA
Q9Y5Y7	LYVE1	0.679697	0.167685	-0.142961	Not Sig	NA
Q99969	RARRES2	0.680594	0.167112	-0.702373	Not Sig	NA
O60704	TPST2	0.682706	0.165766	0.231005	Not Sig	NA
P50995	ANXA11	0.682828	0.165688	-0.391385	Not Sig	NA
Q7LBR1	CHMP1B	0.683162	0.165476	-0.182903	Not Sig	NA
Q92484	SMPDL3A	0.685714	0.163857	-0.804671	Not Sig	NA
Q6UXE8	BTNL3	0.686791	0.163176	-0.301682	Not Sig	NA
P29279	CCN2	0.687694	0.162605	-0.335363	Not Sig	NA
P46782	RPS5	0.692308	0.159701	-0.678956	Not Sig	NA
P10153	RNASE2	0.692911	0.159322	-0.172845	Not Sig	NA
Q9NZT1	CALML5	0.695296	0.15783	0.365033	Not Sig	NA
Q96AM1	MRGPRF	0.699134	0.155439	-0.286323	Not Sig	NA
P0DMV9	HSPA1B	0.699353	0.155304	0.445431	Not Sig	NA
P15311	EZR	0.7	0.154902	-0.570046	Not Sig	NA
P29966	MARCKS	0.7	0.154902	1.0035	Not Sig	NA
O75368	SH3BGRL	0.700611	0.154523	-0.0283468	Not Sig	NA
Q96EE4	CCDC126	0.701238	0.154134	-0.324916	Not Sig	NA
P02675	FGB	0.703439	0.152773	0.329355	Not Sig	NA
P24592	IGFBP6	0.713544	0.146579	-0.566956	Not Sig	NA
Q86V85	GPR180	0.713544	0.146579	-0.222117	Not Sig	NA
Q13332	PTPRS	0.718012	0.143868	-0.224164	Not Sig	NA
Q8N2G4-2	LYPD1-2	0.718102	0.143814	0.0925392	Not Sig	NA
Q99523	SORT1	0.720792	0.14219	0.126996	Not Sig	NA
Q9Y5Z4	HEBP2	0.720901	0.142124	0.36175	Not Sig	NA
P41439	FOLR3	0.722343	0.141257	0.399802	Not Sig	NA
Q9H756	LRRC19	0.723619	0.14049	-0.391638	Not Sig	NA
Q9UBP4	DKK3	0.724165	0.140163	-0.257842	Not Sig	NA
P14314	PRKCSH	0.724165	0.140163	-0.0473673	Not Sig	NA
P04440	HLA-DPB1	0.724165	0.140163	0.337379	Not Sig	NA
Q01974	ROR2	0.727172	0.138363	-0.381429	Not Sig	NA
Q13621	SLC12A1	0.727273	0.138303	-0.785921	Not Sig	NA
P14207	FOLR2	0.729547	0.136947	0.152376	Not Sig	NA
Q9NY97	B3GNT2	0.730159	0.136583	-0.55259	Not Sig	NA
O15394	NCAM2	0.730159	0.136583	-0.69255	Not Sig	NA
P20774	OGN	0.73044	0.136415	0.438734	Not Sig	NA
P08294	SOD3	0.731557	0.135752	-0.394023	Not Sig	NA
P05026	ATP1B1	0.732547	0.135165	-0.607198	Not Sig	NA
P51170	SCNN1G	0.732874	0.134971	-0.200428	Not Sig	NA
P00450	CP	0.733093	0.134841	-0.0518606	Not Sig	NA
Q07075	ENPEP	0.733093	0.134841	-0.143538	Not Sig	NA
P05451	REG1A	0.733093	0.134841	-0.163553	Not Sig	NA
Q09666	AHNAK	0.733093	0.134841	0.0841513	Not Sig	NA
P17931	LGALS3	0.73583	0.133223	-0.340612	Not Sig	NA
Q86SJ6-2	DSG4-2	0.739613	0.130995	0.155098	Not Sig	NA
O75347	TBCA	0.743754	0.128571	-0.349153	Not Sig	NA
P23284	PPIB	0.744883	0.127912	0.432154	Not Sig	NA
P07359	GP1BA	0.746115	0.127194	-0.491271	Not Sig	NA
P55287	CDH11	0.746655	0.12688	-0.355793	Not Sig	NA
O00187	MASP2	0.746655	0.12688	-0.017647	Not Sig	NA
P07602	PSAP	0.746655	0.12688	-0.195705	Not Sig	NA
P15309-2	ACP3-2	0.746666	0.126873	0.117852	Not Sig	NA
O75594	PGLYRP1	0.747265	0.126525	-0.162887	Not Sig	NA
P55000	SLURP1	0.747265	0.126525	-0.283438	Not Sig	NA
Q15113	PCOLCE	0.747773	0.12623	-0.122029	Not Sig	NA
O75223	GGCT	0.748894	0.12558	0.0928134	Not Sig	NA
P12110-2	COL6A2-2	0.748894	0.12558	-0.0918671	Not Sig	NA
P00167	CYB5A	0.754579	0.122295	-0.614219	Not Sig	NA
O75309	CDH16	0.755051	0.122024	-0.00107611	Not Sig	NA
Q92765	FRZB	0.755051	0.122024	-0.469844	Not Sig	NA
Q8IWY4	SCUBE1	0.756524	0.121177	-0.627582	Not Sig	NA
O00115	DNASE2	0.756576	0.121148	-0.695606	Not Sig	NA
P08185	SERPINA6	0.760293	0.119019	0.0777498	Not Sig	NA
P98164	LRP2	0.760293	0.119019	-0.349731	Not Sig	NA
P04156	PRNP	0.760293	0.119019	-0.0604942	Not Sig	NA
O43692	PI15	0.762907	0.117528	0.082298	Not Sig	NA
Q14766-4	LTBP1-4	0.763261	0.117327	0.0926423	Not Sig	NA
P11684	SCGB1A1	0.763261	0.117327	-0.319545	Not Sig	NA
Q96DA0	ZG16B	0.763261	0.117327	0.143444	Not Sig	NA
O95497	VNN1	0.767802	0.114751	-0.000235176	Not Sig	NA
Q9C0H2-4	TTYH3-4	0.767899	0.114696	0.356607	Not Sig	NA
P49913	CAMP	0.769231	0.113943	-0.0945525	Not Sig	NA
O00267	SUPT5H	0.769231	0.113943	1.73056	Not Sig	NA
P27169	PON1	0.769499	0.113792	-0.258371	Not Sig	NA
O75874	IDH1	0.773012	0.111814	0.463709	Not Sig	NA
P02765	AHSG	0.774006	0.111256	-0.0498354	Not Sig	NA
P22352	GPX3	0.774006	0.111256	-0.281845	Not Sig	NA
P02750	LRG1	0.774006	0.111256	-0.155376	Not Sig	NA
P05067	APP	0.775793	0.110254	0.0224483	Not Sig	NA
P11279	LAMP1	0.775793	0.110254	-0.315539	Not Sig	NA
P35052	GPC1	0.775943	0.11017	-0.177833	Not Sig	NA
Q9HAT2	SIAE	0.777907	0.109072	-0.130283	Not Sig	NA
P07195	LDHB	0.779754	0.108043	0.226883	Not Sig	NA
Q9UKB5	AJAP1	0.779793	0.108021	0.0596741	Not Sig	NA
P61970	NUTF2	0.780104	0.107848	-0.0589714	Not Sig	NA
P07478	PRSS2	0.7824	0.106571	-0.37981	Not Sig	NA
P08709	F7	0.78415	0.105601	0.561258	Not Sig	NA
Q08722	CD47	0.784692	0.105301	0.18322	Not Sig	NA
Q9NU53	GINM1	0.784898	0.105187	-0.056464	Not Sig	NA
Q92752	TNR	0.785714	0.104735	0.625929	Not Sig	NA
P61006	RAB8A	0.785714	0.104735	-0.837345	Not Sig	NA
P14780	MMP9	0.787389	0.103811	0.239444	Not Sig	NA
Q96NY8	NECTIN4	0.787788	0.103591	-0.052277	Not Sig	NA
P31151	S100A7	0.787788	0.103591	0.258557	Not Sig	NA
P02753	RBP4	0.787788	0.103591	-0.073466	Not Sig	Urinary candidate biomarkers of tubular injury
P02652	APOA2	0.7886	0.103143	-0.193487	Not Sig	NA
O76076	CCN5	0.789914	0.10242	-0.302239	Not Sig	NA
Q14210	LY6D	0.789979	0.102385	0.0366943	Not Sig	NA
Q9UN70	PCDHGC3	0.791267	0.101677	-0.0124574	Not Sig	NA
Q14019	COTL1	0.791415	0.101596	0.0613913	Not Sig	NA
Q8IYS5-7	OSCAR-7	0.792155	0.10119	0.258236	Not Sig	NA
Q15043	SLC39A14	0.792458	0.101024	0.257192	Not Sig	NA
P07306	ASGR1	0.797203	0.0984312	0.160266	Not Sig	NA
P41219-2	PRPH-2	0.797203	0.0984312	-0.28074	Not Sig	NA
Q9BZG9	LYNX1	0.79745	0.0982968	0.321377	Not Sig	NA
P07204	THBD	0.799002	0.0974519	0.477695	Not Sig	NA
P22528	SPRR1B	0.799568	0.0971447	0.0213088	Not Sig	NA
P35321	SPRR1A	0.8	0.09691	-0.710502	Not Sig	NA
P78310	CXADR	0.8	0.09691	-0.045018	Not Sig	NA
Q5D862	FLG2	0.8	0.09691	-0.372646	Not Sig	NA
Q9UP38	FZD1	0.8	0.09691	-1.20259	Not Sig	NA
P55957-2	BID-2	0.8	0.09691	1.63396	Not Sig	NA
O15231-6	ZNF185-6	0.8	0.09691	-0.35404	Not Sig	NA
P43628	KIR2DL3	0.8	0.09691	-1.45601	Not Sig	NA
Q14108	SCARB2	0.8	0.09691	-0.804637	Not Sig	NA
Q5T2W1	PDZK1	0.8	0.09691	0.582008	Not Sig	NA
Q13501	SQSTM1	0.8	0.09691	-0.471994	Not Sig	NA
Q9BZZ2	SIGLEC1	0.8	0.09691	-0.42501	Not Sig	NA
P32418	SLC8A1	0.8	0.09691	1.10123	Not Sig	NA
P20061	TCN1	0.8	0.09691	1.2337	Not Sig	NA
O95450	ADAMTS2	0.8	0.09691	-0.398989	Not Sig	NA
Q9NTK5	OLA1	0.8	0.09691	-1.85677	Not Sig	NA
P60903	S100A10	0.8	0.09691	-1.21064	Not Sig	NA
P55010	EIF5	0.800618	0.0965746	-0.179121	Not Sig	NA
P26992	CNTFR	0.804102	0.0946886	-0.0279915	Not Sig	NA
P52566	ARHGDIB	0.804442	0.094505	-0.144462	Not Sig	NA
Q15223	NECTIN1	0.804779	0.0943236	0.295682	Not Sig	NA
P55107	GDF10	0.806687	0.0932949	-0.14074	Not Sig	NA
P08519	LPA	0.807264	0.0929846	-0.0321544	Not Sig	NA
Q99538	LGMN	0.807531	0.092841	-0.140168	Not Sig	NA
P68032	ACTC1	0.807701	0.0927491	-0.0771259	Not Sig	NA
P06753-2	TPM3-2	0.809114	0.0919903	-0.153119	Not Sig	NA
P18065	IGFBP2	0.809405	0.0918343	0.423093	Not Sig	NA
Q6UWI4	SHISA2	0.809598	0.0917308	0.405666	Not Sig	NA
Q9H3G5	CPVL	0.810493	0.0912508	-0.172213	Not Sig	NA
Q93088	BHMT	0.810617	0.0911841	-0.150138	Not Sig	NA
P35579	MYH9	0.811818	0.0905414	-0.067625	Not Sig	Urinary candidate biomarkers of glomerular injury
P16422	EPCAM	0.811895	0.0905002	-0.386093	Not Sig	NA
O00462	MANBA	0.81546	0.0885971	0.0209249	Not Sig	NA
P12109	COL6A1	0.815544	0.0885526	0.0445408	Not Sig	NA
Q06481	APLP2	0.816159	0.0882252	-0.477171	Not Sig	NA
Q02413	DSG1	0.816616	0.0879819	0.140086	Not Sig	NA
Q9ULG6-5	CCPG1-5	0.816667	0.0879552	-0.21272	Not Sig	NA
Q9UL62	TRPC5	0.827594	0.0821826	0.30296	Not Sig	NA
P05546	SERPIND1	0.827752	0.0820999	0.064903	Not Sig	NA
Q9HBB8	CDHR5	0.828307	0.0818089	0.162597	Not Sig	NA
Q9Y4C0	NRXN3	0.828557	0.0816776	0.215169	Not Sig	NA
Q02487	DSC2	0.82951	0.0811783	-0.338872	Not Sig	NA
Q9UBG0	MRC2	0.829677	0.0810909	0.15667	Not Sig	NA
O43405	COCH	0.830291	0.0807696	-0.0283737	Not Sig	NA
P09619	PDGFRB	0.830638	0.0805881	0.201061	Not Sig	NA
Q92859	NEO1	0.831085	0.0803547	0.154342	Not Sig	NA
Q9Y287	ITM2B	0.832626	0.07955	0.299209	Not Sig	NA
Q6UWP8	SBSN	0.833032	0.0793382	-0.0467413	Not Sig	NA
P39060	COL18A1	0.833587	0.0790491	0.14531	Not Sig	NA
P01127	PDGFB	0.834566	0.0785395	0.187664	Not Sig	NA
P09758	TACSTD2	0.836239	0.0776698	0.143489	Not Sig	NA
O00418	EEF2K	0.839161	0.0761548	-0.53234	Not Sig	NA
Q9UGM3-6	DMBT1-6	0.839448	0.0760061	-0.0740662	Not Sig	NA
P06576	ATP5F1B	0.840385	0.0755216	0.0572175	Not Sig	NA
Q0VD83-4	APOBR-4	0.84127	0.0750647	0.103151	Not Sig	NA
P48594	SERPINB4	0.842105	0.0746336	-0.403071	Not Sig	NA
P10253	GAA	0.843529	0.0738998	0.112761	Not Sig	NA
P05154	SERPINA5	0.843956	0.0736801	0.40404	Not Sig	NA
Q8NCC3	PLA2G15	0.844806	0.073243	0.142602	Not Sig	NA
Q9UNN8	PROCR	0.845174	0.0730539	0.361113	Not Sig	NA
Q9NQ84-2	GPRC5C-2	0.845174	0.0730539	0.0776363	Not Sig	NA
Q13201	MMRN1	0.845174	0.0730539	-0.21586	Not Sig	NA
Q96KN2	CNDP1	0.847734	0.0717402	0.0986576	Not Sig	NA
P36896-4	ACVR1B-4	0.84924	0.0709697	0.170014	Not Sig	NA
P10451-3	SPP1-3	0.849447	0.0708637	0.160266	Not Sig	Urinary candidate biomarkers of tubular injury
P43251-2	BTD-2	0.850706	0.0702205	-0.20404	Not Sig	NA
Q8N5Z0-2	AADAT-2	0.851282	0.0699265	-0.160842	Not Sig	NA
Q13477	MADCAM1	0.855608	0.0677253	0.319469	Not Sig	NA
O75629	CREG1	0.856355	0.0673461	-0.137684	Not Sig	NA
P48637	GSS	0.857143	0.0669468	-0.162361	Not Sig	NA
Q3LI61	KRTAP20-2	0.857143	0.0669468	-0.679835	Not Sig	NA
Q5IJ48	CRB2	0.857143	0.0669468	-0.578271	Not Sig	NA
P20155	SPINK2	0.857143	0.0669468	-0.393636	Not Sig	NA
P26583	HMGB2	0.857143	0.0669468	-0.618114	Not Sig	NA
P35542	SAA4	0.857143	0.0669468	-1.44914	Not Sig	NA
Q9H0W9	C11orf54	0.857425	0.066804	-0.0957158	Not Sig	NA
P53634	CTSC	0.857597	0.0667166	0.315468	Not Sig	NA
P20333	TNFRSF1B	0.857737	0.0666457	0.0116583	Not Sig	NA
P06276	BCHE	0.858824	0.0660961	0.444534	Not Sig	NA
Q9HBR0	SLC38A10	0.85903	0.0659918	-0.269611	Not Sig	NA
P51688	SGSH	0.859172	0.0659197	-0.199571	Not Sig	NA
Q8WZ42-12	TTN-12	0.860227	0.065387	-0.281693	Not Sig	NA
P48551	IFNAR2	0.860302	0.0653491	0.316068	Not Sig	NA
Q08188	TGM3	0.861538	0.0647253	-0.382521	Not Sig	NA
P61626	LYZ	0.862989	0.0639948	0.0053802	Not Sig	NA
P10092	CALCB	0.863636	0.0636691	-0.523308	Not Sig	NA
P21333	FLNA	0.87171	0.0596281	0.168002	Not Sig	NA
Q03405	PLAUR	0.873712	0.0586318	0.369606	Not Sig	NA
Q6UWH4-2	GASK1B-2	0.875	0.0579919	-0.0972471	Not Sig	NA
P05362	ICAM1	0.876125	0.0574339	0.0760064	Not Sig	NA
Q8WWA0	ITLN1	0.876263	0.0573657	-0.515379	Not Sig	NA
Q969Z4	RELT	0.876342	0.0573262	-0.0221597	Not Sig	NA
P08571	CD14	0.877247	0.0568781	0.0948849	Not Sig	NA
Q6UX73	C16orf89	0.877296	0.0568538	0.14168	Not Sig	NA
Q96JQ0	DCHS1	0.877667	0.0566703	-0.178444	Not Sig	NA
P34059	GALNS	0.88	0.0555173	-0.247401	Not Sig	NA
P19438	TNFRSF1A	0.881713	0.0546728	0.109199	Not Sig	NA
P30508	HLA-C	0.88308	0.0539997	-0.0586776	Not Sig	NA
P49773	HINT1	0.883646	0.0537218	-0.143685	Not Sig	NA
P01344-3	IGF2-3	0.884452	0.0533258	0.496085	Not Sig	NA
O96009	NAPSA	0.884452	0.0533258	-0.0495664	Not Sig	NA
P17936-2	IGFBP3-2	0.88545	0.0528358	0.202193	Not Sig	NA
Q06323-2	PSME1-2	0.885714	0.0527064	0.707495	Not Sig	NA
P02788	LTF	0.885862	0.0526337	0.0345027	Not Sig	NA
P30530	AXL	0.885862	0.0526337	-0.234926	Not Sig	NA
Q7Z6A9	BTLA	0.886268	0.052435	-0.134976	Not Sig	NA
O95998	IL18BP	0.886268	0.052435	-0.163702	Not Sig	NA
P04233-2	CD74-2	0.886775	0.0521866	-0.318438	Not Sig	NA
Q96PC5	MIA2	0.888882	0.0511559	0.216239	Not Sig	NA
O00748	CES2	0.888889	0.0511525	-0.245875	Not Sig	NA
P02749	APOH	0.889073	0.0510624	0.274181	Not Sig	NA
Q7Z7D3	VTCN1	0.889406	0.0509	0.232326	Not Sig	NA
Q2UY09	COL28A1	0.891343	0.049955	0.146281	Not Sig	NA
Q9H8L6	MMRN2	0.892536	0.0493742	0.191042	Not Sig	NA
P27824-2	CANX-2	0.893146	0.0490774	-0.0492622	Not Sig	NA
Q12794	HYAL1	0.893189	0.0490567	0.201417	Not Sig	NA
P23396-2	RPS3-2	0.89675	0.0473285	0.0150166	Not Sig	NA
P21802-11	FGFR2-11	0.900182	0.0456698	0.105155	Not Sig	NA
P30044	PRDX5	0.901365	0.0450994	-0.352181	Not Sig	NA
P05156	CFI	0.903788	0.0439336	0.183837	Not Sig	NA
P15086	CPB1	0.904762	0.0434657	-0.687654	Not Sig	NA
Q99497	PARK7	0.907463	0.0421712	-0.203514	Not Sig	NA
P36955	SERPINF1	0.90829	0.0417754	0.224463	Not Sig	NA
Q9Y624	F11R	0.908992	0.0414398	0.121169	Not Sig	NA
Q6FHJ7	SFRP4	0.909091	0.0413927	-0.726285	Not Sig	NA
Q15942	ZYX	0.909091	0.0413927	0.805613	Not Sig	NA
Q14005	IL16	0.909091	0.0413927	0.401094	Not Sig	NA
O43278	SPINT1	0.910092	0.0409147	-0.143763	Not Sig	NA
P29622	SERPINA4	0.913569	0.0392586	-0.544725	Not Sig	NA
Q12805	EFEMP1	0.914271	0.0389252	-0.290565	Not Sig	NA
Q92692	NECTIN2	0.914271	0.0389252	0.339921	Not Sig	NA
Q9NPG4	PCDH12	0.914286	0.0389181	0.341973	Not Sig	NA
P15291	B4GALT1	0.914286	0.0389181	0.846271	Not Sig	NA
Q9BYF1	ACE2	0.91769	0.0373039	-0.23074	Not Sig	NA
Q8NI32-2	LYPD6B-2	0.918261	0.0370339	0.694094	Not Sig	NA
Q6UX15	LAYN	0.919439	0.0364772	0.0270299	Not Sig	NA
P27797	CALR	0.919521	0.0364385	-0.718817	Not Sig	NA
Q03591	CFHR1	0.921488	0.0355105	-0.0418297	Not Sig	NA
P61160	ACTR2	0.927273	0.0327925	0.49818	Not Sig	NA
O75264	SMIM24	0.927273	0.0327925	-0.127973	Not Sig	NA
P58546	MTPN	0.927273	0.0327925	0.109292	Not Sig	NA
O75487	GPC4	0.927908	0.0324951	0.110685	Not Sig	NA
P26842	CD27	0.928518	0.0322098	0.113691	Not Sig	NA
P0C0L5	C4B	0.928518	0.0322098	0.0129374	Not Sig	NA
Q96RW7	HMCN1	0.928518	0.0322098	0.0219864	Not Sig	NA
Q14624	ITIH4	0.928518	0.0322098	0.0584685	Not Sig	NA
O43451	MGAM	0.928518	0.0322098	-0.0652483	Not Sig	NA
P80188	LCN2	0.928518	0.0322098	0.0581813	Not Sig	Urinary candidate biomarkers of tubular injury
O95171	SCEL	0.930326	0.0313649	-0.166866	Not Sig	NA
A8MQ03	CYSRT1	0.933333	0.0299632	-0.106364	Not Sig	NA
Q9BY67-3	CADM1-3	0.934117	0.0295987	0.0541511	Not Sig	NA
Q9NS68	TNFRSF19	0.937063	0.0282312	0.81273	Not Sig	NA
Q16581	C3AR1	0.937873	0.0278561	0.0425883	Not Sig	NA
Q8TB96	ITFG1	0.93986	0.0269368	0.103017	Not Sig	NA
P31949	S100A11	0.939992	0.0268759	-0.0270592	Not Sig	NA
Q15109-6	AGER-6	0.94	0.0268721	-0.134412	Not Sig	NA
P13746-2	HLA-A-2	0.941176	0.0263289	0.562194	Not Sig	NA
P30740	SERPINB1	0.943279	0.0253599	0.332722	Not Sig	NA
P18669	PGAM1	0.943279	0.0253599	-0.848073	Not Sig	NA
O95336	PGLS	0.944905	0.0246117	-0.20732	Not Sig	NA
Q9BQ51	PDCD1LG2	0.945412	0.0243789	-0.167445	Not Sig	NA
Q8TDQ1-6	CD300LF-6	0.946164	0.0240338	-0.0289115	Not Sig	NA
P49747	COMP	0.946859	0.0237146	-0.236189	Not Sig	NA
P01258	CALCA	0.94786	0.0232559	0.151018	Not Sig	NA
Q7Z7G0	ABI3BP	0.947908	0.0232338	0.0524499	Not Sig	NA
P49767	VEGFC	0.947908	0.0232338	0.0949288	Not Sig	Urinary candidate biomarkers of glomerular injury
P51693-2	APLP1-2	0.947915	0.0232305	-0.00968413	Not Sig	NA
P43115-10	PTGER3-10	0.949451	0.0225276	-0.15627	Not Sig	NA
P08123	COL1A2	0.951603	0.0215441	0.0411602	Not Sig	NA
O60279	SUSD5	0.951919	0.0213999	0.172762	Not Sig	NA
Q7Z4R8	C6orf120	0.952255	0.0212466	0.115001	Not Sig	NA
Q9NUM4	TMEM106B	0.954645	0.0201579	0.060322	Not Sig	NA
P10646	TFPI	0.955402	0.019814	-0.0443964	Not Sig	NA
P19971-2	TYMP-2	0.956332	0.0193914	-0.187349	Not Sig	NA
O00264	PGRMC1	0.957057	0.0190622	0.0163039	Not Sig	NA
P41222	PTGDS	0.957074	0.0190543	-0.00783808	Not Sig	NA
Q13683	ITGA7	0.962258	0.0167083	-0.24905	Not Sig	NA
P00338-3	LDHA-3	0.962567	0.0165691	-0.721115	Not Sig	NA
O75340	PDCD6	0.962567	0.0165691	0.402123	Not Sig	NA
Q16478-2	GRIK5-2	0.962973	0.0163861	0.145487	Not Sig	NA
P07355-2	ANXA2-2	0.96337	0.0162069	-0.0896373	Not Sig	NA
P05164-3	MPO-3	0.96386	0.0159859	0.0144159	Not Sig	Urinary candidate biomarkers of glomerular injury
P61158	ACTR3	0.964396	0.0157445	-0.180426	Not Sig	NA
P07148	FABP1	0.965427	0.0152806	0.28761	Not Sig	Urinary candidate biomarkers of tubular injury
Q9HBJ8	CLTRN	0.966092	0.0149816	0.109977	Not Sig	NA
O00533-2	CHL1-2	0.967364	0.0144102	-0.277016	Not Sig	NA
Q9NZV1	CRIM1	0.971102	0.0127351	0.00755557	Not Sig	NA
P53990-5	IST1-5	0.972709	0.0120171	-0.0675686	Not Sig	NA
P41181	AQP2	0.972789	0.0119813	0.144806	Not Sig	NA
P80108	GPLD1	0.977694	0.00979724	0.146152	Not Sig	NA
P14923	JUP	0.978303	0.00952658	0.00749526	Not Sig	NA
P05062	ALDOB	0.981679	0.00803062	-0.0989455	Not Sig	NA
O95460	MATN4	0.984076	0.0069712	0.161921	Not Sig	NA
Q8NFT8	DNER	0.986236	0.00601935	0.117147	Not Sig	NA
P04075-2	ALDOA-2	0.988973	0.00481563	0.0853974	Not Sig	NA
Q5VW36	FOCAD	0.991989	0.00349305	-0.171213	Not Sig	NA
Q9HD89	RETN	0.992112	0.00343951	-0.0114702	Not Sig	NA
P16870	CPE	0.992303	0.00335549	0.172739	Not Sig	NA
O75144-2	ICOSLG-2	0.992581	0.00323383	0.00519335	Not Sig	NA
P62258	YWHAE	1	0	-0.151246	Not Sig	NA
Q8IZP9	ADGRG2	1	0	-0.01852	Not Sig	NA
P47895	ALDH1A3	1	0	-0.0375548	Not Sig	NA
O43707	ACTN4	1	0	0.113481	Not Sig	Urinary candidate biomarkers of glomerular injury
Q13145	BAMBI	1	4.82164e-17	0.0347719	Not Sig	NA
P80723	BASP1	1	0	0.219329	Not Sig	NA
P25774	CTSS	1	0	0.972859	Not Sig	NA
P07357	C8A	1	0	1.41665	Not Sig	NA
Q15517	CDSN	1	0	0.272145	Not Sig	NA
P07919	UQCRH	1	0	0.0536238	Not Sig	NA
Q16832	DDR2	1	0	0.237545	Not Sig	NA
P78325	ADAM8	1	0	-4.29407	Not Sig	NA
Q8TE73	DNAH5	1	0	0.488785	Not Sig	NA
Q92817	EVPL	1	0	-2.53347	Not Sig	NA
Q5SZK8	FREM2	1	0	0.313223	Not Sig	NA
Q9BVM4	GGACT	1	0	0.164102	Not Sig	NA
Q9HC38	GLOD4	1	0	-0.335535	Not Sig	NA
Q9H772	GREM2	1	0	0.0379082	Not Sig	NA
P52272	HNRNPM	1	0	0.389244	Not Sig	NA
Q86YZ3	HRNR	1	0	2.16226	Not Sig	NA
Q14520	HABP2	1	0	-0.148733	Not Sig	NA
Q9H665	IGFLR1	1	0	0.0156395	Not Sig	NA
P78552	IL13RA1	1	0	0.412985	Not Sig	NA
Q9NZH8	IL36G	1	0	-1.02243	Not Sig	NA
P24394	IL4R	1	0	-2.30454	Not Sig	NA
Q9Y547	HSPB11	1	0	-0.93429	Not Sig	NA
P19801-2	AOC1-2	1	0	-2.68949	Not Sig	NA
P26641-2	EEF1G-2	1	0	-0.144294	Not Sig	NA
P16949-2	STMN1-2	1	0	2.49465	Not Sig	NA
P63000-2	RAC1-2	1	0	-0.362015	Not Sig	NA
P49223	SPINT3	1	0	0.0743109	Not Sig	NA
Q6UXB3	LYPD2	1	0	0.936337	Not Sig	NA
P14174	MIF	1	0	-0.16089	Not Sig	NA
P40121	CAPG	1	0	-0.908131	Not Sig	NA
Q16819	MEP1A	1	0	0.0193672	Not Sig	NA
P06748	NPM1	1	0	1.14671	Not Sig	NA
Q8IV08	PLD3	1	0	-0.0564493	Not Sig	NA
P02760	AMBP	1	0	-0.0948118	Not Sig	NA
Q5T1J5	CHCHD2P9	1	0	-0.151109	Not Sig	NA
O95084	PRSS23	1	0	0.0707026	Not Sig	NA
Q9BRA2	TXNDC17	1	0	0.152048	Not Sig	NA
P35030	PRSS3	1	0	3.8022	Not Sig	NA
P07225	PROS1	1	0	-0.337994	Not Sig	NA
Q6PCB0	VWA1	1	0	-0.518004	Not Sig	NA
Q96IQ7	VSIG2	1	0	-0.0113378	Not Sig	NA
P18084	ITGB5	1	0	-5.63758	Not Sig	NA
P29692-2	EEF1D-2	1	0	-0.862887	Not Sig	NA
Q6ZMS7-2	ZNF783-2	1	0	0.366781	Not Sig	NA
Q08397	LOXL1	1	0	0.0462134	Not Sig	NA
Q02952	AKAP12	1	0	1.31748	Not Sig	NA
Q9UJ72	ANXA10	1	0	-5.37481	Not Sig	NA
Q6UWP2	DHRS11	1	0	-0.589202	Not Sig	NA
Q9BXX0	EMILIN2	1	0	-0.019846	Not Sig	NA
P06744-2	GPI-2	1	0	0.155901	Not Sig	NA
Q00872-6	MYBPC1-6	1	0	-0.180653	Not Sig	NA
Q8WWI1	LMO7	1	0	0.374959	Not Sig	NA
P20916	MAG	1	0	0.5111	Not Sig	NA
Q96QH2	PRAM1	1	0	1.16183	Not Sig	NA
Q96A26	FAM162A	1	0	-0.943671	Not Sig	NA
P00734	F2	0.0102981	1.98724	0.582079	None	NA
P04216	THY1	0.0290982	1.53613	0.479373	None	NA
P10451	SPP1	0.0302079	1.51988	0.432764	None	Urinary candidate biomarkers of tubular injury
P11362-21	FGFR1-21	0.0414933	1.38202	0.557337	None	NA
* Zhao, M. et al. A comprehensive analysis and annotation of human normal urinary proteome. Sci Rep 7, 3024, doi:10.1038/s41598-017-03226-6 (2017)
