# Supplementary material for: Differential Urinary Proteome Analysis for Predicting Prognosis in Type 2 Diabetes Patients with and without Renal Dysfunction
Source: Int J Mol Sci. 2020 Jun 14;21(12):4236. doi: 10.3390/ijms21124236 (PMC7352871; doi:10.3390/ijms21124236)
Supplement: Supplementary file 1 [file ijms-21-04236-s001.zip › 2nd_revised_supplementary_materials/Supplementary Table S4.xlsx]

## Sheet: Sheet1
Supplementary Table S4. Normalized abundance of 412 urinary proteins in the 54 patients with type 2 diabetes.
Accession	Protein Name	GPG_1	GPG_2	GPG_3	GPG_4	GPG_5	GPG_6	GPG_7	GPG_8	GPG_9	GPG_10	GPG_11	GPG_12	GPG_13	GPG_14	GPG_15	GPG_16	GPG_17	GPG_18	GPG_19	GPG_20	GPG_21	GPG_22	GPG_23	GPG_24	GPG_25	GPG_26	GPG_27	GPG_28	GPG_29	GPG_30	GPG_31	GPG_32	GPG_33	GPG_34	GPG_35	PPG_1	PPG_2	PPG_3	PPG_4	PPG_5	PPG_6	PPG_7	PPG_8	PPG_9	PPG_10	PPG_11	PPG_12	PPG_13
P60709	Actin, cytoplasmic 1	24.3182	22.0533	23.4051	23.9899	20.6092	22.6739	20.3923	21.0004	22.0689	20.9084	23.148	24.0532	21.996	21.5194	21.4857	24.2587	18.5962	21.5676	23.4407	23.8123	20.0321	20.9453	23.7086	21.8103	20.9257	16.5893	24.0521	18.3245	20.1375	19.9283	19.6422	22.0197	20.8054	24.7001	24.4577	23.6003	24.6815	24.0148	22.4137	26.2077	21.6012	23.424	23.9523	24.5455	28.8005	26.8017	21.4968	23.2088
Q8IZF2	Adhesion G protein-coupled receptor F5	17.5907	16.4641	19.6695	18.0059	18.35	19.4057	20.6203	18.3302	16.7827	18.4914	17.9815	17.9842	18.3066	17.9911	24.9317	19.1014	17.7047	19.3261	17.9477	16.3755	19.1021	17.7865	16.3414	24.1771	16.3812	16.6909	16.3465	19.6342	17.6902	18.9384	17.652	17.4357	19.7854	17.7669	17.5674	15.3734	18.2134	17.1629	19.0461	18.7668	16.2279	18.7415	18.6419	18.206	18.9477	17.0283	18.3373	17.9284
P35318	ADM	20.4578	19.9705	15.5399	17.9349	18.983	25.788	20.5836	22.4903	19.6889	19.8685	20.6415	19.378	19.1259	20.0594	24.23	19.9677	21.6383	21.1714	18.9318	21.4144	20.4859	18.6616	19.416	22.2339	20.5335	20.8739	26.9456	21.4252	21.2505	20.4674	20.369	18.5727	19.3054	21.0874	19.6945	17.9658	21.7391	18.5494	19.9206	19.7522	18.5312	21.3707	23.7404	16.642	15.0887	21.9531	19.2477	19.3164
Q10588	ADP-ribosyl cyclase/cyclic ADP-ribose hydrolase 2	19.2609	16.3978	18.9626	18.0112	20.1322	19.373	14.0908	18.896	14.9265	17.9282	18.444	18.8934	18.0535	19.7498	22.2507	19.2637	17.3114	20.3187	18.985	19.9617	19.2028	19.0364	20.1616	13.9973	14.8202	20.123	19.357	18.6424	18.4389	18.1112	18.253	17.5041	16.5774	19.8777	18.829	19.6574	19.1813	17.8479	19.0751	19.3896	17.8656	19.8508	20.7814	20.9741	19.2899	16.1138	21.0598	18.9975
P43652	Afamin	25.9963	22.0145	28.1567	22.9605	23.1305	24.558	23.1273	23.7095	23.2554	20.7291	22.861	28.2348	23.3785	25.1902	24.6956	22.3641	22.6757	23.1195	24.8073	23.3637	25.8993	26.6049	21.7047	22.3647	22.6748	23.0392	21.7375	23.0827	21.6044	18.7334	23.2231	22.1947	28.2883	25.4946	22.1572	22.0568	24.8757	27.147	27.1967	21.0676	24.6892	24.9307	27.3353	27.4281	24.1515	20.7306	24.4445	23.6397
P16112	Aggrecan core protein	19.3144	19.214	18.1896	20.2927	20.182	20.0026	18.9963	20.9743	20.2924	19.9297	21.3702	18.4111	21.349	20.8076	20.87	20.4397	19.1696	19.735	20.5743	19.9972	19.6486	19.4747	16.7014	18.6056	20.5147	19.893	20.0314	21.9076	21.3783	20.7098	20.8516	20.3642	16.9079	18.6417	19.8673	20.7522	17.879	20.2027	20.474	20.8979	19.8092	21.1154	20.8394	17.6906	19.4728	20.5266	18.4033	20.4092
P02763	Alpha-1-acid glycoprotein 1	29.5445	28.0604	32.2951	26.9569	27.4467	28.4991	28.2548	31.1049	26.6327	26.9374	30.1383	31.856	27.2611	31.2157	29.7435	27.3324	28.5407	28.8419	29.8171	28.5616	30.4355	31.4485	27.4028	27.1945	29.4743	30.3833	28.563	27.841	28.7378	28.2149	27.9623	27.0522	32.256	29.064	26.8607	27.7734	31.1441	31.089	31.6549	25.9808	31.4458	30.2414	31.4941	35.0042	31.0396	26.9829	28.4957	30.4071
P19652	Alpha-1-acid glycoprotein 2	29.7529	30.2994	30.8592	26.0809	28.0084	28.3867	27.9048	30.318	29.3031	26.8746	29.6955	30.7043	25.7841	30.6539	31.5542	27.5137	30.6816	27.2469	29.5514	28.7285	29.451	30.4463	27.6459	28.9129	28.9415	28.1562	28.0857	26.7006	26.4364	28.7729	28.0735	31.3466	31.373	27.8001	27.5031	27.4761	31.4963	29.9456	30.3889	26.2595	30.8852	29.5381	31.2974	32.2157	29.6134	26.7438	26.6864	28.8825
P01011	Alpha-1-antichymotrypsin	24.6219	22.7582	28.4085	26.292	23.771	24.2963	23.5922	26.5554	21.6519	23.0792	24.7136	27.8006	23.4659	24.5457	25.3167	24.4413	23.7036	22.9349	24.0097	24.4744	23.115	26.357	24.9462	23.7417	23.7417	23.8116	22.8293	24.6677	25.0953	22.6171	23.7783	24.7697	28.957	22.7615	23.9302	22.0729	25.9121	27.8033	27.82	23.8438	24.6327	26.3211	25.9653	27.944	24.0585	23.2395	28.3433	23.8986
P01009	Alpha-1-antitrypsin	26.835	25.7625	32.1747	27.2538	24.8388	26.2475	25.0373	26.0189	26.0404	24.4144	25.9852	30.6657	24.1346	27.8189	27.4323	26.7966	26.4899	27.3294	26.1683	26.1542	24.9072	26.5436	28.2178	25.0888	26.0195	26.4055	25.0948	23.1648	25.7093	26.0085	25.5604	26.1981	32.7697	28.75	25.4567	26.4307	29.3466	29.8621	30.9505	27.0575	27.4626	27.0801	27.9333	32.116	26.0622	28.5106	30.7963	27.2322
P04217	Alpha-1B-glycoprotein	24.6332	24.569	29.8933	26.8742	20.226	25.6311	23.6344	27.5956	25.03	23.8452	23.9325	30.0964	22.1636	25.929	24.4967	25.839	24.229	24.986	24.1929	27.253	24.9399	23.7741	22.0022	25.453	24.9837	24.5139	22.3438	23.0597	21.8591	23.0715	23.6509	26.4514	30.5907	26.2739	21.8503	24.7813	26.0661	28.8159	27.6472	22.9585	25.6587	27.6593	25.3258	31.2744	27.002	22.9351	28.4792	26.7031
P08697	Alpha-2-antiplasmin	20.2015	20.7857	23.4529	20.3357	19.7236	20.9556	19.9273	17.371	22.531	20.2735	20.7285	22.6412	16.9314	20.3118	17.7868	21.1843	21.848	20.1774	19.4966	21.9549	18.6288	19.445	20.7933	18.897	20.8447	20.818	19.8493	18.1543	16.5587	18.6917	20.291	20.8612	24.2685	20.6523	18.1694	20.8861	18.3611	24.2249	21.7773	21.8758	20.0219	20.5585	21.2139	26.074	18.2071	21.0843	23.2176	20.9038
P02765	Alpha-2-HS-glycoprotein	24.6232	24.1331	26.4411	26.002	23.0944	27.973	18.3012	26.1111	24.9386	26.9004	23.4036	26.31	21.7613	25.7362	25.071	22.9178	24.4431	24.5309	24.0072	25.8238	24.5848	24.3216	23.4163	22.5898	21.8096	21.9839	21.992	24.5548	25.2306	23.2314	25.4882	26.2502	27.0631	25.6814	23.578	24.6897	22.0632	27.3072	27.3259	22.8247	23.854	25.3879	22.7345	26.1502	22.8387	21.7324	26.7707	23.7538
P01023	Alpha-2-macroglobulin	20.2719	20.6599	22.4312	22.501	22.4566	20.1196	19.7943	20.2436	19.3863	19.3084	21.7368	24.1977	19.2241	20.6487	21.9745	22.676	22.3801	18.1263	21.652	21.5584	19.3514	21.3273	20.7972	20.3204	20.0531	21.0819	20.165	20.4154	22.4368	20.5882	19.217	20.0954	28.001	22.513	21.3496	21.2026	19.573	24.6611	21.1761	19.8802	20.6498	20.887	21.4744	22.8962	21.96	18.3371	18.9871	20.3044
P04745	Alpha-amylase 1	25.0169	24.3443	25.4976	26.791	25.1292	27.9333	26.1059	27.3886	24.007	24.2027	24.4637	25.676	25.1665	24.2861	27.6053	28.0208	24.9504	23.5234	25.0416	26.3175	26.1092	27.1398	26.0024	24.3358	26.635	26.1923	26.2489	26.2418	24.0936	24.4043	26.1382	24.0087	24.2436	26.2341	24.3009	25.4751	26.5264	22.9765	25.6665	25.8748	24.0528	25.2306	24.9894	23.9907	26.083	25.0992	27.1815	24.8681
P19961	Alpha-amylase 2B	21.9048	18.4873	19.1537	22.0528	19.4235	22.6215	21.122	21.0862	16.6314	22.0207	22.0772	23.9724	20.8103	18.8608	23.9872	25.0735	20.6328	17.6165	20.0478	18.6627	21.6887	21.6772	21.3726	22.9842	20.1025	21.1659	22.8037	20.6616	18.5987	20.4077	18.3969	21.2125	16.7174	21.3724	20.3635	15.1089	19.1501	17.8703	20.5313	20.2044	18.5319	19.0122	18.2099	17.4569	20.5668	16.507	22.2079	17.23
P06280	Alpha-galactosidase A	21.2934	19.571	20.7848	19.8533	16.7297	17.5902	21.7147	19.4915	19.7565	16.9566	17.0967	21.1881	19.6958	19.2996	20.3629	13.8305	19.1346	16.274	19.8888	19.9189	20.8654	21.9651	22.2179	17.4315	16.9531	20.2347	18.1827	19.0079	17.0227	17.945	18.4598	21.1757	19.6403	23.79	17.9193	22.4061	21.4663	21.528	20.3711	19.6594	19.1707	20.4178	22.2599	20.7563	18.798	17.979	21.736	21.4139
P54802	Alpha-N-acetylglucosaminidase	20.6834	22.9363	24.238	25.1705	21.246	24.1715	21.0658	24.7587	22.3274	22.1492	20.4896	23.6698	27.6335	20.7206	21.5398	23.1213	22.3579	21.4655	20.293	22.9522	23.9527	21.9591	22.631	22.2587	23.357	23.6131	21.3057	23.2361	21.814	22.2074	22.6704	22.8946	23.3659	24.8803	22.1506	21.1261	22.1336	22.5427	20.9075	22.7283	22.3343	19.3217	19.8927	21.3284	18.6804	23.7446	25.8879	20.1242
P15144	Aminopeptidase N	21.381	22.6792	24.492	24.6299	22.5592	20.024	23.1164	24.4948	23.2583	22.2582	21.2498	23.9471	22.8799	21.1021	24.4588	21.1938	23.1437	23.6169	22.123	23.9909	23.4392	21.9972	21.569	21.5198	23.0235	22.7194	21.16	22.3647	23.6876	23.6146	23.149	23.5795	23.7428	26.4272	21.999	21.0869	22.5797	22.1655	23.0723	23.1175	23.8797	22.1016	21.8062	23.3478	21.5063	21.1604	24.5674	21.6386
P05067	Amyloid beta A4 protein	23.0859	23.0275	21.0699	21.1417	23.4926	22.3846	24.507	21.4804	24.0312	22.973	23.4802	21.7856	24.0116	23.1413	24.5295	22.3993	24.5823	23.4821	23.8384	22.5099	23.0092	23.3703	24.5813	24.836	22.6539	23.3146	23.9377	22.9502	24.6088	24.1161	22.9473	24.3316	22.4536	22.5328	23.9411	22.9452	24.2131	21.8445	23.2438	24.8121	23.9886	23.0528	23.8063	22.6441	23.5647	25.028	20.2573	23.182
Q06481	Amyloid-like protein 2	19.3371	18.1378	19.8099	19.8226	19.1372	21.5371	20.9677	19.7424	19.5505	21.9745	19.1308	22.1471	20.0135	21.1594	21.5496	19.7868	21.6979	20.045	19.8373	17.4736	18.9387	21.7197	21.0927	18.1203	19.4247	16.0224	20.4749	18.4824	19.303	19.5142	19.662	19.7682	18.5953	17.1699	14.2922	20.4701	16.1831	20.2294	21.5346	18.9799	19.5833	20.8249	22.0743	19.5622	14.6704	13.8145	16.5847	22.0964
Q9UKU9	Angiopoietin-related protein 2	19.3378	20.5491	19.5641	23.8538	18.8779	23.9159	20.2606	20.8674	20.4244	19.2423	20.8213	17.9566	18.9547	19.2623	22.9955	23.8518	16.7157	20.2043	20.8383	22.7901	17.9584	18.3178	19.3511	22.8382	20.6452	19.4009	18.4198	21.3491	18.9924	19.0522	19.9295	21.1895	19.0376	21.5962	20.9839	19.2775	21.2165	17.4575	20.6845	21.8526	20.0108	21.7557	20.5119	21.0836	20.9061	21.865	20.7555	19.6069
P01019	Angiotensinogen	20.2765	25.8612	24.3586	23.3741	18.3973	19.9106	19.0607	23.835	26.1075	19.8466	20.5858	23.5753	20.0437	24.7689	20.218	20.1788	23.859	21.3095	20.0627	23.6536	20.5365	23.3966	23.1253	20.7831	24.2415	23.8462	21.0577	18.9269	20.9773	21.6051	18.7809	24.3835	26.2897	22.2016	19.748	16.8061	19.852	22.4848	22.0404	20.9663	21.1807	20.2323	20.0479	22.5341	21.1685	21.853	24.5168	18.4313
P04083	Annexin A1	21.4677	21.244	23.1957	22.445	22.3994	21.5371	20.5875	20.3096	21.709	20.3022	21.8495	25.1219	19.4001	20.6267	20.6808	19.9139	23.0985	20.1279	22.3765	21.2428	20.8213	18.0111	19.1144	21.1258	20.1664	20.5973	20.3474	20.5369	16.0479	21.3568	19.5633	22.194	24.5829	20.5503	25.3685	22.9378	23.5578	26.428	20.238	24.3625	19.2066	21.3931	23.697	21.8355	24.4461	24.8901	18.2618	23.3905
P12429	Annexin A3	18.7098	22.5511	17.7166	18.1881	18.1395	19.6741	20.6775	19.3984	23.1837	19.2603	20.0426	18.9821	18.6507	20.7701	20.9852	21.0699	21.7693	18.7255	19.1033	20.5204	20.4081	17.6529	15.8114	21.2547	20.4455	22.9415	18.2109	18.5661	19.7474	20.961	19.7191	21.7624	16.3728	19.0667	19.4942	18.8579	20.2968	23.8006	19.3764	23.066	20.8296	18.7079	18.7705	24.8433	24.3699	20.2532	16.5636	19.242
P01008	Antithrombin-III	22.5927	22.1989	26.4527	22.5113	21.2792	21.4935	23.1632	22.3169	23.5541	21.888	24.1706	24.9658	21.4871	22.7518	22.1241	23.5585	23.6249	22.5847	22.6791	22.4195	21.9364	23.6098	24.3813	21.9364	22.204	22.8839	21.0726	21.3075	22.9333	23.2373	21.8194	23.2575	29.1759	24.5214	23.5451	21.987	23.6597	25.5148	25.0909	22.7806	24.1548	23.2988	23.1912	28.3296	23.0725	23.3182	24.8012	22.1791
P02647	Apolipoprotein A-I	24.6112	22.838	27.1444	23.0089	21.4975	22.2323	22.8458	22.2167	23.6223	21.7808	23.2908	25.2507	20.6853	23.2943	22.4931	21.1887	24.1036	22.3345	22.2092	21.5211	23.1695	21.7089	23.9156	21.8852	22.5542	22.7194	21.6714	21.2508	21.2766	21.8017	23.369	24.213	27.6187	27.8031	24.9014	22.8242	24.7946	24.8832	24.6449	23.1118	23.0813	23.3627	25.12	25.4093	23.7652	23.0933	27.1535	23.6369
P02652	Apolipoprotein A-II	20.8608	15.4493	21.6087	21.0675	22.5353	21.2342	19.0079	18.0151	19.7304	20.1111	22.8639	24.2037	20.9333	22.5463	20.5766	11.0957	22.7772	19.8782	20.3031	21.1386	22.9595	24.1876	12.2599	19.9106	19.3385	22.079	22.5277	21.2749	19.3559	18.495	18.6923	21	24.9441	26.6565	21.866	24.3489	20.884	20.0418	22.6825	18.8371	20.8327	21.1059	21.1319	18.4627	11.8774	15.3005	25.0721	22.8847
P06727	Apolipoprotein A-IV	21.3852	21.6692	25.5968	20.7121	22.7134	20.5382	21.0214	22.3045	23.2851	20.7889	21.324	21.2855	20.8535	21.1889	24.0135	21.9353	23.6157	21.6708	20.5118	21.1611	21.8453	20.8691	20.1664	21.633	20.4295	23.0255	22.4343	19.5251	22.182	22.1026	21.2583	22.253	23.2753	23.8342	22.1998	22.3546	21.0029	20.8113	19.911	22.3296	21.8732	20.7048	21.2032	21.8404	21.9448	20.0196	24.8976	22.4421
P02655	Apolipoprotein C-II	20.3442	18.2165	19.1522	20.4706	20.8234	20.9232	21.2604	21.0117	18.0614	20.2894	19.4973	18.9834	21.1853	20.0328	21.8487	20.1571	20.7968	21.5204	21.2372	21.0668	21.0038	20.0886	19.868	19.4549	22.1309	19.8742	21.2613	22.0903	21.431	20.4885	20.868	18.0856	18.0639	20.7135	20.4575	19.9182	20.8246	20.2425	21.06	21.5542	21.565	20.3037	19.7343	21.5431	23.3149	21.7658	20.8379	19.1671
P05090	Apolipoprotein D	25.8606	20.9881	22.5515	28.0758	22.7549	29.3867	21.2976	27.7281	20.2907	23.1319	24.641	27.8036	23.225	25.0365	22.2722	26.0899	21.1817	21.1622	24.5016	24.9678	25.4482	24.1135	19.5628	22.915	26.1051	27.1083	25.0795	26.3655	21.3936	21.8217	26.9284	21.336	22.3914	26.1835	24.1362	23.7915	20.7035	25.5137	27.5656	22.6086	22.9175	26.4984	26.8128	25.3197	25.7587	19.8898	26.572	24.6198
P02649	Apolipoprotein E	19.122	22.1933	18.9471	19.4978	20.1364	19.86	20.1707	22.0994	23.6468	19.7866	18.9567	20.5406	20.6819	21.9687	21.8053	16.4542	22.3067	23.4899	20.6474	20.6172	22.098	18.955	19.2445	19.4112	19.5197	18.4525	19.4602	22.7537	21.8218	23.7157	21.3301	22.7767	17.9183	21.3343	18.2198	19.4472	18.4495	17.8862	20.0773	17.964	19.8079	21.2891	20.26	20.0586	19.7525	19.2431	21.7544	18.9189
O95445	Apolipoprotein M	17.382	19.4247	21.4928	17.6215	18.1649	18.2102	15.6162	20.237	19.8545	16.6181	19.2377	20.9687	19.324	20.2011	18.415	19.3552	19.8877	19.5192	20.4391	20.8764	21.4831	21.1824	19.6398	17.4927	19.6514	20.3252	18.6152	19.6402	25.5776	18.391	17.0924	18.8648	20.7757	21.604	17.2548	20.3164	15.5191	19.4696	21.1889	20.9186	19.3736	20.1851	20.4952	17.8309	18.5645	18.9969	19.9796	20.6434
P08519	Apolipoprotein(a)	17.9791	21.1883	19.6835	21.0156	19.5434	18.7703	18.8892	21.8579	19.5171	20.9006	21.8715	20.941	22.0552	22.2012	21.8505	18.302	22.4772	20.3976	18.9906	22.2791	23.6678	21.195	21.8032	18.5951	21.9339	22.4199	17.1896	22.315	21.2901	22.3541	22.6367	18.1941	15.1113	16.728	17.7949	20.3712	17.7685	20.6477	21.9652	20.541	22.5975	23.4594	20.549	18.0619	19.4418	21.429	15.0351	20.7224
P41181	Aquaporin-2	21.1081	16.0923	13.5406	20.5833	18.3935	20.6469	18.3698	20.7459	21.1372	18.6924	19.8893	19.0288	17.6278	18.9152	19.4696	16.9909	18.2355	17.3636	21.6328	19.5135	17.7578	18.5166	18.7651	17.9109	19.5074	19.6714	19.6332	18.8225	17.1983	17.7611	20.2678	17.7484	19.7069	23.625	18.3408	22.2432	18.9386	17.5689	18.5179	21.2286	18.0566	19.6689	20.7111	23.6278	17.7762	16.3405	18.5328	21.96
P15289	Arylsulfatase A	22.556	21.905	22.4478	23.8597	21.8924	22.3664	23.7772	23.4403	22.3248	21.0882	23.6909	23.4351	23.2172	22.4591	25.3421	22.0477	23.0134	22.9566	22.3836	22.8077	24.1427	24.3128	22.4425	21.8246	22.246	23.034	23.654	23.4995	24.1507	23.4064	19.9531	23.4167	21.7547	23.8294	21.8966	24.0333	20.0976	22.5577	22.6404	19.0422	23.6773	21.6791	23.472	18.1416	23.3212	19.5544	23.9227	21.4539
P07307	Asialoglycoprotein receptor 2	14.2449	18.3916	18.7507	18.5425	17.5669	13.8517	20.5433	19.2171	20.4981	18.0106	15.8111	20.6828	20.5447	21.9784	19.6348	14.8961	22.177	21.3159	19.9256	19.4349	18.2792	18.5557	18.915	18.5871	15.2052	18.6847	16.8681	19.037	20.6878	20.1744	19.0524	20.7075	21.7795	20.3403	18.7	16.5633	19.2324	17.5079	16.2045	19.6392	18.9849	18.0814	18.8713	21.638	16.1105	17.0551	15.3835	17.1908
O75882	Attractin	23.4035	26.084	24.5444	24.0741	20.8675	24.5339	20.9016	24.2229	22.0162	20.4681	22.3354	24.9162	28.6184	23.766	25.145	23.4646	22.6272	22.5486	23.8632	25.4049	23.0427	24.8271	22.9497	26.1718	23.9795	26.5615	20.4961	24.1674	21.1686	21.7249	23.7413	25.2991	25.5417	24.5556	23.4202	21.6381	23.475	24.3824	25.1711	22.6677	21.6913	24.1577	23.5026	24.3678	22.3942	21.2865	24.243	22.6979
Q7Z6A9	B- and T-lymphocyte attenuator	22.1774	18.8751	18.8163	20.5	19.0107	16.5265	18.413	18.5224	20.1666	18.2244	21.6357	18.6292	18.5783	19.1975	18.9068	18.3125	19.2642	20.5179	21.1938	18.9821	16.4983	19.2522	13.9369	19.5099	18.3249	16.5705	16.9929	18.3514	21.6777	20.1284	19.5061	20.1944	14.7683	23.7366	16.6681	17.6646	21.8012	21.3345	16.6739	17.0416	20.5944	20.749	21.1841	17.3053	19.5659	21.7019	17.2305	15.0361
P50895	Basal cell adhesion molecule	20.8291	18.5025	20.7474	22.5032	22.1282	23.3444	18.3383	21.1	17.4529	21.3707	23.2036	20.8964	16.755	19.4019	19.8731	22.1834	23.7873	21.272	20.0617	22.6994	17.9727	23.4977	22.8102	18.7214	21.5319	24.0736	20.7156	19.1578	19.2214	22.5415	21.2814	17.923	21.3583	25.3167	21.5946	19.2613	22.4024	19.045	20.7402	21.4069	19.8621	21.3832	19.4169	18.6379	19.5955	20.8506	19.9002	18.5241
P98160	Basement membrane-specific heparan sulfate proteoglycan core protein	26.7528	24.1777	25.712	27.504	25.5534	29.4612	25.0444	29.3402	25.4211	26.8078	26.3295	26.9146	28.5197	26.7131	23.7205	28.3289	25.0789	25.0398	26.8033	29.0651	27.5065	28.5948	25.551	23.7768	28.3281	27.8563	25.3075	28.2626	24.6249	24.8528	27.8987	24.4082	25.4756	27.5017	26.2264	27.9521	24.3426	27.9187	28.206	26.6542	25.554	27.2973	25.6611	26.4432	26.6586	26.1357	28.6224	27.4888
P35613	Basigin	19.9303	23.3872	19.4533	20.4889	21.1535	22.0109	22.0783	23.526	23.3566	22.3112	23.5507	22.9846	21.0202	23.1065	25.4573	18.703	24.7041	23.262	21.9319	23.1304	22.3683	20.4541	19.4687	25.0666	22.4743	19.4591	24.051	22.8451	20.4554	24.8943	22.6481	23.0927	20.0506	21.2013	22.4612	21.9211	18.987	19.1881	22.491	20.0273	23.0123	22.5358	20.7188	15.3299	21.2289	21.4656	21.426	22.5915
P02749	Beta-2-glycoprotein 1	25.1579	22.1523	26.4859	24.0725	22.9044	22.3997	25.9889	26.0576	21.9522	26.1791	24.7849	24.9427	26.0219	24.6509	22.0398	24.7164	26.0032	27.0722	26.3981	24.7264	24.6031	25.984	23.9686	23.6541	25.0357	24.859	22.4851	25.0298	27.6727	24.9503	25.4324	20.8493	26.135	26.6308	24.6272	24.7219	22.4285	25.9305	25.4819	25.0657	24.3048	24.4582	24.743	26.1758	26.6308	24.1137	24.1863	25.1362
P61769	Beta-2-microglobulin	20.4932	19.2324	22.7127	23.3662	17.9731	20.9786	23.9992	26.66	21.1581	20.5684	19.7698	22.4847	23.0687	19.3467	20.8524	23.1981	18.5907	16.721	22.5469	23.0533	24.7043	24.7834	22.195	17.5667	23.045	23.0347	23.0241	27.4217	19.2541	18.9621	25.7206	14.6288	23.357	20.4192	20.6425	19.0077	18.6716	19.0916	22.0762	19.7415	17.4614	21.3325	21.9479	24.8942	21.791	20.0387	27.5078	20.7209
P60022	Beta-defensin 1	22.7417	21.5649	25.118	24.576	23.8995	23.4979	26.5565	22.8743	23.2837	24.956	22.3661	23.6645	25.4523	20.5428	23.1203	25.9253	21.9689	22.0227	22.6153	22.6907	22.8746	25.0965	23.2677	20.7896	23.6076	25.0493	21.7946	23.521	21.5311	21.396	24.7181	23.1392	21.955	24.6449	24.3963	22.0784	21.7559	24.0455	23.9212	23.539	22.3598	22.5535	21.9864	22.2404	23.3339	24.8326	20.405	22.4828
P16278	Beta-galactosidase	26.4588	23.1576	23.2874	24.6003	25.4166	22.5098	24.3495	23.5772	22.5825	23.0571	27.0542	24.5973	23.8496	23.1856	24.6172	21.7346	24.0874	23.1818	23.4079	18.0863	24.0163	25.0947	25.8971	19.3542	22.7019	23.1407	22.6211	20.6183	21.2979	21.5385	21.7966	22.279	25.9424	26.3874	23.9972	25.0851	27.6947	24.6241	23.0307	23.5995	23.6163	22.0206	24.5463	23.8567	25.6703	22.9706	26.0494	21.423
P08236	Beta-glucuronidase	20.0403	21.9974	18.389	20.0293	22.1338	20.7231	19.006	18.4599	22.0682	20.6479	20.5891	19.9279	18.1923	21.1089	20.0565	20.6511	21.195	19.5338	22.1555	21.9384	20.5267	18.8728	20.1433	18.8115	22.4405	22.1637	22.5242	18.8685	22.9945	21.5185	21.4791	22.7645	20.2915	21.4881	21.2288	20.9645	21.0939	18.666	20.3997	20.3279	21.9513	18.486	22.8153	22.3148	22.3892	21.1812	23.3373	23.1564
P06865	Beta-hexosaminidase subunit alpha	23.6615	20.4225	21.8557	22.718	21.0441	22.2093	22.8639	21.6548	21.6763	23.2292	22.42	23.1662	21.6438	22.5215	18.8021	22.3411	19.6099	19.6275	21.5151	20.8566	23.1677	21.5986	22.7654	20.444	22.1847	22.9175	21.4908	23.0998	20.425	21.0399	21.6696	22.3253	22.8126	24.7228	21.9679	23.7109	22.9818	22.0854	22.1667	22.4745	20.9177	21.4373	23.9374	24.2367	23.3188	19.4051	24.6233	23.1965
P07686	Beta-hexosaminidase subunit beta	24.1773	23.1323	22.6002	23.4629	20.9507	23.0144	25.2312	22.1055	23.0754	23.4799	23.5615	24.0136	21.1063	23.6299	21.955	20.8969	22.9801	20.8762	21.7555	26.3642	22.1573	24.0747	23.1525	24.7123	23.0871	22.1192	21.9338	22.7681	22.2805	22.3789	21.2693	24.8217	22.4013	24.1074	21.7207	24.3902	22.6948	22.9609	22.6256	21.7579	24.7745	22.4775	23.1425	24.9385	23.8744	20.3302	24.1901	24.3701
P21810	Biglycan	19.9936	19.4754	18.1508	18.3226	17.2021	17.9796	18.823	19.0458	20.2789	18.4577	18.349	20.5216	18.3021	18.9731	21.0543	18.5065	17.4572	19.3874	18.0983	18.5677	18.9828	18.4002	16.8505	18.8921	18.9907	17.2702	15.5236	19.9742	17.5417	16.9346	16.4544	19.3759	18.9032	19.6164	18.3663	19.6068	20.1028	19.8882	19.5411	18.8106	19.255	20.1089	19.5051	20.0889	20.024	17.5525	19.8465	20.3708
P19835	Bile salt-activated lipase	21.0904	20.3679	19.1011	22.3048	20.6828	19.8117	20.9147	22.3497	20.0947	22.7962	22.0821	21.5197	16.6671	22.0242	20.1708	22.3205	21.234	19.2646	20.7153	21.5011	17.1646	23.0654	18.6322	18.1168	17.8282	18.6378	20.1339	19.3068	15.5519	19.3622	19.6022	17.2416	21.2064	23.1178	20.1691	23.6281	20.5852	22.2328	22.104	21.5834	21.9899	20.5076	19.868	20.9295	18.4273	19.0328	22.5643	19.0806
P13727	Bone marrow proteoglycan	16.5954	20.1888	18.336	20.5774	17.1668	17.4744	21.3499	21.2789	16.6586	17.0351	19.0544	22.1558	19.2489	19.8638	18.993	21.0205	21.2988	18.1826	18.8317	20.144	19.9747	20.8762	18.1196	17.8975	20.8955	19.2179	20.5029	20.9083	16.2551	21.2161	18.9321	20.6462	17.4543	20.0311	19.4	18.1262	19.6919	20.7049	22.1801	18.6505	18.3509	22.9153	21.0511	18.8065	21.0439	19.8755	19.8359	20.0826
P12830	Cadherin-1	26.7191	25.7233	24.8828	24.7406	26.7867	26.7996	23.7334	27.6243	25.0746	26.93	26.9665	26.568	25.53	27.0776	27.3962	24.0086	27.9597	28.2168	27.7914	27.2597	27.3148	26.4396	23.7557	27.101	27.6718	27.5084	27.4119	27.132	25.5103	27.6172	26.3673	26.8066	23.8284	25.0893	26.4336	25.0887	26.4938	25.9852	25.9788	25.4874	27.9001	26.1446	25.3695	26.0456	26.8322	24.119	22.9101	26.4631
P55287	Cadherin-11	20.3583	23.3168	20.894	21.6535	21.5192	23.3922	24.2119	25.9667	22.8328	21.4018	21.2398	21.2831	19.808	20.5667	27.6701	21.3868	24.7803	22.6251	22.5478	22.0371	21.0556	23.6314	20.411	19.3355	21.449	21.4603	20.7505	23.5187	19.6248	22.0228	20.334	25.0359	21.8164	20.1913	20.5921	19.2643	22.5316	22.9517	22.4803	20.8983	21.9107	21.3417	22.4613	22.7979	20.936	18.8491	24.5271	21.1802
P19022	Cadherin-2	25.4536	20.1134	23.2415	22.8005	25.9604	23.8085	24.2294	23.2601	18.1818	23.1565	24.6908	23.1551	24.8543	22.0297	21.4368	23.1004	23.1312	24.7323	25.2186	22.403	24.476	24.0487	22.4924	23.2003	22.9542	24.7242	22.8589	23.4932	23.9773	21.9484	22.8955	20.0298	21.6622	23.0202	23.8364	24.0638	23.9219	23.4638	22.9033	24.2743	23.5142	23.2453	23.1785	21.4676	25.3228	23.0229	20.99	23.0946
P33151	Cadherin-5	19.7532	20.9177	19.0588	23.2614	20.1081	21.4105	18.3105	21.3092	21.8457	17.1632	22.3153	18.8289	16.2921	21.4083	21.7795	24.1865	19.8985	18.8492	18.8598	23.7032	19.597	19.5389	23.4742	19.6749	18.3846	21.8248	21.5176	20.3246	16.3832	22.0045	21.3772	23.4223	20.9652	18.5181	17.7986	16.7176	19.7398	20.1301	19.2352	17.6411	19.6766	20.1854	17.6907	16.7115	16.2899	17.4061	22.378	15.1093
P55285	Cadherin-6	21.2528	20.7988	20.3465	20.7031	19.3161	22.785	19.7592	22.0876	21.6277	17.7667	19.4582	21.6932	18.4898	19.9566	21.0644	19.91	19.7432	17.3034	20.3726	17.2308	20.795	21.6385	15.0097	20.7165	20.96	21	17.728	21.8692	17.1485	19.6895	18.4873	22.1586	20.8252	21.5967	20.439	21.0386	17.3609	20.2558	21.5554	19.9495	17.4303	18.1911	19.5907	20.8159	18.1722	18.4839	22.0133	19.8263
Q9BYE9	Cadherin-related family member 2	23.0936	18.6621	21.8229	19.8448	22.337	20.9965	19.9922	20.4597	22.5807	21.0489	21.2845	19.7704	18.7382	21.8469	20.6158	19.3779	21.1098	18.2279	20.0578	21.5616	20.4672	17.1392	19.738	18.813	18.3221	18.7117	19.3243	18.2509	21.3534	19.756	19.0792	22.7907	19.2673	22.4425	19.9885	18.7015	18.612	21.8743	22.0017	22.4688	21.1952	20.0737	21.2663	18.5246	21.2345	20.5402	20.0199	21.9588
P0DP23	Calmodulin-1	23.7325	19.9183	20.9373	22.8582	20.4585	22.8263	18.2696	16.9657	20.6348	23.3101	22.6126	20.128	19.5276	22.6723	18.2831	20.9877	19.3022	20.1707	19.3547	22.1877	22.9195	19.5531	22.3433	19.4879	21.2647	19.6119	22.4729	20.9584	21.6477	19.1741	22.205	18.9477	23.2422	23.381	23.4947	21.7242	22.4665	20.9644	21.5225	23.4801	22.3314	23.2388	22.0842	21.0497	25.878	23.4446	16.2067	22.9395
Q9NZT1	Calmodulin-like protein 5	20.4218	20.1775	17.8638	21.2701	19.6143	22.7323	16.6219	19.1323	19.0709	17.2973	21.9279	19.7714	17.8174	18.7397	19.3505	23.0492	19.7835	17.0884	22.2283	22.7915	19.9772	19.1848	21.8858	19.3299	18.4252	17.7554	20.1469	16.1301	21.5607	16.8504	17.7276	19.4519	20.3479	21.2062	21.0002	19.8794	23.9362	20.5041	18.7098	20.1079	21.4608	22.2161	18.9951	19.0986	21.6465	19.7756	17.6076	22.3807
P27797	Calreticulin	18.7293	20.9049	21.828	19.9428	20.1945	20.215	21.2017	19.4225	21.3103	17.7829	19.2471	21.764	19.5618	21.5348	21.6538	20.7337	21.0299	20.462	22.1358	20.6991	17.7109	19.5156	19.9436	16.8961	19.2977	22.6586	21.8754	17.1153	25.1014	19.4471	21.1222	19.8263	21.9387	18.4219	20.8785	21.0764	21.1061	13.4865	22.2617	21.3437	14.3574	20.7739	19.9247	23.5127	21.0505	21.39	21.1678	19.7763
P00915	Carbonic anhydrase 1	21.1292	22.7153	23.5822	20.603	17.2841	21.5817	17.7471	26.0372	22.4003	20.3573	21.3968	25.5984	19.9174	22.1352	20.136	23.321	22.4979	21.2354	20.7843	21.4131	21.5483	20.2003	20.3071	21.1034	23.5624	19.964	19.069	19.948	14.9757	22.9548	22.9902	22.6997	24.1763	20.3972	21.5621	19.0806	23.253	23.0691	23.4067	19.8632	19.4338	22.7906	21.4198	22.1424	21.7803	21.2713	23.4514	21.3647
P16870	Carboxypeptidase E	21.7645	19.4684	22.6994	23.2215	18.0933	19.672	17.5059	22.0178	17.0169	17.6261	20.351	22.7146	21.1596	21.9317	17.9416	22.7676	16.7583	19.4638	19.6857	22.0992	21.614	21.6597	20.2389	19.1971	21.3351	24.5109	20.2024	18.7691	17.0843	18.4847	23.7056	20.3704	21.0142	23.4463	18.8803	20.0591	18.026	21.4489	21.8646	19.3561	20.505	21.128	20.5462	25.6236	19.5063	21.1038	18.0069	18.5163
P14384	Carboxypeptidase M	20.3168	21.4551	21.9474	21.8832	21.2283	22.3672	23.3219	22.6443	23.992	19.3935	20.6382	23.0166	22.2886	22.2423	22.0238	21.9348	20.1331	21.2631	19.0849	22.5596	22.3016	22.791	20.9433	23.0152	21.5294	21.0638	20.1989	22.9972	22.0038	18.1553	22.4912	22.4113	21.0276	25.6187	20.1133	20.9734	20.3348	20.93	23.2039	21.4657	21.1209	20.6239	21.235	20.0085	21.5281	20.127	21.9904	20.7511
P31997	Carcinoembryonic antigen-related cell adhesion molecule 8	20.9769	19.7533	20.5627	17.4492	21.7055	18.8484	22.4947	21.0471	20.11	19.9187	19.9881	18.3505	21.3897	19.107	20.5621	18.7232	20.5088	20.9818	19.6724	20.3671	19.303	16.9767	20.1211	19.6629	18.8375	20.0175	20.4525	19.8115	22.5589	18.7454	19.7559	20.6584	19.9148	19.323	21.0801	19.7737	22.29	21.675	20.3317	22.2514	22.0643	19.7303	18.5036	19.156	21.914	21.1476	16.8009	21.921
O75339	Cartilage intermediate layer protein 1	18.3598	20.0162	17.844	19.8475	20.748	20.95	18.3156	16.9815	21.4458	18.9517	21.2068	20.8477	16.7504	19.8244	21.7022	20.4402	19.2471	20.6975	20.6901	21.765	17.3034	19.3899	20.4996	20.5226	20.9092	22.8099	19.8076	20.119	19.014	21.0799	19.5379	20.5401	19.2374	19.2619	20.7793	19.4742	21.6631	21.0383	20.1928	18.9743	18.6919	21.4148	22.5548	16.6402	15.6412	20.98	18.4259	20.2306
P49747	Cartilage oligomeric matrix protein	20.6342	21.252	20.2819	20.8914	20.6135	21.6466	19.0313	22.0381	18.4135	21.1138	21.9095	20.8593	19.7068	23.1356	22.7187	20.5767	21.7166	21.7058	21.5116	21.3066	21.2417	21.3908	23.6366	21.4391	20.7242	22.8153	21.1626	22.6736	21.447	20.7914	22.5039	21.3766	21.6506	17.2293	21.3129	16.2141	22.4635	19.9935	22.6107	20.1641	21.6186	23.0511	20.7123	20.0962	21.9017	23.0857	19.8726	20.2022
P31944	Caspase-14	19.9657	20.9134	18.0441	21.8171	21.935	23.2162	19.929	20.0228	20.4979	19.2726	20.5403	18.6691	16.156	19.8444	21.7372	23.292	20.089	17.3201	20.4557	23.5278	20.5888	17.3496	21.8485	19.3062	19.7466	20.3639	23.2238	16.9786	17.9033	21.7393	19.1698	19.3349	18.2628	20.4777	19.3146	23.0352	20.7418	20.488	18.288	19.7761	18.6947	23.5215	23.9834	18.4045	19.0891	19.5362	18.3759	18.0997
P07858	Cathepsin B	24.1893	23.0061	23.1215	24.2853	26.2446	22.616	23.8874	23.7362	22.5264	25.1762	24.1003	24.7342	20.9389	25.4668	22.9973	21.6163	24.1056	23.5032	24.1668	21.3292	22.7076	24.0162	24.7464	21.5003	22.9152	23.173	25.6834	23.5518	23.3243	23.7188	22.2692	21.9297	23.428	23.8459	23.7526	25.7667	23.4426	24.0088	24.93	24.0599	25.201	24.7859	23.42	23.0285	23.0728	22.6204	26.1162	25.0186
P07339	Cathepsin D	24.0486	23.1338	25.1314	24.1985	23.0019	21.9217	23.7248	24.0358	21.8539	22.988	22.9873	26.483	22.7532	22.7315	25.256	23.216	24.5752	24.1989	20.862	23.2551	23.1679	24.5167	22.1808	22.6998	23.8151	23.745	22.4885	21.9515	23.0013	23.224	21.431	24.2435	25.8695	27.2009	24.3929	23.4173	24.6531	24.4573	24.027	22.6863	22.6274	21.6761	21.6361	25.3155	22.9983	23.5005	24.5632	21.4281
P07711	Cathepsin L1	23.6007	22.7797	22.3722	22.6434	24.3604	22.2037	21.0551	20.3857	23.5083	21.922	23.1286	22.6819	19.5907	22.982	22.6688	18.3578	24.3515	21.4241	24.178	22.3104	20.7159	23.7343	24.5986	21.0807	22.9904	23.897	23.5654	20.9223	25.4559	21.6916	21.8782	23.5753	19.0689	22.0216	24.2698	23.0816	23.0686	22.6346	23.0022	21.6208	23.5444	21.1559	21.4337	20.784	22.8574	23.5439	20.6482	21.2079
Q9UBR2	Cathepsin Z	19.8248	18.3282	22.8783	20.6798	18.7194	21.7308	15.8868	23.1864	20.37	19.6701	20.5903	23.746	17.0901	21.4876	21.0675	20.7621	17.0822	20.1744	19.9473	22.2548	20.8099	20.5019	20.8432	21.9406	20.661	22.6757	20.1632	21.0653	20.9676	17.6825	22.547	19.2057	20.0796	22.7221	21.4634	18.1908	19.9453	17.496	23.6137	23.2325	20.9236	21.9754	21.6658	22.9869	20.1441	19.7382	24.7397	20.3195
Q8N6Q3	CD177 antigen	15.1486	21.4029	19.6977	19.3302	19.418	17.0539	19.194	21.3406	21.3256	18.3376	20.7993	18.319	21.4937	21.1116	19.1189	18.887	18.3855	16.5199	16.67	20.6023	22.1002	18.0487	16.947	18.1575	18.1474	21.3881	17.4694	19.626	18.0253	17.0323	19.2322	23.1442	16.5297	17.697	17.3255	16.1662	15.9927	18.3602	17.8	15.8666	20.5881	19.7204	20.8306	14.5117	20.57	16.8701	16.206	21.766
P26842	CD27 antigen	23.8918	21.5872	22.8452	20.9274	21.4453	20.5095	22.2957	24.6456	20.6467	23.0816	21.8625	22.4849	25.3945	24.5816	22.3377	23.7552	23.2504	24.1143	22.4637	23.8993	25.2631	23.8921	19.3012	22.5744	23.6056	23.8418	21.3435	25.4319	24.2722	24.6832	23.8633	19.0273	19.88	23.7754	21.6158	22.2792	21.9072	23.83	24.3287	23.489	24.9365	21.8187	22.4519	21.7969	23.6713	21.4884	19.5817	21.743
Q5ZPR3	CD276 antigen	23.9601	20.4888	19.965	23.0741	22.7361	22.1431	22.4676	21.748	21.1058	17.4654	22.0745	22.5743	20.1112	22.51	19.3095	20.9923	20.0648	17.3088	21.1945	21.8303	22.9792	19.2444	20.2337	20.1687	21.1717	18.6477	21.3992	22.5797	20.3871	21.688	23.0298	20.1666	21.7763	24.1484	22.0403	23.0982	26.6238	24.4088	23.215	21.0789	22.6454	23.2541	24.4954	21.8439	23.5139	18.8043	19.9782	22.5369
Q9NPF0	CD320 antigen	21.1666	22.9522	20.4752	20.5857	20.8494	18.5498	22.3653	22.3001	23.6338	22.2439	22.273	20.92	22.8685	22.5136	24.0474	22.1963	23.6154	23.6915	20.743	22.3634	22.9428	21.6402	23.4671	24.9304	21.6615	21.87	22.2374	23.1881	21.0919	24.0675	22.2691	22.4421	21.1654	20.1724	20.8096	22.4969	18.2222	17.6444	20.9135	21.5295	24.0627	21.2526	18.7354	21.3942	22.0687	22.303	18.6262	20.698
P16070	CD44 antigen	28.3486	27.3774	27.2611	26.7406	28.7606	28.0581	29.5235	27.914	27.7981	27.5998	28.2058	27.2662	28.5083	28.921	28.176	27.8171	28.5152	29.295	27.8716	28.1122	28.9749	28.1273	28.6873	29.1289	28.967	28.7744	28.4492	28.1639	30.2741	27.2437	28.1969	27.4148	25.3478	27.9139	28.254	28.7794	28.9482	27.6197	27.8623	30.6231	29.9	29.2734	28.1905	28.6611	29.418	28.8343	26.117	28.2044
O43866	CD5 antigen-like	20.7282	19.6683	19.6514	17.8583	21.0866	15.3905	18.6097	20.6986	20.1312	19.3555	20.1886	21.5549	21.6321	19.3745	22.8102	19.3507	21.6456	22.6496	21.7434	18.9113	18.1513	21.3371	21.9965	22.8344	18.3876	19.8093	21.1735	17.7217	23.5144	22.6079	14.8483	20.1711	17.7872	22.7949	21.0714	18.948	20.1228	20.0202	19.806	21.6053	18.5684	19.2696	18.7882	18.2456	22.767	21.9822	17.5656	19.0672
P13987	CD59 glycoprotein	24.4198	30.8968	23.5749	28.4622	31.1896	26.9287	31.0113	30.0897	31.0775	29.8853	29.7669	29.1772	28.9993	30.686	31.3375	25.3794	31.3994	31.0756	29.4117	30.5135	30.4174	27.0918	25.5798	31.7064	30.2922	29.8402	29.7878	30.2927	29.3429	31.0435	30.7213	30.0008	23.6404	27.9174	29.0555	29.8798	26.6376	27.4189	30.3628	27.0022	29.7769	31.395	25.365	26.2187	24.9982	23.8733	26.6339	30.9324
P21926	CD9 antigen	20.11	18.1071	22.5205	21.0595	19.9274	18.7876	21.6096	19.7605	21.7699	21.7744	21.7578	21.2442	22.4501	22.1243	20.4631	20.267	20.6433	19.0613	19.7051	17.146	15.3129	20.375	20.1832	19.7774	20.7243	20.588	20.7371	18.5521	21.0007	21.6878	22.0071	20.7727	18.3512	23.0571	20.5171	23.0202	19.5557	21.6188	22.5598	22.6524	23.5396	23.2077	22.7234	23.3119	21.9906	21.6652	17.1772	20.6103
Q8NFZ8	Cell adhesion molecule 4	22.4695	24.0556	23.6144	24.3679	21.5311	24.6594	20.697	24.3572	23.958	22.1732	23.7568	23.7126	23.2354	23.797	25.0582	25.6041	24.3929	22.4225	22.7183	25.699	23.4354	25.156	22.8883	23.6792	24.7918	25.0809	22.6996	24.0461	19.0839	24.4151	24.6396	23.8351	20.2561	24.9734	22.9467	20.1987	25.2652	24.295	24.5388	22.0578	21.9289	23.4416	24.4352	23.882	23.8855	23.2654	21.0042	23.7087
P43121	Cell surface glycoprotein MUC18	20.0095	20.0941	21.5079	22.4424	16.8311	23.283	18.5678	22.5595	22.9938	17.9214	21.9331	22.479	18.2841	19.274	22.1296	21.0561	19.9472	17.275	21.409	21.3911	19.3082	21.4144	15.3851	19.9719	21.9329	20.483	17.7996	18.9861	20.7649	19.3232	21.5892	19.71	18.7942	18.6353	18.0618	19.56	22.0032	22.2689	21.8052	19.5431	18.8246	23.1587	21.7138	18.9621	18.4462	20.5934	21.3387	19.4293
P00450	Ceruloplasmin	23.5507	22.6232	28.9398	25.8979	23.9026	22.9295	23.0273	23.7238	24.2689	20.8159	23.5854	29.1917	24.309	22.5405	25.0573	24.0814	22.821	23.9989	22.4901	22.6151	24.6046	25.9209	23.4639	23.036	23.6241	23.6514	24.2661	23.6292	24.2604	22.7511	22.6771	24.2284	29.7847	25.2582	24.145	21.8839	24.3789	25.363	28.7782	23.3728	22.7605	25.1859	25.0142	27.7508	23.249	22.9419	25.2581	22.3919
Q6UVK1	Chondroitin sulfate proteoglycan 4	18.2573	23.8024	21.1411	22.9778	18.1203	22.6807	18.7906	21.6711	19.5173	20.0506	19.1906	19.8214	18.7289	22.2093	19.2678	21.1311	20.8444	21.9367	17.7646	22.9587	19.8016	18.5173	17.179	19.1572	22.3155	20.2361	19.4459	15.9358	20.8065	18.8126	21.522	20.7073	19.0169	21.5119	18.9437	18.5151	18.7051	20.3426	21.9364	15.8953	19.236	20.809	18.9939	14.18	16.0047	17.2181	21.9204	18.8661
P10645	Chromogranin-A	17.8333	19.5585	16.7751	20.09	19.8267	19.417	19.31	20.7153	13.3106	18.3304	19.6673	19.0449	20.8539	19.7222	14.0811	17.4652	17.5341	19.6269	20.5807	19.6248	21.1725	19.1755	20.8456	21.2666	18.7554	18.3668	19.5661	21.1085	18.4062	19.6201	19.9367	19.6009	17.7749	18.1181	19.7473	21.5168	19.258	17.2635	17.0626	19.7548	19.7211	20.4652	19.1727	22.5274	18.8444	19.9035	20.5875	18.9237
P26992	Ciliary neurotrophic factor receptor subunit alpha	20.0721	20.602	21.4805	21.2735	18.3102	23.0089	20.0741	23.5439	20.9755	21.3796	21.3615	22.3928	21.5496	22.4616	20.4709	19.812	18.5108	19.1989	18.5056	23.0786	22.8325	23.3775	20.1206	21.4037	22.5845	20.2421	18.4842	21.3597	20.034	21.1545	22.8101	16.865	24.2927	19.5929	20.6024	19.2363	19.6407	21.1667	23.7061	19.2288	14.4265	22.2069	22.0413	24.2806	21.4186	19.043	21.5955	20.6893
Q496F6	CMRF35-like molecule 2	19.2482	19.8834	17.7087	16.1694	16.9729	19.3522	18.6619	18.961	16.1197	17.5768	20.1301	18.7585	17.9375	19.7214	17.4552	17.9924	20.5953	19.0454	19.221	19.1507	19.9252	19.4787	20.7606	19.5514	19.394	19.0517	16.9916	19.5016	22.656	20.7999	19.557	18.2866	19.0594	20.886	19.4279	19.141	20.6249	16.9658	19.5428	19.3255	17.5411	21.0216	20.508	18.1401	20.118	18.835	16.1561	18.891
Q9UGN4	CMRF35-like molecule 8	22.0797	22.1512	19.9596	21.3073	17.7722	18.3163	21.7762	23.6484	21.1689	21.0815	20.6335	21.5412	22.853	22.863	23.0365	21.8994	21.9737	23.0081	19.9324	23.3013	22.4557	22.2381	21.0938	23.4794	22.1741	23.6861	20.6486	22.1095	20.62	23.3782	22.7852	20.9332	19.6072	20.9041	21.6664	20.4663	22.6502	22.0122	22.8975	21.7629	23.3846	22.378	21.4733	22.6434	23.3983	22.2483	21.3747	22.084
Q6UXG3	CMRF35-like molecule 9	19.4616	25.072	23.368	24.7098	24.7612	24.3585	25.2934	25.9276	26.3354	24.3345	22.1728	23.4942	24.8677	25.6798	24.821	18.4784	24.1219	23.1945	21.8892	25.4211	24.9953	23.3543	21.6012	23.5712	25.5922	20.8753	26.4069	26.0804	21.3953	23.3265	26.0312	23.7129	15.6441	22.7773	22.8796	26.8012	18.7559	20.349	24.572	21.6064	26.9556	23.389	21.946	21.2408	19.3635	20.1139	21.3733	26.1021
P12259	Coagulation factor V	18.7994	18.8454	10.5489	19.945	20.7383	21.0617	20.1141	19.2683	18.2009	18.6994	21.7454	11.4245	20.0814	18.3348	21.6078	16.3498	20.4002	19.2634	21.6405	18.441	20.374	17.369	19.8211	13.2224	18.3622	17.3626	21.1948	21.4167	16.6327	18.7175	20.5984	14.4641	12.4916	16.8726	21.564	18.8009	18.4953	19.5633	18.4408	20.6126	18.6707	23.4474	15.3081	17.3375	18.0592	17.5225	17.3489	19.5007
O43405	Cochlin	18.4984	17.2595	19.3138	19.4203	18.1308	21.7775	19.6251	22.1426	16.5733	20.8793	18.9608	19.2716	22.1834	21.2367	19.84	16.8087	20.113	21.2507	19.5832	21.6626	18.8066	20.4919	19.8186	16.8872	20.7427	19.97	20.1575	20.485	21.9859	19.212	21.733	18.1636	19.0777	19.7433	18.0299	21.0011	16.4418	19.1281	21.4779	17.8853	21.401	19.0402	19.2166	22.1812	18.6785	18.6879	21.0033	20.8235
P02452	Collagen alpha-1(I) chain	21.4272	23.0183	21.4303	21.8998	24.5031	23.1568	21.0221	23.1392	23.7239	23.8181	22.3385	21.7638	22.2736	22.444	24.6735	21.1927	22.8034	23.3376	22.7392	23.9895	28.3523	23.2511	23.404	22.8661	22.0872	21.7479	22.9424	22.9783	22.3741	24.0423	23.1452	25.1252	19.7653	18.8456	20.8298	20.4944	22.532	20.9453	22.3331	22.1217	23.2701	19.8432	18.6926	19.6221	21.3156	20.5182	22.6851	22.0836
P12109	Collagen alpha-1(VI) chain	21.1029	24.0929	25.4019	24.9688	20.6292	23.0468	21.6327	21.8394	23.4521	20.4526	23.3827	24.1244	18.9989	21.8925	22.4119	25.0188	22.5455	22.831	22.4473	20.8088	19.5928	22.3468	22.7686	26.9016	24.1535	24.5714	22.5103	20.4796	22.8696	21.8819	20.6923	23.5451	23.115	22.9614	23.152	21.4296	22.247	23.4775	25.0354	22.2494	20.4103	24.0316	22.8434	24.7313	21.6699	23.0847	25.2802	21.1258
Q99715	Collagen alpha-1(XII) chain	20.779	21.21	25.471	19.6152	22.7875	21.6542	23.5101	22.9166	22.2323	21.7575	24.2108	24.8489	21.7992	22.0029	22.8277	23.0148	21.1401	23.5756	23.2686	21.6826	20.7213	24.8746	22.9013	23.7209	21.4103	20.8188	19.0788	21.0633	21.158	21.6408	22.0198	21.5521	21.8248	23.2485	22.5155	22.049	24.5811	23.0356	21.8695	23.2576	23.2964	21.7356	24.2674	22.7863	22.6565	22.4985	20.8385	22.2823
P39059	Collagen alpha-1(XV) chain	20.3977	17.4804	21.7308	23.5838	19.1697	21.688	17.9643	23.4275	20.6894	15.9138	20.0514	20.2598	18.7297	17.1688	24.1028	23.5572	21.0111	17.26	18.4759	19.9089	15.6712	20.2776	17.2687	21.2852	19.0874	20.0545	17.2223	17.8413	17.8653	20.1468	14.61	21.4695	20.8191	19.217	20.3749	19.6878	21.6449	24.4454	22.3561	20.8353	17.4258	21.8898	22.7814	20.1987	22.1296	21.4117	22.0111	20.5257
P39060	Collagen alpha-1(XVIII) chain	19.895	20.5635	20.1367	22.1263	20.6119	20.4991	20.9774	18.4858	21.7421	20.6989	20.9877	21.2759	18.9563	19.955	18.0408	20.0082	18.2306	22.2481	21.381	20.1512	15.5364	18.9539	22.8221	20.8937	22.3351	20.0331	20.9419	21.3851	23.0808	20.8854	21.6575	23.5638	19.5269	18.5594	20.4551	20.3744	22.9264	19.8046	21.3087	22.51	20.336	21.6649	20.1199	19.7558	16.6366	21.1802	21.7565	19.0237
P12111	Collagen alpha-3(VI) chain	23.2788	21.5091	22.3631	21.8259	24.4911	22.5924	24.4057	23.7243	21.0403	21.4586	24.2093	25.4381	20.6042	22.1247	23.6011	25.0794	24.177	21.0672	24.3253	22.8593	19.3905	23.962	25.5756	23.8938	22.9049	20.7755	24.1459	21.7642	22.3321	24.089	21.7478	22.2245	21.0721	23.7369	24.559	21.6713	25.553	24.2451	23.1799	22.5917	21.6979	24.1576	23.8186	23.3991	22.2218	23.7622	23.235	23.0639
Q5KU26	Collectin-12	22.0428	21.716	21.8999	22.6681	23.4145	24.7458	22.5509	26.1091	23.0681	22.9551	23.8346	22.1921	21.718	22.0224	24.2618	21.3107	22.415	23.0447	25.1491	24.514	22.2343	24.0707	22.6557	23.1134	23.4763	22.3545	20.8908	23.4457	21.4388	22.112	23.8562	21.6939	21.7969	21.5454	21.956	21.5778	23.3209	22.2017	23.4324	22.3478	22.5428	24.0386	21.6033	24.1589	23.9716	21.7727	24.7715	26.4566
Q9NZP8	Complement C1r subcomponent-like protein	22.6689	19.4559	24.2844	24.8003	22.0918	23.4978	23.9793	24.0264	18.7515	20.6031	20.8435	25.0152	22.9474	21.8273	20.73	23.2578	18.7558	20.0017	21.7651	22.8454	21.5276	23.5479	20.2715	20.326	23.0624	22.8562	20.4348	22.9534	20.1021	18.7645	22.0237	19.0657	23.4648	22.9621	21.3617	21.9331	22.9391	23.6984	23.7767	22.077	21.5676	22.5144	24.3963	23.6745	22.471	22.5319	23.9991	20.8567
P01024	Complement C3	21.8738	23.8358	24.6575	23.9072	23.6796	21.7603	22.8818	22.8463	23.3378	24.8455	22.5836	23.0563	21.1376	23.4841	24.7176	23.1043	23.727	23.783	24.0076	24.1309	21.526	22.2968	24.9078	24.6245	22.5459	23.6507	23.3896	22.8431	24.139	24.8376	22.4429	23.9091	28.193	23.2753	23.2804	21.2315	24.4205	22.3063	21.892	23.3551	22.9669	22.5745	19.4365	23.8819	23.3103	24.2082	23.0321	22.125
P0C0L5	Complement C4-B	20.7996	22.0624	23.5228	23.7084	21.2303	25.1143	21.2582	22.3163	23.0132	19.7249	21.7874	23.1741	21.3068	22.2124	23.0232	21.8759	22.6853	21.7611	24.1663	21.0245	22.2546	21.7605	23.3503	18.8452	21.0087	21.6567	20.7042	20.763	20.0953	23.3446	22.1556	23.0294	26.6545	22.4139	22.1828	22.5422	23.048	21.4825	23.2257	22.473	23.1021	20.9396	20.9955	24.1513	20.7927	20.5457	24.5416	22.5022
P10643	Complement component C7	22.9557	21.9772	21.7724	22.7914	22.5286	22.7817	24.8608	24.2143	21.9351	23.539	23.0336	22.9955	24.3912	24.5874	23.4966	24.5771	24.4106	24.5982	23.7874	23.7073	24.8495	22.1559	20.1077	20.2435	24.7145	23.5031	22.4748	24.3267	25.2862	22.4217	24.8378	22.0036	15.4384	24.4953	22.4526	23.0818	23.1877	23.4262	23.3073	23.9467	25.0932	22.9619	22.8263	16.0669	23.6879	21.9709	20.732	22.9254
P02748	Complement component C9	16.5923	17.9987	21.6665	20.6941	21.8633	16.2424	19.4656	19.5005	18.4318	17.6827	23.8686	22.8515	17.8223	17.6673	20.5872	21.8385	19.3297	19.7545	18.4197	19.8324	20.7028	19.1924	17.1081	18.1966	17.2401	19.703	18.1421	20.0107	16.0265	18.9095	17.6702	19.7294	22.7151	21.451	20.8845	19.8602	19.0608	22.8884	23.0825	21.7453	18.0814	23.4433	22.248	24.1217	20.447	19.7833	19.8369	20.1859
P00751	Complement factor B	21.2876	17.8915	22.6364	19.3107	19.4324	19.3473	21.0409	19.2786	18.3423	20.8206	20.297	21.8395	18.8861	20.4858	17.1686	27.5169	19.297	21.283	20.5893	18.9542	16.1796	22.259	17.2698	21.1173	19.796	21.8459	21.3301	19.1514	21.7308	19.9984	20.8257	18.9979	21.5981	22.4992	21.3801	16.5358	20.2048	21.3599	22.7496	21.0701	21.7993	21.2317	21.0274	25.0216	23.092	22.592	21.756	19.4986
P08603	Complement factor H	19.3135	21.5884	21.9325	19.6877	19.8832	17.8249	22.3182	19.2324	22.6893	24.3443	20.9886	16.0839	21.5585	22.7691	23.2663	22.9866	18.1692	22.9279	20.6811	22.7674	26.1242	18.4197	18.8322	16.6952	20.5712	21.5304	17.8636	18.5952	18.3847	19.5925	21.5159	22.1726	22.0144	18.9935	18.8325	19.8159	17.8326	20.0343	17.6707	19.2643	20.4794	20.7068	19.04	20.3474	21.4681	17.9126	20.4216	19.0399
P05156	Complement factor I	19.2439	21.4594	22.2763	22.1637	20.1292	17.1082	21.6792	21.5171	22.6219	21.7905	22.1831	21.8085	21.4257	21.4397	23.5716	21.1074	21.11	21.9404	20.9508	21.0864	19.7506	19.6853	20.1173	22.3881	21.7272	21.7654	22.4484	20.4483	18.6206	20.9965	20.6834	21.8212	22.9986	23.0117	19.4706	21.0486	21.0695	21.7526	23.114	22.9	23.9481	21.3326	20.0035	21.5924	20.7356	18.1481	21.1917	20.6887
Q12860	Contactin-1	16.766	21.3055	19.4848	17.2382	18.4659	19.7621	20.1153	20.3406	20.2516	19.64	20.0312	18.7403	18.6197	19.8998	21.5546	17.7095	17.7044	18.8758	19.438	19.9758	20.0174	21.3552	19.7323	20.6084	22.325	22.0111	18.3823	19.91	21.9149	18.9874	20.4138	17.4171	16.356	18.8564	17.3601	18.0034	18.9948	19.6755	20.5454	20.196	19.8228	19.3339	18.3215	16.3191	17.2418	17.4332	18.6578	19.0008
Q9UBG3	Cornulin	25.1861	21.3152	19.0645	23.8298	18.356	23.147	20.1453	17.2973	19.3309	19.2639	19.3577	22.7246	16.346	18.9217	19.7764	18.0875	17.7753	17.3943	18.6858	20.1894	18.7762	19.961	13.6789	19.0802	18.2444	18.6671	20.0581	19.1935	17.1749	20.5267	18.6153	16.3395	17.9489	21.6133	23.6663	19.4536	18.8985	21.6334	19.0773	20.5213	19.6314	22.9671	21.9114	19.2284	18.7869	20.4789	17.3492	26.8692
P08185	Corticosteroid-binding globulin	22.0022	24.5736	27.3895	24.106	22.6265	23.031	21.0858	24.7767	25.486	21.1122	22.3739	26.9126	22.6056	22.8113	23.356	23.765	22.8297	21.7179	22.5383	24.0724	20.5166	23.7986	21.2631	23.2089	22.3672	26.2622	20.1124	19.856	22.9352	22.3955	21.2416	25.4633	25.6255	22.4184	21.0444	22.3866	22.898	25.6503	25.6657	21.0358	22.5068	22.913	25.2486	24.3884	22.2145	19.973	26.0119	22.1689
Q6UXB4	C-type lectin domain family 4 member G	21.1781	17.9506	20.8291	18.2343	20.6988	21.626	18.337	21.1791	20.8851	21.2737	20.8997	21.4552	22.4295	21.7663	19.9952	21.4513	21.3044	20.8527	21.244	22.8912	22.2191	21.4393	20.4152	19.7496	21.8141	21.7204	20.5797	20.2939	22.4801	19.7435	22.5157	19.7832	17.3151	19.607	19.6625	21.9755	22.1596	20.672	21.9467	21.1971	22.1269	20.855	21.376	20.988	21.2748	21.0309	21.0687	20.3195
Q9NY25	C-type lectin domain family 5 member A	21.6074	19.9162	18.8892	14.9468	22.9803	17.0795	18.9445	18.9568	18.5283	21.7367	20.4344	18.9806	15.6857	20.3384	21.561	20.2989	19.7724	24.0038	22.6001	17.5987	19.8607	16.8276	22.7178	20.4465	18.963	19.1838	20.3281	18.7596	20.3781	20.4438	18.0232	19.3984	20.7078	19.1792	20.9081	21.0377	18.9879	22.3912	19.6716	21.8813	19.1488	21.399	21.2654	19.0095	17.2608	19.8963	16.3568	22.6791
O60494	Cubilin	22.6961	25.3098	24.907	26.0723	22.0799	22.5765	23.5172	23.9915	26.2295	24.7135	23.2671	24.5337	22.1916	24.9443	26.5094	24.8346	26.1816	24.5861	22.02	25.5459	24.509	23.7981	22.9213	24.6592	25.5308	25.8376	22.5294	24.2931	23.7316	25.7486	24.7606	25.9969	21.3024	26.2323	22.7973	22.2704	22.8493	23.6582	25.4728	24.3801	26.4284	22.3408	23.1154	23.906	21.8363	23.6313	23.6985	22.4122
P04080	Cystatin-B	23.8404	22.1491	19.6875	23.3355	20.7474	25.0612	22.8482	20.4502	21.13	18.425	21.9928	19.7206	20.1522	22.5186	20.6692	22.5968	21.3762	21.8992	21.9293	22.9193	21.0865	21.655	19.7708	19.8431	19.7123	20.1801	23.3402	23.5932	25.0565	22.3	18.7967	19.2952	17.0523	22.7247	24.7714	20.9836	23.6153	23.9404	19.7167	22.7982	20.9717	21.6505	23.7468	22.1675	24.68	24.4061	24.2788	21.3275
P01034	Cystatin-C	23.4536	23.054	24.4012	25.6635	22.7986	24.4311	19.4679	24.4142	23.5444	23.384	23.0587	23.8594	21.7505	23.6715	23.7601	21.6182	21.1139	23.0541	22.6133	25.6287	23.8667	23.3143	20.5417	22.9664	22.8611	21.0277	23.3321	25.6704	20.796	24.8117	24.9816	17.3047	23.8326	25.6103	23.4043	22.202	22.0068	21.0191	25.6992	22.081	21.1783	25.0517	24.3963	21.3577	22.2202	22.4059	22.5788	23.6097
Q15828	Cystatin-M	22.774	20.9155	21.4327	22.0015	18.0395	22.2318	20.1968	26.7909	22.5264	23.9461	23.8557	24.2421	24.1262	20.9442	23.7385	23.2004	21.7828	23.7399	23.262	25.9807	23.696	25.4195	22.0987	20.5107	23.8231	24.1781	21.2405	24.6324	23.1443	22.7558	24.4462	21.4873	20.2649	23.6125	22.8321	22.4168	24.0717	24.6906	23.7536	23.4201	22.8663	21.5952	21.2655	22.9861	23.6949	22.9274	23.6666	24.1492
P01036	Cystatin-S	21.3157	20.3852	20.9144	24.4216	21.2949	21.578	21.1515	24.7074	20.2263	20.6484	22.1983	17.7282	22.424	21.0183	23.114	21.8719	22.9138	19.4742	24.6401	24.2446	20.3646	22.6863	21.4353	19.9562	22.1593	20.4976	23.5164	23.9869	17.5462	21.855	21.8271	19.7627	20.9778	22.7761	19.339	18.322	21.2288	17.8888	18.0563	22.1265	21.5127	22.5209	19.2782	21.6248	18.5753	22.2295	15.9901	21.0429
P24855	Deoxyribonuclease-1	19.7355	20.7659	24.3367	25.8075	20.0006	26.5993	26.9473	24.2833	20.6062	18.2256	26.0848	24.7795	19.564	21.2012	22.9955	25.5536	21.8705	22.7339	23.9129	24.5204	24.3434	25.4583	23.5676	21.6801	25.0242	24.1266	25.669	25.2065	20.9519	21.8353	23.1531	22.5735	21.3648	25.3627	18.7632	20.5001	20.8297	21.9388	24.2354	22.8117	20.8554	22.4992	22.8199	21.6671	25.6555	19.3076	24.4953	18.3977
O00115	Deoxyribonuclease-2-alpha	20.8874	19.3623	20.4581	17.9542	17.7192	17.4272	21.0217	20.2996	18.451	19.0281	20.1319	20.0768	16.9597	18.681	18.5544	17.0504	19.2	19.4694	21.0814	18.3666	19.338	17.8971	21.4696	20.2683	18.5699	17.647	20.6953	20.7536	19.6382	19.2469	20.1743	17.37	19.7278	19.6276	19.5051	19.244	20.3321	17.6788	21.4212	18.288	18.1207	20.1093	19.6071	14.5093	14.4638	20.9313	22.6723	20.2086
Q07507	Dermatopontin	17.8636	21.4998	17.975	20.6284	17.5402	19.146	22.8512	21.9679	22.0643	19.3849	19.5019	19.5184	21.1279	21.428	22.4753	19.5834	24.3087	22.0264	19.4678	22.7743	22.7206	20.1307	20.5611	22.3556	22.3322	22.5437	19.9798	23.5899	22.0964	22.8371	22.5406	20.7053	19.9327	20.8967	14.9339	16.8451	21.9656	22.6109	22.1	18.8756	22.4809	20.6903	17.8023	14.2969	18.11	21.7993	22.5126	22.6042
Q02487	Desmocollin-2	22.4791	23.2119	23.2677	23.1442	22.4746	23.4637	22.6443	25.6475	23.0522	23.1567	22.5663	23.3492	22.443	22.1046	23.5608	22.9267	23.4616	22.3881	23.8474	24.1132	23.6215	24.6725	23.7986	22.5657	24.6299	21.9515	21.8966	23.303	22.4106	22.2312	22.3394	24.0941	22.132	23.4336	22.5936	22.7965	22.7675	24.1195	24.116	23.4803	21.5164	22.959	23.3088	23.5611	22.8151	22.149	24.3166	23.3238
P15924	Desmoplakin	18.5925	20.3619	20.3385	20.2489	20.1466	19.7549	17.1863	21.4795	16.6685	18.8884	20.6642	19.1893	15.1047	20.0512	18.4436	20.5157	19.6749	20.0069	19.2908	19.9007	18.461	19.4316	19.8232	17.1533	20.6176	22.5398	18.8918	16.0621	17.6094	17.042	22.1454	20.5721	20.3191	20.2952	21.2232	19.5697	21.7252	22.2744	22.1044	21.5009	16.4765	22.448	20.5087	20.7519	21.1023	18.9715	17.6179	19.7687
P36957	Dihydrolipoyllysine-residue succinyltransferase component of 2-oxoglutarate dehydrogenase complex, mitochondrial	24.5073	22.9035	23.0104	22.4889	25.0544	22.7441	25.2112	23.4427	24.1431	23.2203	24.7124	23.4889	23.759	23.7053	25.9057	24.1732	24.7242	24.3966	24.4874	22.7	23.8222	23.3413	24.7094	25.4248	22.5049	22.1969	24.9282	23.4151	25.6393	24.4621	23.5235	25.4041	22.8645	24.6349	25.5598	23.0342	24.9539	23.1522	23.3889	24.4744	24.3415	24.5497	25.1293	22.2131	24.7109	25.0573	22.9842	23.168
Q01459	Di-N-acetylchitobiase	25.4055	23.5286	24.1553	23.8392	24.7252	23.5316	24.5306	25.0419	24.4101	24.0697	25.9951	24.5913	24.1755	25.0134	23.396	23.1052	25.723	25.0375	25.1984	24.5014	24.8409	25.1837	24.5913	24.4054	24.0346	25.0553	25.4482	25.8289	25.0632	25.5887	22.8627	22.874	25.3378	24.6847	25.0326	24.7707	26.286	25.1681	24.6166	25.8974	25.8098	23.8161	24.8321	25.5693	24.4904	24.7064	24.9005	23.4849
P53634	Dipeptidyl peptidase 1	23.1689	20.6751	23.5278	24.0317	23.4071	19.6449	24.6035	23.686	19.1696	22.7577	23.2932	25.4923	22.756	24.1274	21.291	20.5403	22.4448	21.7588	23.146	21.383	23.8548	23.3159	21.5609	23.2999	22.6436	19.6498	21.8469	23.3749	19.2861	20.565	22.8498	20.9845	21.7883	25.6625	22.3558	22.0445	23.0628	22.7271	22.9022	21.4451	23.348	22.3626	23.9206	22.2191	23.0896	20.8641	25.1523	23.2685
P27487	Dipeptidyl peptidase 4	22.406	27.3394	23.5529	21.2526	21.9734	22.9393	22.5045	22.2725	21.9206	20.0703	22.2916	21.8614	20.439	21.4455	24.183	23.9423	21.796	23.0002	22.2537	20.9174	22.1008	21.8049	21.4995	23.7046	22.4435	21.5142	23.8222	22.774	22.3665	22.0364	22.7502	21.4257	24.7189	25.3636	23.0684	19.2553	23.7056	21.0797	23.5482	25.2465	21.9236	23.597	21.388	23.5442	25.1953	21.7897	26.1929	20.9803
Q8IZA0	Dyslexia-associated protein KIAA0319-like protein	21.9858	21.1159	20.1456	19.1862	21.5096	20.5242	15.7152	20.5683	23.2855	20.1722	20.58	20.9071	21.792	20.6371	22.1665	20.7184	22.3138	22.3856	23.1276	20.5402	21.5693	21.0637	18.0107	22.8804	20.1115	21.7477	22.8463	20.5906	23.1269	22.5265	20.3391	23.7566	20.1783	20.1442	22.4713	20.3167	22.8269	20.3923	20.5622	22.3278	21.665	19.7747	20.393	19.2805	22.1628	22.6221	19.4174	20.9248
Q14118	Dystroglycan	22.2859	22.1431	22.1387	21.4902	19.6444	21.3627	21.3287	18.4681	21.2662	17.3552	19.1123	21.6752	22.4341	20.5023	15.9342	22.0981	17.8547	19.2521	23.3724	20.4383	19.8785	20.814	17.8944	16.4854	22.5988	23.829	14.5133	19.9801	20.6142	21.1751	22.207	22.9681	19.5323	22.175	21.7452	20.4044	20.2592	20.6198	20.6895	20.0463	15.5344	18.4504	19.6517	19.2514	19.6013	18.7026	21.227	19.8892
Q13508	Ecto-ADP-ribosyltransferase 3	20.2819	20.6682	19.9501	21.6091	22.4655	20.5658	19.3656	21.85	20.4586	20.6552	21.2156	20.7657	17.5106	20.9363	20.9374	18.5009	21.6945	21.776	22.1391	21.012	21.0288	22.6906	22.3964	22.1611	19.7677	19.9832	21.6027	21.7433	17.7304	22.9383	19.1866	21.0081	20.4072	21.1963	21.8284	22.5483	21.2837	20.7925	21.1826	22.7675	20.4467	19.7267	18.1602	18.2247	21.6662	22.9948	21.5446	22.4681
Q12805	EGF-containing fibulin-like extracellular matrix protein 1	23.5277	23.6157	22.7011	23.7555	23.1361	21.6871	23.8538	24.4432	24.2353	24.2268	24.4654	22.9288	23.2219	23.9244	23.8262	25.8342	24.6757	24.9497	23.406	24.1094	24.6277	23.5765	24.8145	24.7459	24.3863	23.1008	23.2228	25.2672	23.8861	24.6757	24.8205	23.5348	22.297	24.0134	24.4366	22.1038	24.8013	24.4941	24.8893	24.1266	23.771	24.5893	23.7017	21.5104	24.4196	22.9482	22.2391	24.158
O95967	EGF-containing fibulin-like extracellular matrix protein 2	21.1404	19.7417	16.963	21.542	20.6058	20.2143	21.1207	21.1327	20.1189	20.2099	21.4278	20.7057	22.0017	21.7992	17.8591	21.3769	19.7901	22.8255	21.3458	21.0399	20.8364	18.8261	21.1344	20.4838	19.6705	21.8845	21.0311	21.9497	19.6553	20.503	22.3835	19.5462	19.2352	21.6349	21.7409	21.4269	21.71	21.3085	19.9265	21.0591	22.1555	21.303	21.4195	19.4116	22.3007	20.717	17.4653	21.8236
Q05639	Elongation factor 1-alpha 2	18.4758	21.1386	20.3546	20.4714	21.2238	19.9625	18.5732	19.7939	21.498	19.3994	21.891	22.26	14.6479	21.4444	21.9224	19.8529	20.7313	21.0425	20.6935	20.8128	19.187	16.309	20.0581	21.1715	19.8511	21.0067	22.3399	16.028	19.8414	21.1077	19.9349	21.2158	19.1956	20.2739	22.205	21.065	17.2876	16.7574	19.7728	19.9573	19.9579	20.4804	18.809	18.0733	18.3807	18.3306	19.679	20.4282
O94919	Endonuclease domain-containing 1 protein	22.8955	28.5261	24.0093	23.0933	20.439	25.5408	18.4917	25.8853	22.9289	20.6228	23.6069	27.4525	23.1342	22.8127	22.6472	24.5844	23.0211	22.572	24.2837	24.6829	22.2618	22.0687	23.5702	19.3161	29.0794	29.5058	22.5562	17.7352	22.1924	21.8148	24.2497	29.1203	22.6823	23.5568	23.7227	22.5949	24.5068	22.9639	25.4094	23.6648	21.1272	24.615	24.1864	24.6964	23.3711	22.2971	24.4445	23.0601
Q9HCU0	Endosialin	22.0853	21.3487	22.7109	23.4768	23.0146	24.2889	18.9784	23.8699	18.3437	20.7535	19.7673	22.4004	23.9089	23.2123	22.7306	24.4375	19.6516	18.5841	21.8745	24.746	25.0684	24.16	21.2809	23.2138	24.2448	24.0134	23.2784	25.6082	18.8897	20.3402	25.4217	17.376	11.6879	22.2922	23.2704	21.7696	22.938	24.119	25.1204	22.6378	22.1525	23.3725	23.6303	22.2364	22.4026	22.6905	22.3923	23.3483
Q96AP7	Endothelial cell-selective adhesion molecule	21.3095	17.0201	19.9054	20.5874	21.6176	20.2426	21.1782	21.0741	18.847	20.1745	20.2684	21.4838	21.2285	21.2914	18.7681	18.2582	18.8287	20.6929	21.3545	21.0536	21.419	21.059	20.938	18.4819	20.609	20.9698	20.9899	18.8293	16.5503	18.4323	21.5813	19.3062	18.7759	19.7118	20.2836	20.6464	21.4671	19.9063	22.6233	19.484	21.2786	19.8486	17.0025	14.478	18.6272	15.7789	17.7506	20.3735
Q9UNN8	Endothelial protein C receptor	23.6229	21.1523	26.4499	25.9958	22.317	26.6021	20.8459	26.0319	20.7997	17.507	23.1972	25.5169	25.0969	21.9581	22.6628	27.3187	21.4389	20.4399	23.2034	25.5904	24.4257	26.0886	22.4498	21.9587	25.2065	24.8724	24.5451	23.5993	20.2996	19.4949	25.1737	22.8402	23.6327	27.1146	21.5747	21.5938	24.0048	24.065	25.5125	21.5338	21.4881	25.0505	24.4865	22.7474	24.3215	24.2942	24.3967	22.4081
P98172	Ephrin-B1	15.1534	19.2624	16.3519	20.6947	19.3609	19.4045	16.3866	23.4228	20.2609	18.5128	19.2617	21.8323	21.9959	19.4375	20.4489	19.7785	16.9414	19.1167	19.8153	21.4129	19.961	21.4005	19.122	19.4853	21.923	19.2321	17.7786	21.2067	17.5988	19.5192	21.5686	19.4499	17.7763	16.1277	19.8991	19.5097	19.2458	21.7861	21.0645	19.0656	19.3574	20.3301	19.8872	19.1395	19.7314	18.9994	20.3084	22.4797
P61916	Epididymal secretory protein E1	23.894	21.6318	22.7895	22.4085	23.5556	22.0669	25.4605	22.3423	22.5764	28.6125	23.6709	23.206	23.8377	23.7671	22.7627	20.7843	23.0666	22.3953	23.2735	22.8392	21.3849	23.382	22.7126	23.5885	22.7483	22.3179	22.9394	22.2554	24.0453	23.801	21.3668	23.0214	22.3829	23.0721	23.9374	23.6293	24.1587	23.3195	23.2819	23.4973	22.2257	21.871	22.2223	24.4387	24.2218	23.5825	22.3171	23.2325
Q9Y2E5	Epididymis-specific alpha-mannosidase	22.2853	20.6857	20.622	24.7773	21.7559	21.1928	21.9886	20.8236	23.1056	19.4834	22.5364	21.2252	20.929	17.5192	20.187	20.4379	21.259	21.0035	21.105	21.0244	19.0489	21.8754	21.474	21.0199	20.8081	23.7257	20.5733	21.6177	20.9464	21.2663	20.7415	23.2161	22.7387	23.2436	21.3842	22.3037	26.4853	20.9995	21.4341	21.1295	20.8195	20.8875	22.33	19.4814	21.6887	22.7245	22.9987	21.3873
Q16610	Extracellular matrix protein 1	17.2423	19.4778	16.6931	20.3727	18.9429	19.9162	16.1861	16.3246	22.536	23.7871	20.3355	20.7196	16.4742	18.8631	19.0454	14.3646	20.3479	16.42	20.8357	17.2981	18.4046	16.4899	22.8086	17.8999	16.1792	18.2738	18.5093	20.0645	21.0584	18.1528	19.0502	18.4168	20.7631	20.149	23.0881	18.5884	20.2318	18.9759	16.0422	21.3194	23.9732	20.0764	18.3743	19.8789	18.3787	21.4988	17.2071	19.7699
Q8IWU5	Extracellular sulfatase Sulf-2	20.2665	28.0567	20.8448	26.6886	29.4359	28.2874	28.5138	27.0654	27.8849	26.0921	25.0934	25.8748	24.6423	26.3194	30.1755	19.2986	28.5478	28.2473	26.6205	27.5558	26.6766	22.4234	21.2767	28.8971	26.539	25.2246	29.2701	27.5826	17.939	28.3144	27.2428	28.23	16.7352	24.0625	24.5789	28.9926	22.7404	22.6237	27.1152	22.0856	26.6086	28.0539	19.3623	20.0524	20.0559	21.7792	27.5575	29.2491
P08294	Extracellular superoxide dismutase [Cu-Zn]	19.8984	21.5839	24.1964	24.9656	20.145	21.6853	18.9429	22.391	20.6689	18.4553	18.3684	23.5938	19.2689	21.0865	20.4238	24.2893	20.5455	21.1109	16.797	18.7349	18.9418	21.7686	20.0624	20.1492	23.2051	16.8085	19.889	20.6017	23.8975	20.2945	22.883	24.7572	18.5614	22.4926	16.3183	20.1354	20.1639	17.2339	21.3915	19.5641	23.0488	20.8358	20.993	15.2991	21.576	16.5054	22.5467	17.385
Q01469	Fatty acid-binding protein, epidermal	21.7424	25.1471	20.0249	25.5395	24.7181	22.5316	23.5301	17.9293	22.9698	20.4891	23.9484	25.5441	17.7489	21.6997	19.8879	23.5797	22.1341	19.8409	25.5136	24.7399	22.5217	21.225	24.5352	25.5314	21.0999	23.2314	23.2156	24.1704	20.993	19.7836	27.2695	26.394	23.3749	25.2602	26.0832	25.367	25.2351	26.2435	21.6135	24.4003	21.7475	23.4857	23.6593	21.0202	24.7855	25.58	22.2093	21.6772
P05413	Fatty acid-binding protein, heart	16.8889	17.1783	21.7505	20.1892	21.1201	20.3976	19.6296	21.7659	20.9449	19.1029	20.958	21.3961	21.0674	21.0276	18.0748	19.2368	16.1351	18.0275	21.3542	22.0617	21.274	17.4666	19.303	21.2542	20.0098	20.6031	20.5275	22.0205	19.161	17.5076	21.7649	20.1631	20.7142	19.3147	22.2127	19.9084	20.6986	20.3244	22.6005	21.8029	19.1369	20.5176	19.3356	19.164	19.8745	21.1787	21.2562	21.4918
P35555	Fibrillin-1	22.0078	23.069	23.3722	22.8904	22.0224	22.4027	23.9076	24.7223	24.4925	24.3168	23.5529	23.9307	24.4153	25.2859	24.2831	22.7153	24.8984	25.4568	22.5159	25.4038	25.5616	24.8049	24.0627	24.4461	25.1681	25.2228	23.3565	25.8413	24.0615	24.1446	26.0118	24.7259	22.0813	22.3814	23.1551	22.4175	23.4837	23.6364	24.7593	23.9233	25.6608	24.0932	23.1597	21.0257	22.4389	22.9377	21.4372	23.7481
P02671	Fibrinogen alpha chain	24.7299	19.5073	24.0528	23.4936	23.3684	24.3565	20.6491	23.9422	23.3874	21.4272	23.9265	23.0082	21.9984	20.9545	18.3673	24.874	23.1255	22.0375	23.1518	24.1936	22.3353	22.5856	24.1863	17.1821	24.1808	25.4926	22.3308	20.5869	24.1925	23.0845	24.1622	22.3046	22.812	23.598	22.1774	21.6252	21.0621	22.5339	24.426	22.3429	22.9636	23.9989	23.1319	24.9838	24.8751	23.7369	22.4115	22.4469
P02675	Fibrinogen beta chain	22.309	22.4124	22.7052	22.2639	22.817	21.6479	22.1706	20.5114	21.662	18.7442	24.6664	21.1087	22.0642	18.9098	18.9263	22.811	21.3262	22.4534	25.4965	23.0225	20.7653	23.0656	24.5653	21.3137	22.6211	17.8703	22.329	19.0795	24.0623	22.2314	20.116	19.2651	19.2619	22.7905	23.3022	20.6223	23.8466	22.0196	18.2176	25.2537	19.612	22.5435	22.0194	22.7606	25.8644	24.5154	20.1875	21.1878
P02751	Fibronectin	24.5087	23.8394	22.7542	22.8494	23.505	23.9916	22.8278	23.9359	25.1435	26.1924	24.2031	22.662	23.2007	24.5563	24.3101	24.3	23.9129	23.969	24.6655	24.0185	24.4855	24.8041	22.6125	24.0679	24.4954	24.7906	24.9424	25.028	22.8405	24.495	25.1285	24.1685	22.1946	24.8588	24.8312	23.3324	24.5979	23.2584	23.747	24.8528	24.3687	24.1076	24.3381	20.28	24.835	24.6567	23.4404	24.0057
Q9UBX5	Fibulin-5	21.3691	20.4804	19.7582	21.7092	19.6025	20.3358	20.3508	20.6924	20.6745	19.6524	21.6698	19.6323	21.8956	20.413	23.6507	22.3498	18.2392	20.7795	18.4034	20.2314	20.3272	21.7757	23.4462	21.0765	21.4268	21.1127	21.5337	23.5347	19.7619	19.4906	21.3482	19.4956	16.9619	20.4326	20.7585	19.271	19.5688	17.1298	17.9158	23.377	20.4982	20.7933	20.2896	18.3058	22.753	22.7182	18.5395	19.2763
Q15485	Ficolin-2	19.8693	25.8143	19.0093	21.0578	19.3526	22.0006	19.525	22.4579	25.0326	20.5878	19.9773	24.2467	15.8281	22.9234	21.9696	19.6693	22.9585	17.5386	18.2383	25.099	19.4452	21.8387	16.1112	19.3092	23.748	22.8621	20.0107	23.6356	23.6573	23.6718	24.6095	23.6857	19.5047	19.0776	19.2727	17.2098	17.4232	20.7311	24.6783	16.8402	18.3431	20.4137	20.7765	25.3625	15.4428	16.6864	21.5765	20.4595
P21333	Filamin-A	22.2884	21.6753	18.7953	22.0847	21.5364	22.9174	20.264	20.6733	24.5904	19.1637	23.2771	21.9931	20.2775	21.5509	21.9931	22.7318	21.8589	22.3739	22.8945	22.9242	21.323	18.458	22.9971	22.8012	20.8175	22.0394	23.1447	19.6486	23.5771	21.8981	21.5223	21.1598	15.6369	20.8303	22.7575	20.1512	23.6848	20.2741	21.1819	23.0044	21.4144	22.2279	20.9767	18.748	24.5536	24.0303	21.2918	21.7663
Q5VW36	Focadhesin	20.2467	23.4255	20.1753	20.3416	19.378	22.0456	20.6821	21.0668	25.5092	20.9297	24.054	19.6432	20.1154	22.7866	24.0682	24.3955	22.9197	21.1806	20.7763	23.8096	20.7709	20.8387	22.8145	23.5293	23.5174	22.5282	21.2756	20.7214	19.9106	23.4762	23.4085	23.0258	17.9969	21.5894	21.3729	17.8116	22.6018	20.3974	21.806	24.2403	24.6592	21.6308	20.3759	18.8644	23.0658	22.1123	19.1471	20.1222
P15328	Folate receptor alpha	20.8943	20.8224	22.9198	23.5568	21.2834	20.9982	20.686	22.3506	20.9508	22.1935	22.5351	23.3281	21.1343	21.9243	21.1301	22.274	22.0288	21.7971	22.5509	22.6169	24.4753	22.6361	21.5145	20.6449	24.0754	21.6906	23.1525	24.5536	21.4817	21.3876	23.9302	21.816	19.5343	22.5354	19.611	20.3299	22.0737	22.3094	24.3481	23.6745	22.7019	23.897	22.0207	16.871	21.6007	23.4033	20.5029	23.3132
Q12841	Follistatin-related protein 1	15.0254	20.648	17.955	18.1139	21.078	15.5365	20.3938	19.8485	21.8364	23.5325	20.8789	19.5103	18.7855	21.1519	22.538	16.8424	17.7351	20.1119	18.2422	19.8972	18.7599	19.333	18.516	21.1998	14.2229	19.4044	17.5657	21.8277	21.256	22.101	22.0432	20.9553	12.7277	17.9992	17.8175	18.7295	18.3285	20.0249	22.7451	20.5577	22.0657	21.1675	20.9077	15.9028	24.4296	17.7572	19.6995	19.3319
Q9ULV1	Frizzled-4	21.4489	17.3097	26.0587	22.1849	18.2653	16.0593	22.5462	21.7806	18.5744	19.9737	17.405	20.1805	23.9689	21.0492	17.7404	21.423	21.2401	21.7059	17.9518	20.3109	22.7848	21.9412	22.137	18.1367	20.8743	21.0599	20.3978	21.2231	24.0824	18.6342	20.8191	17.0744	21.2444	21.7514	18.8418	21.156	22.0489	23.6274	23.1931	21.8773	22.3825	20.9998	22.546	24.3544	21.0386	20.2726	18.1106	21.6999
Q08380	Galectin-3-binding protein	22.5615	23.1098	25.8365	24.073	21.3861	22.1699	22.5054	23.1723	24.6328	22.3391	21.6363	24.3612	23.0746	23.49	22.9038	24.7946	23.208	23.5913	21.9916	21.3157	21.2383	24.2582	21.8612	23.4064	24.9529	24.5584	21.3501	22.24	23.5256	24.0393	23.4811	25.4667	24.3441	26.4341	21.1631	21.0012	22.0283	22.5298	25.4465	21.1427	24.1223	23.5517	24.295	23.3888	22.321	21.5403	24.494	20.1681
Q92820	Gamma-glutamyl hydrolase	24.6298	22.9766	21.7389	24.3819	21.7589	23.5147	23.709	21.1341	22.5403	23.2077	23.3564	23.5968	23.0082	23.634	22.8535	22.1242	22.3899	21.7133	22.4635	19.0193	21.9378	21.8297	24.1605	23.1993	21.1367	23.1244	23.6997	22.5781	23.2982	23.3973	22.1931	23.6028	22.2547	24.8871	22.8779	24.7313	23.8958	23.1799	22.7295	23.8326	21.1312	22.8745	24.2802	23.1318	24.1984	22.9501	25.9839	23.7427
P19440	Gamma-glutamyltranspeptidase 1	20.2051	16.9258	20.8205	20.7317	20.3856	20.6231	19.4703	20.7443	21.9927	20.1416	20.2869	19.6226	21.4438	21.1618	21.5135	21.099	21.7507	21.2304	20.0956	20.9246	21.6158	20.5946	19.81	18.8456	19.8089	22.1049	20.2187	20.4224	21.8847	18.7619	19.2917	21.9072	21.3505	24.099	18.8161	20.909	18.6059	20.402	21.9709	20.7381	20.9401	19.0941	19.7538	17.2994	19.9166	18.0585	19.8264	19.9606
P17900	Ganglioside GM2 activator	26.7176	19.2266	26.6663	23.5669	21.1584	22.978	20.9838	26.1273	21.6411	23.4927	25.7879	26.6921	21.45	24.9214	23.1739	23.1066	18.761	21.252	25.0631	21.6755	22.8266	24.4333	20.8408	18.2632	22.4752	23.8443	22.4073	23.6113	18.3056	23.3155	24.4981	22.1049	24.2404	23.8742	22.4952	26.6212	22.6746	26.2829	26.1073	25.2388	24.9844	24.6517	26.2605	24.9438	25.4959	20.4835	24.882	26.5194
P06396	Gelsolin	23.3951	20.6682	25.9482	24.9376	21.0211	26.2856	20.4769	27.4228	25.5832	23.2932	24.8049	25.408	23.2298	23.1584	21.2654	24.5445	22.9106	24.9268	23.7851	25.2177	25.3259	27.4496	24.6718	20.899	26.3892	25.6181	23.0007	26.6716	16.3393	22.3515	26.0642	20.9648	25.0297	24.7526	23.2966	22.7977	22.2034	26.6904	26.6468	23.0377	24.6739	24.1665	25.375	27.4055	24.4965	25.6735	28.461	24.3836
Q16769	Glutaminyl-peptide cyclotransferase	20.2962	18.4372	23.1135	25.3144	20.7444	23.9673	21.3337	23.4043	20.2267	19.8428	22.0174	23.3749	21.4384	19.7945	21.3351	23.4888	18.8697	16.4817	21.9588	18.243	20.6822	22.9618	22.0661	18.8903	23.9277	21.3336	21.4109	20.6576	15.7099	18.7312	20.9118	22.6854	21.6824	22.3641	19.0105	20.139	21.4704	20.2396	22.9235	22.3995	19.427	20.8968	20.0429	21.4505	21.5287	19.9922	23.1302	20.2984
Q07075	Glutamyl aminopeptidase	20.8951	20.6487	22.3872	24.9431	19.153	20.6031	17.9889	23.4851	20.8694	20.7335	20.1227	25.4298	21.8252	21.7541	25.862	18.2778	20.6213	22.3786	20.3099	21.5087	24.0089	19.339	22.6633	21.5773	15.5374	22.0459	22.2221	19.9726	22.1916	21.7219	22.8217	23.5203	20.2572	23.1205	20.4934	24.0682	24.3211	21.0154	22.6253	21.7211	17.6888	22.2632	19.7791	19.3751	18.95	19.594	25.574	19.0662
P22352	Glutathione peroxidase 3	21.4771	18.895	24.4544	22.235	22.0988	22.1589	20.4174	22.2198	19.6306	25.7799	21.2082	23.27	25.7222	24.8327	19.1619	20.7217	25.8563	25.498	20.8708	24.0906	25.2893	24.093	22.9388	26.1769	22.8387	21.6445	22.3068	22.6429	26.9382	18.1441	26.1554	28.7324	23.431	24.5517	21.233	18.9766	20.8221	25.8022	25.026	21.1037	28.659	19.0857	23.8497	24.2986	25.4949	19.7524	24.146	21.3092
Q9NU53	Glycoprotein integral membrane protein 1	19.6135	16.7979	17.1789	19.539	18.0296	17.6241	22.1902	21.7344	16.9802	18.2689	18.3936	19.9846	19.5016	19.9774	23.6379	19.6635	20.4502	19.7877	17.7052	18.7732	18.9677	20.5247	18.7996	17.739	19.8529	20.2289	18.5678	22.9655	19.2116	19.2366	19.9258	22.4184	18.957	17.8655	17.4327	18.3228	20.3849	19.7437	18.3771	20.5977	19.4076	19.1521	21.2794	19.9746	20.3353	20.6662	20.2059	18.6592
P35052	Glypican-1	21.594	18.1141	24.4477	21.6062	20.7836	21.4007	21.5857	20.4291	20.0177	18.7184	20.4643	22.0106	17.2625	17.5352	22.5937	18.7933	20.7291	20.4711	23.6515	19.0695	19.5809	19.3053	21.1791	22.3646	20.5014	19.0451	21.2883	26.222	21.0233	22.2336	19.3966	22.6081	21.6933	19.9293	21.408	19.0646	22.0456	20.0752	17.9103	22.3516	19.6006	21	18.7121	22.72	20.8077	23.5238	19.9833	18.9943
Q8NBJ4	Golgi membrane protein 1	23.7479	23.2353	21.7167	24.6458	26.2345	25.2457	22.3058	22.7722	23.4893	23.54	24.7761	22.5247	21.0717	23.0917	24.6355	23.4319	23.701	23.7264	25.185	22.4885	21.7396	21.3941	24.4408	24.6619	22.085	22.3608	24.1337	25.268	23.7088	24.516	24.3227	23.7539	19.0398	25.0551	25.8001	25.5686	26.2108	24.0557	24.6413	25.2149	22.9405	25.0848	24.1099	17.6527	23.9811	22.8735	23.7128	28.1431
Q9NZH0	G-protein coupled receptor family C group 5 member B	22.9191	21.2036	20.3781	21.7035	20.6205	20.4325	20.2761	18.7259	21.9181	19.7585	21.3055	16.9611	21.248	20.7183	21.5891	20.981	19.5902	20.6964	20.9422	19.6449	21.6194	19.0949	21.4602	19.3804	18.4265	21.1898	20.3963	19.0238	20.0856	20.6522	19.5474	21.4556	22.6058	23.1773	20.7744	22.0581	20.0658	22.3471	20.5672	20.9554	21.4742	21.4408	21.1863	22.1128	21.5784	22.6832	19.734	21.1197
P28799	Granulins	20.1373	25.3496	24.7025	18.7227	20.2353	18.4567	20.517	23.6088	25.6077	23.1675	21.9173	23.1484	22.4516	25.0417	25.0566	21.7612	24.5029	24.7378	19.9897	25.1484	23.9687	24.2491	22.2703	25.7311	24.2091	23.8465	18.8744	24.8918	22.7771	25.089	25.5947	24.8585	17.2779	18.767	19.2322	20.713	19.4786	19.2954	24.4532	22.514	24.1136	21.3138	21.4515	20.1689	20.877	19.211	18.0329	20.6845
P54826	Growth arrest-specific protein 1	22.478	18.7637	19.734	21.526	22.5305	21.5638	21.2452	21.1926	17.9437	18.8921	22.2698	21.8987	16.9168	18.9976	19.6108	19.6195	16.7532	20.9499	23.1424	20.7371	19.2005	18.452	15.6694	19.712	18.4041	21.5382	22.9801	19.0765	22.1359	21.4946	21.3169	20.9743	18.6652	21.4704	23.5038	20.9408	24.2932	20.7382	20.4155	23.7281	19.3709	23.9041	22.5144	18.9594	23.2609	22.8265	21.4093	22.3083
P55107	Growth/differentiation factor 10	23.4966	23.6464	20.7439	18.1278	20.6667	19.6687	20.6577	20.6554	24.457	18.3422	20.5875	23.0581	18.7471	23.9687	23.0186	20.1452	22.2954	25.4933	25.8571	23.8035	19.4885	24.695	27.775	22.358	23.5117	19.7908	22.9934	22.756	20.1138	21.3337	19.834	23.9226	19.6782	23.9001	25.7197	18.7236	24.0315	18.4351	23.547	25.1839	24.9645	20.0448	19.3181	22.693	20.4117	24.9714	19.2546	23.8402
Q16661	Guanylate cyclase activator 2B	17.8312	21.528	20.0524	15.9007	19.9309	20.0603	20.5167	22.7752	22.3658	19.9471	21.238	17.787	15.2424	17.7278	23.6773	27.9413	21.5805	18.0508	21.5899	20.4437	20.5232	19.0103	15.7093	23.8911	21.2899	19.7681	19.8979	21.0045	18.8617	19.3609	18.8344	25.1886	17.8024	20.8036	23.4684	19.1048	23.5931	18.227	17.1667	22.6547	18.8059	22.8157	17.8472	19.0029	24.3756	22.2948	22.0399	21.3288
Q02747	Guanylin	17.4453	19.9277	18.8136	19.0636	15.344	17.5588	19.3221	24.39	21.1638	21.0095	19.5294	20.0717	17.349	21.0826	20.0441	17.979	23.3715	20.0158	21.075	22.8493	22.1823	20.1074	20.3913	21.4801	22.4024	21.4681	19.65	22.0339	14.189	22.5722	23.2201	19.1881	13.9633	18.2739	19.6218	16.3606	22.291	19.7848	20.7308	20.4107	18.5412	22.5157	12.4997	15.8949	20.4829	18.4545	21.4246	21.2215
P00738	Haptoglobin	24.256	22.9754	29.5159	24.9524	24.6391	25.9761	20.7711	23.7546	24.6529	23.1366	23.375	29.9364	21.9967	26.1711	23.7766	23.0134	23.3552	24.5497	23.1659	27.2912	24.0299	25.2417	25.6241	24.0162	28.6983	24.4263	25.0384	21.9123	23.2322	22.8445	24.3565	23.6359	29.3359	23.5776	23.4147	23.8322	26.4487	30.0782	29.2756	24.3316	23.3072	24.3088	22.9809	27.3719	24.3464	24.8166	25.237	22.8544
P11142	Heat shock cognate 71 kDa protein	18.0587	23.1716	22.4789	20.4477	18.8847	20.1835	17.4968	20.4457	25.6038	19.8685	20.1083	22.5354	21.3209	23.0608	22.4245	18.5543	24.7661	23.8701	19.2069	22.6081	22.504	23.0013	19.9285	21.4914	23.0389	24.023	16.8702	17.791	18.5182	24.5976	22.7745	24.7312	17.2917	21.5111	19.4602	19.0184	20.1014	19.8175	15.3972	19.5899	16.4605	18.034	18.7523	19.0703	22.2391	19.9509	19.8042	20.075
Q96RW7	Hemicentin-1	22.607	18.8337	20.8938	22.9379	20.572	22.9891	20.4557	24.1164	17.529	21.9518	20.9148	23.2179	22.1212	23.2474	21.4556	23.214	21.6979	20.8644	20.2107	24.2917	23.6682	23.1997	20.5014	20.9808	24.1813	22.1406	20.7403	24.0086	20.6207	21.9812	24.0954	19.4761	22.6398	21.7472	20.8263	21.5813	18.9298	23.0632	24.2225	19.5857	21.5921	22.5696	21.9763	23.0623	21.806	20.2579	21.0566	22.6893
Q8NDA2	Hemicentin-2	21.6629	18.5575	18.7304	21.0775	20.5962	20.5541	15.89	21.0026	17.3099	19.1888	20.4828	17.6183	18.8868	20.3443	22.464	18.1738	18.5265	21.9968	21.2242	20.0747	18.9226	17.8667	21.2066	20.1021	19.5074	17.8094	21.2815	17.5199	19.4395	21.9148	20.4072	19.0686	21.0846	19.5838	21.6191	20.1451	19.5811	20.0225	18.9253	20.9729	18.7401	20.1584	19.4167	19.5246	19.7962	20.3404	16.9638	19.4934
P69905	Hemoglobin subunit alpha	25.8952	22.2089	23.1381	22.182	23.7153	22.3973	24.3645	20.9885	21.0943	20.3633	22.6993	24.8427	17.5202	25.9898	22.0601	24.89	25.165	21.3761	23.795	20.1312	18.5482	21.516	21.6159	20.4014	23.3074	21.3496	21.2886	23.4474	21.7342	22.8612	21.1764	21.8551	23.7587	22.1005	23.0601	19.8642	22.9825	19.3477	24.8833	22.6483	19.7402	24.1116	21.4357	25.1851	21.7612	23.0963	19.7758	24.6599
P68871	Hemoglobin subunit beta	26.0945	22.796	23.3806	24.2235	24.7965	22.1121	25.9733	21.7637	22.762	21.9701	24.6138	25.9182	21.4366	26.619	24.3962	23.1899	26.3676	22.0385	26.6501	22.2663	21.6483	20.4971	18.8424	23.3139	24.9785	19.9393	24.2728	24.5901	24.1219	24.39	22.5517	23.0183	26.2249	22.0743	23.0203	21.3247	23.207	18.2115	26.1271	22.1845	23.1719	24.0745	21.9946	25.9575	21.3792	22.8155	22.1155	24.6769
P02790	Hemopexin	25.4562	27.4248	28.2606	26.3262	24.2426	26.8065	22.32	27.1571	28.6136	23.8939	25.6354	28.3108	24.4934	27.1764	24.9226	25.0857	29.0528	26.3827	25.7412	28.0259	25.3174	27.8503	27.0467	22.7175	27.8203	28.3924	25.4277	24.459	24.7852	26.7537	26.8812	29.4774	27.9077	27.0038	23.9491	23.6736	26.8475	27.2478	27.405	24.2788	23.641	26.6394	24.9608	28.6697	25.4116	24.486	28.7486	24.8734
Q8TDQ0	Hepatitis A virus cellular receptor 2	25.1113	23.6866	22.7296	23.6811	22.1736	23.942	24.9545	24.1503	23.1519	23.8767	22.1766	24.2333	25.5843	24.7057	20.9993	24.329	22.6019	24.6958	23.202	24.9488	24.6086	25.065	21.6759	23.1601	24.9159	25.394	22.0994	24.9735	25.5088	21.6807	24.0071	22.8743	20.8538	23.287	22.5984	24.2854	22.8197	24.5135	24.9469	22.2493	25.0046	24.9266	24.2926	22.2121	25.1629	23.8851	24.3445	24.5807
P51991	Heterogeneous nuclear ribonucleoprotein A3	13.9055	20.658	15.5587	18.4227	15.4791	16.5747	18.6009	19.7976	20.3852	17.839	17.0213	16.2166	20.3846	18.4194	21.4005	13.4381	18.3886	18.88	14.5457	19.5294	19.1245	16.4993	13.5308	20.1253	18.7609	18.2576	16.0521	18.7901	16.9814	20.8709	18.3475	19.2528	15.4017	16.5117	17.3814	18.1944	14.8628	17.4869	18.1159	17.1818	16.3169	16.1359	14.4901	17.6642	19.1096	16.4196	17.4166	12.7915
P04196	Histidine-rich glycoprotein	18.4624	19.8863	21.6322	19.0618	20.0323	19.5502	19.4551	19.7342	17.1084	20.3219	18.668	16.4875	19.8536	18.3686	19.1071	19.7077	17.0633	17.276	20.3322	18.6314	19.2382	19.4891	16.8534	16.8906	19.6186	19.242	17.3712	19.2973	17.8762	20.4415	17.6297	18.0405	23.9853	19.8719	19.0105	19.8855	18.9871	15.4439	19.6287	16.9781	14.0036	16.1531	18.6753	17.7719	18.8525	20.0705	18.4556	19.5906
P0C0S5	Histone H2A.Z	16.768	22.8068	19.1674	19.9706	19.3691	19.394	21.452	20.8188	24.029	21.203	20.1621	21.5095	19.8445	22.0193	23.228	21.7146	22.7904	21.4924	20.3658	22.7835	20.402	20.5166	20.9193	22.3725	22.4351	19.1833	20.8818	19.9096	21.361	22.7273	21.1227	24.6337	16.8012	19.0539	20.0277	20.5032	22.2855	20.3825	20.41	22.8566	23.6351	22.7542	17.3155	19.1059	22.6776	21.0187	21.5527	20.0664
P62805	Histone H4	15.7902	23.4588	20.1143	22.3612	22.3919	18.4734	22.0619	22.0224	24.4363	21.7874	18.9102	21.1592	18.1888	23.5679	25.437	20.475	23.9351	22.2403	16.6447	23.7986	22.4586	17.812	15.6477	23.0476	23.3973	22.8965	15.7918	20.6792	19.1679	24.0382	23.1374	24.711	18.0723	21.3553	18.9611	18.0518	20.5393	22.103	21.9014	19.0154	24.5786	19.2494	17.5482	22.9147	24.6532	18.1543	20.8265	18.1544
Q9H665	IGF-like family receptor 1	20.5519	18.8266	20.1334	20.1348	20.5752	19.8388	20.4693	21.1744	19.4309	20.7483	20.02	19.6854	16.859	21.9008	19.6738	19.4594	21.0638	21.9633	21.745	21.9102	20.4927	18.0542	21.9583	18.8906	20.6145	20.3082	18.8347	21.7395	21.0934	20.6866	22.0137	19.3396	22.6394	22.1799	18.2637	19.534	19.3209	18.9943	20.7788	18.5997	21.7766	21.5888	19.5483	19.852	19.5614	20.6	17.9946	20.8646
Q16270	Insulin-like growth factor-binding protein 7	23.8508	23.1717	22.6923	24.9731	23.9375	23.4027	20.6909	22.6017	20.3798	25.5037	23.4295	23.6016	23.0251	23.7796	23.1514	24.9046	23.6125	22.7016	23.1435	19.4171	18.9601	22.9409	22.4916	22.9811	22.9583	21.3127	23.7438	20.9648	23.1485	21.8663	21.8205	23.0672	23.1221	24.9915	24.1122	26.0655	23.4752	25.4612	24.5879	24.7253	24.1233	23.8604	22.0792	25.0738	23.0245	23.7541	23.5504	23.3982
P19823	Inter-alpha-trypsin inhibitor heavy chain H2	21.5171	20.0059	22.4807	19.2726	26.2509	24.8877	19.2123	17.7849	20.1498	19.5146	19.8202	19.701	18.9259	18.9605	19.3589	17.4377	19.8062	17.2521	21.5158	19.4238	20.4815	13.1989	15.8227	17.508	19.0735	17.3951	18.3548	18.6473	18.5186	21.0326	21.4887	17.8347	24.4111	20.5696	20.3522	21.0335	21.9723	21.1229	20.4155	19.2536	18.9279	17.6192	19.1513	24.1779	20.3918	19.5593	20.8062	19.6702
Q14624	Inter-alpha-trypsin inhibitor heavy chain H4	24.7922	23.0738	26.8822	27.7573	21.7234	26.1217	21.3973	24.2379	24.0602	22.1474	25.7508	26.1578	20.1904	23.4786	24.9034	28.3233	23.6645	22.727	25.6662	25.8991	20.3937	25.5888	27.3298	22.8486	26.0223	23.8509	23.6708	22.9179	24.4978	23.4054	23.0407	25.143	27.4515	25.7982	25.6195	22.0574	23.2903	23.2314	25.7635	23.6745	21.9689	27.0661	24.7633	27.3783	25.7773	23.6524	26.3892	22.6968
P05362	Intercellular adhesion molecule 1	19.3631	20.5643	19.3646	20.1132	17.4958	21.3303	17.6267	21.9795	22.07	20.2904	18.8814	21.2439	17.574	23.8067	22.714	20.8864	21.0722	17.2998	18.4803	19.7852	22.7204	21.0769	18.3922	19.8593	21.5871	23.106	18.3798	18.0116	19.662	19.4385	19.3804	17.5284	20.1233	20.4613	17.6782	17.6426	19.7353	21.9724	17.89	19.016	22.3508	20.3153	20.4364	23.248	19.3531	16.8727	21.0405	19.4026
P13598	Intercellular adhesion molecule 2	20.9787	18.2623	21.9854	21.9529	20.8871	23.4872	18.3863	21.3477	20.5078	21.05	19.2498	22.9894	21.8537	20.5436	22.5369	18.9275	19.4745	19.2929	20.2361	20.6405	20.7664	22.4422	20.856	20.1076	22.2262	23.1806	19.8574	23.0825	18.958	19.9062	21.552	20.5728	23.5351	21.4385	19.2076	21.5807	20.3586	23.1611	21.7176	21.2802	21.4953	22.8692	22.8439	21.7515	20.9226	20.9091	22.2221	21.2123
Q08334	Interleukin-10 receptor subunit beta	18.828	19.4627	19.5574	19.4586	18.8947	19.4085	20.0321	16.9551	21.0542	19.2308	20.3493	18.8413	19.8402	18.0362	18.7498	19.4308	17.3535	17.7834	19.0426	19.1499	21.0384	20.5252	18.9867	18.8415	19.0224	20.8174	18.0515	18.7195	18.0939	19.0192	19.7732	19.5808	19.0445	19.1047	19.308	19.2688	18.0582	18.1271	19.3493	18.0722	18.6368	19.0024	20.6813	20.6771	18.9613	17.9471	16.8813	19.2605
O95998	Interleukin-18-binding protein	20.8039	16.9455	18.7542	21.5445	19.1551	19.4501	19.8142	21.3411	18.4825	17.1281	17.8561	19.0944	19.7077	19.3214	17.8161	20.4452	17.0442	18.2784	17.4426	21.4126	21.7559	19.521	19.7878	18.2433	20.7455	20.3672	18.4922	22.0204	21.9348	19.1157	21.2073	19.1196	17.7049	20.7406	19.6935	15.5504	16.7271	17.7406	20.0635	19.5074	18.3157	21.1953	20.4737	17.5706	20.7818	18.0995	16.7732	20.3545
P40189	Interleukin-6 receptor subunit beta	22.4012	23.7537	20.312	21.5525	21.07	21.6974	21.3616	23.1789	23.1952	21.677	21.7639	22.6012	22.155	22.4951	25.4675	21.6381	22.8578	22.6858	21.8195	20.509	22.3628	21.6362	20.4904	23.4999	22.4532	24.5769	21.3082	22.8971	22.1085	24.1553	21.7824	22.7763	21.8011	22.0689	22.0105	22.4464	22.1808	21.5996	21.7054	19.0192	22.5095	21.9268	21.7682	21.3808	22.9973	20.2365	21.7293	22.1661
P21802-11	Isoform 11 of Fibroblast growth factor receptor 2	19.2907	20.6317	17.9168	18.5512	20.5697	18.8743	22.2429	19.6705	20.2408	19.8587	18.2439	18.8743	20.9456	20.3267	22.6682	20.0692	21.0061	21.4959	19.9514	19.8566	21.364	20.2218	18.0704	22.741	18.0442	19.9947	19.8843	22.0474	18.6482	20.7364	19.7188	20.3251	18.7813	20.1717	19.6746	20.8255	20.5149	19.3662	19.0919	21.9656	21.1293	19.0959	17.3742	19.3473	19.838	19.3098	19.8852	19.5549
Q13510-2	Isoform 2 of Acid ceramidase	22.0078	21.2057	23.1889	22.2382	20.7669	21.1487	18.778	21.0829	21.6329	21.409	22.8005	23.5877	19.6157	23.1198	22.8099	21.1067	22.785	21.3282	21.9979	22.5559	18.5436	21.0445	20.4983	21.4235	21.8788	22.8857	20.5231	18.6468	20.2074	21.9498	20.9119	23.5296	22.9859	24.3967	20.8222	23.3854	22.5363	22.6805	22.1134	21.5932	21.0553	22.607	23.9819	22.9364	22.855	21.6685	19.3016	24.2911
P07355-2	Isoform 2 of Annexin A2	23.9601	21.679	19.7637	22.6796	20.146	21.2875	21.7609	17.8837	20.6571	17.3449	20.3154	23.7561	21.4579	20.2754	22.4936	21.6505	20.5141	18.7839	20.2666	21.2283	21.2097	18.5742	21.8124	20.2319	21.6896	22.2626	19.7572	19.1438	21.1946	21.0528	19.382	22.716	25.3412	21.282	22.8351	23.7311	19.5238	24.9739	16.1698	22.1782	19.499	18.2985	20.8629	22.0178	23.185	22.3385	19.8333	20.4504
P43251-2	Isoform 2 of Biotinidase	22.8474	20.9871	24.9336	22.7141	21.6264	22.2362	19.4893	24.1793	22.675	20.3099	20.7498	25.0046	19.4629	20.336	19.3275	21.6063	22.4815	18.6199	19.7193	22.1118	20.9449	23.2369	19.4277	19.3015	22.5165	22.3113	19.4951	19.2849	20.6852	20.8749	20.7438	23.005	24.4173	23.977	22.4711	18.7763	18.027	22.7287	23.6768	21.125	22.6691	21.8535	23.0489	24.2057	19.2434	17.9851	24.0587	20.6523
Q7KYR7-1	Isoform 2 of Butyrophilin subfamily 2 member A1	21.4966	19.9649	21.5668	22.6132	21.3516	23.384	23.7283	22.7157	15.7189	21.9597	19.4745	21.6608	22.799	21.1476	21.7868	23.3238	20.9036	21.7176	22.181	23.7091	22.5692	23.2099	21.7819	19.7682	23.0057	23.4935	22.1134	21.3201	22.7442	19.7791	20.9045	20.8539	14.7563	23.1465	20.7632	20.4875	20.7836	21.4186	22.9248	19.943	19.5948	21.6266	22.2094	17.2544	21.0861	21.503	21.0157	22.7762
Q66K79-2	Isoform 2 of Carboxypeptidase Z	20.7687	17.7089	20.5789	18.7525	22.5805	16.4879	23.364	15.2641	21.6244	18.7986	22.2585	20.2572	17.7548	23.1963	28.7554	21.2137	21.3173	21.7969	21.9415	18.5463	20.5317	18.7622	20.1956	28.066	20.9086	18.7466	18.1253	15.6123	18.6966	20.3239	20.203	21.9472	17.6016	19.9945	22.2833	21.305	21.8353	22.0785	19.7599	20.952	31.1982	20.2551	21.2905	21.6525	21.293	17.9671	18.7812	20.9566
P10909-2	Isoform 2 of Clusterin	22.9672	20.0981	25.9541	23.3476	22.5879	21.8443	24.308	24.1908	20.4853	24.8646	21.5152	25.3929	23.2321	23.2928	22.4414	23.6117	22.5425	22.8944	23.5837	22.3415	22.8062	22.0708	22.8349	23.6675	22.1173	21.8507	23.6953	23.4428	22.7872	23.4866	23.2333	21.3639	25.4732	25.7925	21.9193	22.5884	20.1943	24.3753	25.4625	24.9787	22.2567	22.8704	23.5376	23.0672	23.1745	23.8465	24.6149	23.0987
Q13561-2	Isoform 2 of Dynactin subunit 2	17.6126	21.8194	16.6013	17.818	20.6221	20.6998	19.2574	19.7882	21.2561	20.1042	18.5488	16.4786	18.7003	19.9177	22.1219	15.6654	23.221	21.7005	21.7184	19.7512	20.1	16.0617	19.7661	22.3268	20.6557	20.4149	21.8209	20.5244	23.0702	22.3311	19.8436	22.3539	19.8566	17.1843	22.4972	19.303	18.4631	18.6195	16.9655	20.0208	21.1727	20.4772	16.9142	18.2505	18.8342	18.9923	19.4616	20.213
P98095-2	Isoform 2 of Fibulin-2	20.3585	25.854	23.4772	24.2741	22.3308	22.4803	21.0315	25.0768	26.3582	24.9862	21.2427	23.5145	25.2465	23.8336	26.8912	22.5203	24.4015	24.0836	21.8118	24.6819	23.9769	24.6211	22.6897	25.5143	24.8063	25.2169	24.5258	24.7626	22.4696	23.6635	24.9951	24.1947	18.2553	23.6586	21.9007	23.9503	20.2508	22.3819	24.3483	21.964	22.4783	24.8042	21.9185	22.2238	19.3489	20.4465	20.4135	25.3496
Q9NQ84-2	Isoform 2 of G-protein coupled receptor family C group 5 member C	18.2916	19.5985	20.9199	21.823	20.2729	20.3977	23.6066	21.3909	21.8483	20.6702	21.4783	20.1438	19.1193	21.9644	22.6444	20.6549	21.0394	18.906	23.8219	21.0837	19.8205	19.5156	20.0811	22.2368	20.7737	19.0575	21.6618	24.2619	20.9571	16.9092	20.6701	22.093	14.11	22.7192	21.4255	22.6368	17.2633	19.4237	21.9157	22.3452	21.9329	21.6436	21.5106	19.3047	20.8388	20.6889	19.3717	21.228
Q5QNW6-2	Isoform 2 of Histone H2B type 2-F	19.7161	20.5517	19.5929	21.2129	22.4576	18.5054	22.5145	18.1071	20.9767	19.9313	21.2891	20.8059	19.5363	21.601	20.9361	21.4999	20.1898	19.3191	20.9311	20.5826	19.8358	17.2031	21.9244	21.0074	21.288	17.545	23.4112	20.7166	21.7703	20.0545	18.8031	21.862	21.0164	21.4296	21.4812	22.6229	22.3317	22.0641	20.3098	24.413	21.6526	22.6385	18.4015	22.8612	24.9711	23.0902	17.6129	22.2579
O75144-2	Isoform 2 of ICOS ligand	21.9634	21.8163	23.0402	22.7348	19.8392	23.5466	23.4589	23.5556	22.3673	21.9998	21.1818	22.7256	24.3988	23.0712	21.3763	23.0572	21.6104	22.4683	20.6116	22.6983	24.5935	23.7028	20.7136	21.3139	23.9222	23.4178	21.2618	24.3425	21.556	21.4291	23.1242	22.1498	22.2254	21.7115	21.4951	20.1662	21.7071	22.8323	23.2155	21.4875	23.8557	22.8413	23.0471	22.4194	21.3231	22.1315	24.5311	21.7837
Q96J84-2	Isoform 2 of Kin of IRRE-like protein 1	18.6449	20.5911	20.2652	20.2997	20.7129	20.7919	20.2662	19.4448	20.5366	17.9457	18.9621	19.3525	18.5097	24.5916	17.9151	20.9802	20.3649	21.255	18.0775	17.2464	18.9059	20.0285	20.7957	20.7587	17.9489	20.0459	18.6133	19.2408	18.4898	19.286	20.0664	19.6265	19.7478	19.7469	17.6632	19.7692	17.9742	20.4272	20.0226	22.7255	20.8415	19.9612	20.206	17.9824	19.9769	20.3637	19.9052	19.9885
Q96Q89-2	Isoform 2 of Kinesin-like protein KIF20B	24.1135	23.038	21.0438	18.5651	19.4951	19.6706	27.451	19.7698	20.903	20.4589	29.9572	18.793	20.8564	19.497	22.9779	26.4085	19.6991	21.873	21.0133	20.4094	21.6711	29.6934	23.1257	21.4807	21.9914	21.5018	20.8304	27.9982	18.5538	19.7069	19.6976	22.2187	21.672	19.3228	19.1576	14.5002	21.2523	19.1511	18.9716	17.1571	21.3972	20.4863	22.7864	23.3952	21.2554	26.7174	13.7898	20.5308
Q8N2S1-2	Isoform 2 of Latent-transforming growth factor beta-binding protein 4	20.1766	22.6663	22.6631	20.659	21.8566	19.9835	23.425	24.3225	22.8752	24.7458	22.5396	25.7216	22.2199	23.2321	22.5446	21.7554	24.8201	23.5495	23.0287	23.6751	21.7918	21.8392	21.1998	22.1173	22.8877	21.967	21.4116	22.8248	21.1546	23.2544	23.7121	23.7601	24.9797	20.558	21.0151	22.7941	20.0539	20.9483	22.3225	18.4661	22.6526	22.1146	19.4159	22.4962	18.8925	21.8558	20.7452	21.9391
P14151-2	Isoform 2 of L-selectin	19.9583	15.8255	19.9081	19.4528	21.6375	19.8586	19.2349	21.0547	19.5018	17.7314	21.6098	21.1177	16.1799	20.3869	21.7085	21.8135	20.6079	19.8401	21.3068	19.4841	17.6334	20.4435	20.6557	20.8723	18.4679	18.6419	20.8728	15.998	18.4007	20.2311	17.1119	20.3403	20.2551	20.3556	21.4445	18.9762	21.3782	20.819	19.5927	20.2724	21.0121	21.8075	21.1736	23.0116	22.5988	20.8867	21.6476	19.5024
Q9BRK3-2	Isoform 2 of Matrix remodeling-associated protein 8	18.6378	15.528	24.6518	24.519	17.8211	23.0941	18.789	18.8338	17.4239	17.9357	18.3582	25.419	19.7969	19.9276	21.6676	24.0857	18.6524	17.6407	16.4364	22.9717	15.9692	17.3928	21.6721	17.153	21.034	19.8513	23.271	19.0233	20.162	17.3231	19.6644	18.6457	16.2847	18.6789	18.8125	18.1497	18.7631	20.905	22.0518	20.7169	18.0468	23.6185	20.3449	16.6004	18.4018	19.606	21.9394	18.9468
P15941-2	Isoform 2 of Mucin-1	21.9494	21.7966	22.8241	22.2043	23.6345	22.6221	22.6807	20.6613	21.8779	20.8803	23.1986	22.1267	21.6417	22.4203	22.7524	21.9052	20.6852	21.3221	22.8305	21.1229	23.112	21.6922	24.0495	22.088	21.9389	21.3182	23.334	21.6632	22.0919	20.1701	21.686	21.6623	21.3174	23.359	23.177	22.1083	22.7408	22.4395	22.5964	23.5089	22.6581	23.6501	23.9744	24.047	24.4288	23.9888	23.0656	22.7193
Q96PD5-2	Isoform 2 of N-acetylmuramoyl-L-alanine amidase	20.9656	24.3148	23.3192	21.9642	18.5389	23.0399	19.1835	21.1682	21.1101	18.8815	20.6896	21.4074	16.5719	20.1372	18.5841	23.3252	18.627	19.3457	18.8362	24.2327	17.1614	19.2912	18.8562	18.5976	21.6055	18.648	18.1933	19.349	19.6764	19.0335	20.0458	20.6186	24.0124	20.5016	18.6086	17.2161	18.6346	20.43	21.2325	26.8231	18.0661	24.1436	19.8236	19.1555	18.3883	19.9136	25.3613	18.6809
P20929-2	Isoform 2 of Nebulin	21.673	18.961	21.1373	19.4019	19.8753	19.5997	17.0888	21.162	20.1563	18.8577	19.871	19.4026	19.7754	20.1284	22.5627	22.6759	21.0041	20.0654	20.1612	18.2949	19.3548	18.926	18.6153	20.806	18.4495	19.3606	20.6824	19.9357	17.6853	21.6493	20.1361	19.1404	17.7705	23.0896	19.7803	19.5954	21.4784	21.3644	20.5959	19.1836	20.1645	20.8889	20.0515	18.6686	21.8199	18.5889	22.3036	18.2519
P41271-2	Isoform 2 of Neuroblastoma suppressor of tumorigenicity 1	18.8348	18.428	20.4968	20.4233	16.9393	22.4172	15.1356	19.7867	17.965	21.8466	16.8497	21.5168	19.3352	19.6651	19.3909	17.9022	20.1221	19.9207	17.3825	19.9582	21.4457	21.8529	18.9936	20.2097	21.7131	21.0709	19.3722	19.4968	19.0163	18.1511	20.6972	18.041	19.7574	20.3778	18.4418	21.4942	19.1803	19.462	21.2706	21.8651	18.7773	20.6981	21.9242	20.3393	20.5808	17.972	16.628	20.6153
P15309-2	Isoform 2 of Prostatic acid phosphatase	17.8113	16.6099	23.2847	22.0062	18.5027	17.5793	17.0177	23.8048	16.7933	21.2349	19.0938	23.9845	19.3448	18.5621	18.1549	19.8891	19.806	17.0893	19.354	18.7587	21.6293	22.469	14.7276	15.7464	20.2794	18.4562	18.5945	18.6004	16.789	18.1402	16.1202	23.3808	18.3878	21.5151	19.7012	18.7216	19.7901	19.9578	23.5306	18.8556	19.8413	19.0146	17.1969	19.0213	18.4037	20.5112	21.5906	17.686
Q08174-2	Isoform 2 of Protocadherin-1	20.8281	17.387	20.1419	22.3545	19.7549	22.4404	18.4325	23.4547	19.8697	20.0795	19.6933	22.074	20.132	20.519	25.5728	21.7569	20.2082	21.1423	21.3061	21.3063	21.7225	22.3388	20.8591	22.8747	21.2856	20.043	19.0391	22.5244	21.5682	21.7768	20.6094	20.0417	23.0542	20.9345	19.7149	21.9718	23.0213	21.8669	21.5511	23.4277	19.102	22.9306	25.7239	22.4715	22.4601	20.3772	22.4729	22.7294
P54710-2	Isoform 2 of Sodium/potassium-transporting ATPase subunit gamma	21.5224	21.4772	21.6476	22.8471	23.6316	22.1806	25.3657	21.7903	22.1809	21.5426	22.1826	21.1312	22.3955	22.4933	22.2769	20.6887	24.0944	24.0975	23.0584	21.4346	24.1916	22.377	23.0332	23.8118	22.9904	22.1692	21.6891	22.6509	21.6437	22.1606	21.9824	21.4053	21.7623	21.1907	23.5065	20.6145	23.7735	20.7909	22.4811	23.2843	23.2223	22.1269	21.4846	20.4554	22.0382	24.5238	21.1191	21.4976
P36897-2	Isoform 2 of TGF-beta receptor type-1	18.3834	17.5708	17.8873	18.1921	19.1193	18.6187	16.6031	20.2372	19.0259	20.0824	16.6132	19.1384	21.1772	18.847	21.4235	18.852	18.2896	18.4875	17.6802	17.5331	19.4634	19.0347	18.4486	20.5313	18.5331	17.9503	19.6328	19.0174	18.2395	19.7487	20.28	19.2139	18.9458	18.3197	17.809	18.2864	18.0973	17.8727	17.0262	19.2742	19.4025	19.3672	18.9069	18.0866	17.6855	16.2381	20.0158	18.7275
Q86XR7-2	Isoform 2 of TIR domain-containing adapter molecule 2	18.4215	20.1802	18.1977	17.531	17.6218	18.7957	16.7108	20.7124	19.6595	21.2409	20.5481	18.5776	19.2198	20.9279	20.8178	19.2782	21.5781	21.9865	20.1377	20.5366	17.9857	21.0258	20.9121	20.8475	19.649	20.1114	19.5912	17.505	20.0012	20.9208	18.4676	20.6002	18.4938	16.489	20.3458	19.063	19.5067	20.9742	17.9102	20.8127	21.0203	20.3095	19.2688	19.3695	19.984	21.0234	20.1735	20.0653
P78324-2	Isoform 2 of Tyrosine-protein phosphatase non-receptor type substrate 1	21.5009	19.6403	21.7964	23.4612	19.581	23.2676	22.2116	24.0636	17.9984	20.441	21.8607	23.8176	23.2837	21.1843	19.9715	21.7052	20.2141	15.7918	21.2134	22.864	23.334	23.38	17.9609	19.5741	22.6401	22.8816	23.6541	23.1181	19.657	18.4889	21.7788	19.5372	20.7931	23.1385	20.3312	18.7128	19.8565	23.2665	23.3963	19.7546	20.3289	23.5248	23.3284	19.1832	23.9694	21.4109	21.0578	21.9871
P22891-2	Isoform 2 of Vitamin K-dependent protein Z	20.1906	20.8249	22.0558	20.9729	19.485	20.3469	20.1731	23.6181	21.6697	17.9311	21.93	23.2679	20.375	21.1878	22.0736	20.9993	20.6611	19.0103	19.5346	18.8193	19.4134	20.6018	19.2631	22.301	21.4842	20.6095	22.7087	19.7182	24.4384	21.1223	20.2515	21.9937	22.0337	21.4913	17.8686	21.1728	15.357	23.6625	25.0729	20.5298	18.6741	23.7323	22.3687	21.8127	20.5326	20.309	20.0535	22.5904
P11362-21	Isoform 21 of Fibroblast growth factor receptor 1	19.2253	19.3088	19.8186	20.0216	20.0101	20.9678	20.7892	19.2828	17.9898	19.3436	20.5492	24.16	20.9508	18.4627	20.1733	19.3391	18.6736	20.5891	21.9153	19.2314	20.5055	20.6196	21.3912	20.3917	19.0506	17.9721	19.9608	19.9117	20.9878	18.9737	20.1264	17.6471	24.3242	18.8109	21.186	19.6187	22.0456	21.0491	19.4382	20.7927	21.8475	21.5246	20.2594	22.3053	20.8072	21.1971	18.3258	20.1943
Q6UY14-3	Isoform 3 of ADAMTS-like protein 4	19.0131	20.0102	19.5577	21.9119	20.4522	22.6067	16.5947	18.8878	19.9662	21.7098	22.0179	20.6312	19.1052	22.1275	21.6389	13.226	20.5233	21.1151	21.7638	20.4745	20.4668	20.2519	20.1434	18.0604	20.9402	18.3868	22.104	21.751	21.8336	21.4694	22.1923	21.3097	17.6531	20.4953	21.9539	22.4388	22.5099	20.8005	20.5741	23.1092	21.2777	22.738	21.174	18.9882	18.1925	20.242	19.8714	20.9756
O00468-3	Isoform 3 of Agrin	25.258	23.6805	27.6036	23.9604	20.7878	25.2058	23.2694	26.027	24.4274	24.6924	23.6607	27.7681	23.0005	24.24	26.0946	22.7535	25.5224	24.6647	25.7836	25.1966	24.9387	25.1079	20.0285	22.8583	24.5551	25.2417	21.5872	24.4055	22.4297	25.4345	25.2915	23.349	28.4642	24.5629	23.0117	23.073	22.5889	25.6073	25.9137	20.6579	24.7013	23.4986	25.0951	28.4958	23.306	19.0744	26.5231	22.5173
Q9BY67-3	Isoform 3 of Cell adhesion molecule 1	21.7001	22.5326	22.205	23.2741	21.0236	24.1724	17.495	22.9483	22.5798	22.2793	22.7405	21.9597	22.7389	22.5604	22.2466	22.9551	23.3251	20.2684	21.3448	23.1411	22.7402	23.3938	21.8688	22.8563	22.9238	23.6759	22.1122	21.6677	23.2038	23.189	23.0082	21.2741	26.2103	21.7297	22.5965	20.7871	21.3592	22.9861	23.6875	20.9387	23.7594	23.356	23.1711	22.3368	22.1526	21.8901	22.3014	22.0236
Q13421-2	Isoform 3 of Mesothelin	20.4823	19.6804	22.7071	20.4939	23.532	20.5991	20.6029	23.6946	21.129	19.1573	23.3639	22.0874	18.9082	20.0194	19.1746	20.3423	20.9553	20.0357	22.0676	20.4102	18.5563	22.5262	22.4084	20.3395	20.4087	17.7804	19.3213	20.2327	21.2362	17.7645	20.2278	19.0941	18.7996	20.7134	23.091	19.3249	18.827	21.5827	22.6625	22.4437	15.8656	23.6936	21.8061	23.0553	20.5152	21.7479	23.3669	22.1898
P05155-3	Isoform 3 of Plasma protease C1 inhibitor	23.4233	22.2872	25.9068	25.6235	23.037	23.1539	21.2426	24.2728	23.8639	22.7236	23.8849	25.8973	21.0915	23.6017	23.5742	25.4964	22.8338	21.2418	22.926	22.7448	22.3838	23.2335	23.3712	20.8762	23.3064	24.0037	21.5641	21.1273	21.7374	20.905	23.277	22.9029	25.8709	25.8468	21.8832	23.9423	23.8495	25.4432	26.893	23.4219	22.5401	24.8216	24.7236	25.5281	24.0525	23.4157	26.0674	24.7829
Q9HCN6-3	Isoform 3 of Platelet glycoprotein VI	19.9724	16.4159	20.6213	21.5576	21.2144	21.5768	23.5434	21.7909	19.565	21.9962	20.4784	22.4011	23.3593	19.4809	20.9703	21.4375	23.7816	20.2112	20.8559	18.7883	20.51	22.7231	21.3506	23.5086	22.0905	22.8959	20.7842	20.9619	20.6275	20.4571	19.6384	22.5622	21.9681	21.4879	21.3481	18.9272	20.9862	21.3733	22.7827	16.1902	21.6798	19.6081	19.9299	20.3468	19.2197	21.3091	20.5431	20.3905
P02774-3	Isoform 3 of Vitamin D-binding protein	25.3792	21.3739	28.091	24.9389	21.0942	24.924	22.1966	23.4146	22.7761	22.1412	23.7877	26.6204	22.8517	23.5508	19.8712	24.6165	23.7032	20.9245	22.6796	25.0883	23.8728	25.1206	24.4169	22.4953	22.2807	19.5346	23.8503	22.5064	21.7064	22.7208	25.5462	22.9653	28.4719	27.0511	23.6489	22.9802	25.5861	25.6414	26.3476	24.3866	22.3467	25.5217	23.7847	27.9853	25.495	24.7145	27.1893	23.5159
Q9ULB1-3	Isoform 3a of Neurexin-1	15.5335	19.9775	16.3036	18.1921	20.8789	20.3245	17.4187	19.1993	21.5987	18.6384	20.0301	18.7917	18.4827	17.2928	22.5654	18.7831	20.9854	19.7437	16.9977	17.6931	20.1332	19.3354	16.9361	20.7803	17.3054	21.7091	22.3788	21.107	20.8557	19.4593	22.1828	19.8415	18.8785	21.0823	18.1649	20.4415	19.2896	18.2581	18.0343	15.6313	17.7702	20.4655	16.908	14.6026	17.9647	17.5277	19.8005	20.8674
P36896-4	Isoform 4 of Activin receptor type-1B	22.0369	20.2978	22.3298	21.4174	18.2574	17.8683	21.9224	23.4828	19.7233	22.5125	20.5723	22.3989	24.6795	23.0918	21.9248	21.5977	22.4406	24.6038	20.5985	21.9545	24.7464	23.7131	20.5796	22.6926	22.2228	23.3481	20.0526	18.6361	21.6791	20.4043	22.5335	18.7103	18.053	22.2926	21.0779	21.6291	20.2869	23.344	22.2484	22.0646	20.3891	22.5151	22.4252	21.2771	21.4735	21.3992	19.6676	21.7805
P55290-4	Isoform 4 of Cadherin-13	25.0874	24.1405	23.7473	25.5666	24.7149	26.658	27.0811	27.8831	22.1837	26.1664	25.4996	25.6219	27.0263	26.6881	23.9829	24.6629	25.7125	26.0673	25.6062	26.698	26.7088	26.0989	24.2711	25.3395	26.0736	25.9133	25.3304	28.2481	24.7145	23.1484	26.3162	23.331	23.9093	24.3365	25.1623	26.3241	24.6641	24.4431	26.212	24.8349	25.8732	26.0955	25.4877	24.7787	24.7105	24.9406	26.5192	27.0224
Q14766-4	Isoform 4 of Latent-transforming growth factor beta-binding protein 1	20.8253	18.3361	22.0664	19.9121	20.5843	23.5387	20.964	23.2337	18.5715	20.6403	22.5406	19.0449	20.9996	21.5118	19.9576	19.5647	24.3109	22.6731	24.0674	21.8338	21.2144	23.5181	23.64	21.7831	21.7693	25.3087	20.4826	19.7669	20.4821	23.639	21.7796	18.0378	12.5842	20.348	22.0508	20.6343	20.5421	20.4066	21.6378	21.0587	19.4784	21.4549	20.1686	23.2449	22.2761	21.6614	17.652	22.2145
Q14982-4	Isoform 4 of Opioid-binding protein/cell adhesion molecule	21.2268	22.625	20.1651	21.7133	21.7859	22.1555	22.2444	22.079	22.7967	20.512	21.4386	21.7319	21.7563	19.3351	18.1877	21.5617	22.4745	22.4663	22.6367	22.0083	21.425	22.3846	20.1714	20.8635	21.9925	22.5235	20.9434	22.0407	22.2967	20.5203	22.7349	20.3597	20.9977	22.9931	21.1401	21.1378	23.0195	21.2488	21.0396	19.8558	21.424	21.4541	21.5049	19.7075	20.0055	22.8527	21.2413	21.8004
Q13228-4	Isoform 4 of Selenium-binding protein 1	22.557	21.5038	21.0085	20.2193	20.166	20.427	20.4934	22.0229	21.9413	18.4302	20.7648	19.9374	20.1869	19.0338	23.8034	21.8208	20.0749	21.1029	20.7254	19.4758	21.1953	20.8166	19.019	23.0845	21.4191	19.6081	20.0969	21.4784	21.1894	21.7158	20.7087	20.8676	21.6064	21.5669	21.603	21.7715	21.8882	22.9619	22.3457	19.9019	17.8503	21.4984	21.2885	23.1526	20.9257	20.199	24.0942	21.5103
P07108-5	Isoform 5 of Acyl-CoA-binding protein	23.2291	22.2502	21.7099	23.1011	23.0984	23.4472	21.9579	20.8854	23.0891	22.937	24.2842	21.8646	23.1834	22.7428	20.3358	23.9191	23.0122	21.5442	23.7092	23.7752	21.8975	22.1527	24.0957	21.7283	20.2226	23.0931	22.4901	24.1175	23.9496	22.3599	22.3575	22.3148	22.2586	23.884	25.2756	21.3614	24.3821	22.2942	22.6866	24.1691	22.1653	22.5941	22.8968	20.5891	26.0616	23.151	21.8115	22.1511
P10451-5	Isoform 5 ofteopontin	25.7022	24.3364	19.4749	24.8744	21.7699	23.9232	18.5933	24.0945	23.5829	25.2029	24.1418	25.0054	22.5181	24.9276	20.584	22.0826	21.6162	24.1143	22.53	24.6099	23.8863	22.2142	22.942	22.6539	24.6076	22.7408	23.8765	23.8389	22.104	22.0665	23.338	21.7857	17.0064	24.4213	24.4818	25.9525	25.7492	24.7225	25.1791	22.1106	23.784	25.2372	25.4137	22.2829	25.7788	20.9515	23.1099	24.1112
P07911-5	Isoform 5 of Uromodulin	30.5598	31.8143	29.9936	31.5033	32.6486	31.6765	33.033	31.4475	32.8211	30.553	32.1421	30.1571	32.6231	32.1414	34.29	32.9499	32.3463	32.0429	31.5494	31.1912	31.8617	30.5097	31.8459	32.6836	32.2064	32.9926	32.2136	31.6453	33.3271	32.6046	32.7582	33.2147	25.4724	30.2781	32.4938	31.5033	33.2073	29.3478	31.7974	32.5269	32.782	32.8138	31.7681	26.462	31.6379	34.6197	28.4685	30.2237
P20810-6	Isoform 6 of Calpastatin	17.5485	18.197	16.3874	18.7692	18.21	19.9557	19.7905	20.1542	14.3397	18.9727	20.8732	19.8453	17.233	17.963	18.0243	17.2139	18.3345	17.48	18.4179	15.9395	20.4794	17.4526	19.391	13.3478	17.8137	18.7541	19.3232	17.6107	12.7545	19.6974	18.58	17.0811	17.042	19.4703	24.4144	19.5221	19.7312	19.7309	19.6339	21.1129	18.8952	18.2502	17.6856	14.6316	17.7005	21.1007	15.1908	18.0372
Q8TDQ1-6	Isoform 6 of CMRF35-like molecule 1	19.5171	18.6409	17.3667	19.9961	19.7585	17.0942	20.3855	21.7634	19.0441	17.24	23.1809	19.721	16.41	20.9518	23.1226	21.6981	21.9986	21.6478	21.6935	21.0708	19.8002	19.151	19.9655	21.5897	20.0518	19.7088	21.1409	19.2771	20.0318	22.5043	18.1961	20.387	16.7625	17.3278	19.5394	22.6707	21.5154	19.319	20.2647	17.3384	19.1776	20.044	19.727	19.9148	20.335	18.8929	16.8409	21.2191
Q9UGM3-6	Isoform 6 of Deleted in malignant brain tumors 1 protein	22.0798	21.4253	18.6519	21.0484	22.618	22.5357	18.8278	20.2515	18.1264	20.7755	21.9588	20.5875	24.149	18.8268	21.9299	17.7172	24.6199	23.3004	24.2606	21.7081	21.9238	21.6941	24.3669	23.8093	22.0447	21.1162	22.8537	22.9315	23.5976	23.5831	20.5201	20.0717	18.997	20.565	22.4674	22.8698	23.5643	21.3428	19.539	23.6563	24.3108	20.9657	19.9478	14.6842	21.5103	24.559	21.3574	21.9626
P08174-7	Isoform 7 of Complement decay-accelerating factor	23.753	23.8542	23.3605	23.3595	24.3581	23.3728	22.6156	25.6529	24.4677	24.5755	25.3594	23.6058	23.8564	25.043	24.7214	23.1634	26.117	25.681	24.4271	24.6405	24.3913	25.2808	23.3644	25.5123	25.3092	26.0514	24.5713	24.6421	23.9709	25.1096	24.7633	24.3054	21.9068	23.6654	24.3422	23.2427	24.1412	23.4679	25.7947	25.5136	26.2513	25.2444	23.7308	25.013	25.7523	22.2376	20.9009	24.3714
Q8IYS5-7	Isoform 7 ofteoclast-associated immunoglobulin-like receptor	20.8106	18.9938	21.1269	21.9223	19.3426	21.1593	17.2201	21.6065	20.6222	18.3646	18.8911	21.4831	16.389	20.5301	18.1359	21.4162	22.331	22.613	21.7293	22.1984	20.2974	20.494	15.6413	17.944	21.5523	18.3745	20.3724	21.5463	20.2461	19.8433	22.1133	20.088	19.6573	21.8092	16.4789	18.7553	21.6493	20.3999	22.4571	19.3598	18.8325	22.2614	19.8766	20.1076	18.7234	20.6649	20.6795	18.7536
O75369-8	Isoform 8 of Filamin-B	20.8237	21.6878	17.1627	19.7766	21.5977	19.8569	17.1967	21.5325	19.7745	19.9794	20.7669	17.6548	21.2451	21.3962	23.0816	19.4176	22.2894	20.7882	21.4457	21.0373	17.9785	21.6537	20.3822	22.5013	19.535	18.3759	20.5163	19.3714	19.6228	21.9016	20.308	21.3224	17.9311	20.7694	22.1261	20.6936	23.0913	19.2799	20.8705	22.3657	21.0049	19.2774	18.5982	19.2977	21.3405	21.9935	20.3079	20.1478
P23142-4	Isoform C of Fibulin-1	19.781	18.3301	21.8202	21.2314	17.8783	20.1084	15.0429	22.6405	17.0206	21.1019	21.0031	18.7123	22.037	20.8077	20.5469	23.0481	18.833	18.0351	19.1458	21.8792	19.8018	22.8424	22.8322	17.4517	21.9356	20.6974	19.9721	20.6429	19.548	18.9769	21.84	18.302	20.614	21.2241	19.8645	18.8232	21.2613	21.1241	21.9959	18.8093	17.5737	21.8241	19.4421	19.8883	21.414	22.2833	19.5375	20.3186
P13473-3	Isoform LAMP-2C of Lysosome-associated membrane glycoprotein 2	25.0467	24.14	24.16	22.6948	25.2878	21.9473	24.753	22.4821	24.4616	23.5871	24.0291	21.332	21.2323	24.2044	25.0503	22.5114	24.8384	23.868	22.798	23.6869	25.18	23.1613	25.0975	23.9179	24.182	24.9226	25.1465	23.0403	21.0971	23.3885	23.6043	23.171	21.3061	24.1912	24.6979	24.0792	25.4461	23.2467	23.6727	24.9942	25.9969	23.4855	24.6567	22.5233	25.9007	24.9573	21.6157	24.6713
P01042-2	Isoform LMW of Kininogen-1	26.8943	25.0398	28.229	29.7446	26.1748	27.5854	25.8256	28.3835	25.5368	27.056	26.4076	28.3925	25.8075	27.9761	24.0571	28.4792	25.037	27.0571	25.723	25.7114	26.8736	28.6914	24.9153	27.2279	28.0282	26.056	26.6747	30.2189	26.4562	23.7635	28.1374	25.033	27.2173	29.07	26.3922	28.1279	26.3056	29.1378	30.0825	27.8659	26.4657	29.5259	28.3519	28.9963	26.2475	25.3915	27.8026	26.9977
Q9NQ38-3	Isoform long of Serine protease inhibitor Kazal-type 5	19.4127	22.6846	19.4869	20.0991	22.5049	19.4147	23.4887	22.3694	22.7862	21.4584	20.8751	21.6884	21.0118	22.9623	24.3729	19.8298	23.4403	22.7492	22.1585	22.1588	20.7475	21.7211	22.3434	24.9238	20.2242	20.8468	22.052	21.972	22.2333	23.998	21.6456	23.7232	18.1798	21.6118	22.3719	19.3931	20.2058	18.1664	22.4931	22.7708	19.3744	22.4814	19.7978	14.7236	19.8412	22.5979	21.2413	21.8807
Q9Y624	Junctional adhesion molecule A	21.37	20.6624	19.9066	20.8233	21.1924	21.8229	20.2248	21.8112	18.5717	21.2938	20.9215	22.229	19.9066	21.7118	21.715	19.0675	21.7089	21.9516	22.7992	21.9159	21.3196	21.5945	21.5407	21.9119	21.2283	20.5906	19.4414	20.6209	21.2973	20.8205	21.3972	19.2658	20.7315	21.9792	21.7926	21.1081	21.698	22.3164	19.6267	22.2186	21.2004	20.9787	21.3159	21.1899	21.5181	20.407	19.3641	22.3706
P06870	Kallikrein-1	24.4661	23.7046	23.6959	26.3446	22.0678	25.6831	22.4831	25.2531	27.0994	23.6873	24.9663	24.5401	24.2859	22.8315	22.4995	25.4971	24.4069	24.4167	23.4447	25.3318	27.8075	25.7914	26.1993	23.1169	23.0561	26.2823	23.8955	25.2274	22.8112	25.103	25.2297	26.2016	20.9115	25.5251	24.3111	23.0113	22.917	22.4872	25.1784	22.3039	22.2158	24.5069	25.0134	24.4017	23.7807	22.4415	21.2681	23.7106
Q9UKR3	Kallikrein-13	19.2015	17.7982	17.9741	23.6239	18.7865	19.6527	15.2695	17.2262	17.908	21.062	14.5504	18.4647	17.6307	19.5087	18.1883	18.8049	20.2005	21.4419	17.0673	21.1694	20.5132	18.5441	21.4782	18.8654	17.9707	21.8313	16.0706	18.2069	22.0741	20.5421	20.1561	16.857	19.9134	20.5085	18.3785	17.354	16.3366	17.4588	18.5578	19.4455	15.8796	18.2439	14.8333	13.3067	12.379	14.87	18.3402	20.1719
P29622	Kallistatin	20.6129	18.4414	21.7327	18.3377	19.5347	17.4139	24.4185	22.9769	16.728	15.1744	19.7521	18.7908	22.5394	19.2392	26.6434	19.4017	17.0318	15.727	19.4125	19.0986	24.6838	17.8463	17.1654	26.0291	17.675	18.8508	15.7871	19.7183	20.3594	17.9921	16.4674	18.6787	21.2026	21.4293	18.9537	20.0828	20.1819	20.5595	18.0373	20.9294	18.329	15.7626	19.5608	19.9996	16.6771	18.9727	18.5921	20.6775
O43278	Kunitz-type protease inhibitor 1	19.7719	19.8699	20.285	20.9518	19.186	20.7083	21.6143	19.9368	20.0756	21.5728	19.118	20.6313	19.8621	22.3701	22.9558	19.2449	20.3143	18.5276	18.682	20.9157	21.1074	20.9821	17.1429	21.4725	20.6515	20.8939	19.6314	21.3903	19.6391	21.51	20.6893	19.9148	19.6334	21.2786	18.6745	18.9442	17.3371	20.3361	22.7251	20.0985	16.4054	20.9838	20.3429	20.4409	20.2034	21.0748	19.4592	21.2599
O43291	Kunitz-type protease inhibitor 2	23.5822	22.0164	21.3741	20.7732	23.2722	19.466	24.4107	22.9378	22.4216	23.2589	23.8037	21.9087	23.2609	23.1842	22.3123	21.2854	24.0921	23.3695	23.8359	22.7848	22.6689	22.5162	20.3881	23.2121	22.2815	21.6239	21.965	22.784	24.3391	23.5285	22.8927	21.8323	20.7963	23.6581	23.7699	23.4573	24.1715	22.6112	22.5239	25.9362	23.6576	23.1163	23.0863	21.2129	21.8019	23.0103	19.5408	23.0183
P02788	Lactotransferrin	22.1145	22.1937	22.1486	21.6586	21.3639	21.8239	21.6401	22.8011	24.6153	26.9237	22.1084	21.1815	21.991	23.356	24.432	22.696	23.31	23.1302	22.6334	23.4842	21.4554	21.8683	22.5918	21.8453	22.5038	19.7468	21.0034	22.6762	23.8837	23.4296	24.2197	22.3133	22.841	24.4286	22.2942	19.8209	22.4466	21.1108	23.4914	22.5372	22.4477	23.9425	21.1867	21.9677	27.0268	22.4872	20.1241	22.1268
Q14767	Latent-transforming growth factor beta-binding protein 2	19.4321	22.759	19.2987	21.2463	22.4406	20.6619	23.7048	23.6896	22.9117	21.3544	20.5133	21.7544	22.5015	22.8442	24.2401	21.3498	23.5227	23.716	18.5565	23.0295	22.6376	21.1946	19.3833	24.216	23.1322	19.8468	24.8603	22.4242	22.5445	24.3172	23.0117	21.7183	22.0273	21.0475	17.8939	21.274	21.0299	19.8501	22.8681	20.7921	16.9474	22.9607	20.693	17.9411	21.8331	20.9174	19.6988	21.3048
P02750	Leucine-rich alpha-2-glycoprotein	19.8131	23.3797	27.032	24.8669	22.3959	23.065	20.5611	28.8991	19.5686	21.7085	22.4164	28.9289	20.2773	24.418	22.4088	22.3728	23.9075	20.7026	23.3145	26.5464	23.2083	24.0718	17.2304	19.0904	26.8358	20.4207	23.1573	24.2676	21.6526	22.1226	23.4118	22.8221	27.1065	24.2148	21.7994	20.1681	22.664	24.0145	26.134	22.6769	22.0209	25.4757	21.6736	26.9528	20.3161	18.5577	25.5407	21.9564
Q6GTX8	Leukocyte-associated immunoglobulin-like receptor 1	25.0348	24.4198	23.2453	25.4497	25.0861	24.1575	26.3235	25.2321	23.6715	22.8545	23.7698	24.7004	25.1201	24.0405	26.5482	25.505	21.578	20.3266	24.7583	25.8861	24.8744	24.3626	23.7575	24.1742	25.6431	22.8595	23.6861	25.5304	21.1662	23.4986	25.3755	24.011	20.8651	24.6621	23.8831	23.2996	25.5614	24.3398	25.3849	23.3997	22.9822	24.8033	24.5344	20.6651	25.2922	26.4742	24.821	25.0245
P31025	Lipocalin-1	23.4668	19.1688	22.2286	19.7153	23.1325	24.7478	21.8665	23.6958	19.6331	19.3881	22.5483	22.1991	20.6806	21.5589	18.6366	19.6979	21.3022	16.9142	21.1405	22.4289	22.6174	22.2006	20.8512	20.4567	21.3817	18.9593	21.9919	20.3228	20.9549	17.6201	20.539	20.2695	20.9093	20.5147	20.175	22.1449	23.3249	23.1106	21.8468	22.7573	22.1275	22.7748	23.4707	20.9642	21.5433	20.1438	20.2315	23.062
P05451	Lithostathine-1-alpha	23.9538	25.7053	24.9549	22.3649	24.6764	27.3411	24.325	28.2575	26.147	28.1288	27.4963	25.1541	23.9686	28.5811	26.3661	25.0572	28.3614	27.8388	29.5085	28.755	25.9015	26.171	28.2651	27.3296	27.3939	29.2947	26.2617	24.4188	25.5361	28.2729	26.9335	26.9307	24.0081	23.9645	27.6001	23.6233	26.3114	26.9297	27.3896	26.8871	26.6047	28.4348	22.2101	26.7936	26.9226	25.968	24.1319	26.0305
P48304	Lithostathine-1-beta	21.4475	20.3252	17.7015	19.4744	15.6147	22.966	19.7933	23.5332	21.0262	22.5122	20.1336	21.6866	19.1298	23.9549	23.2827	18.6323	21.782	18.335	24.4858	22.3862	19.3418	17.275	17.824	22.7574	19.0736	17.8478	18.9873	22.0791	18.9894	19.6833	17.4024	18.814	19.4379	19.9654	21.5741	20.3915	20.6394	21.3572	19.2944	20.4785	19.1293	22.6302	14.3542	13.8385	17.1901	18.8174	20.198	16.6823
Q969E1	Liver-expressed antimicrobial peptide 2	24.4832	26.1553	23.0791	24.4813	24.61	20.3839	25.7457	25.1431	26.671	23.3052	25.5109	24.02	23.2937	23.4436	26.6679	22.8012	26.2486	25.4765	23.7673	27.457	26.4711	25.3021	21.1114	26.5286	24.9723	23.1527	25.5095	25.9055	26.257	27.7559	25.9059	26.3987	19.5169	23.4285	23.892	23.2178	23.0384	24.3801	25.3163	25.4328	24.6213	23.559	22.4961	19.4526	25.209	25.528	19.9478	25.2421
P08637	Low affinity immunoglobulin gamma Fc region receptor III-A	22.0279	21.2137	21.7266	21.7409	21.5683	24.5699	21.3958	23.959	22.5877	18.4781	22.8571	23.6845	22.4763	22.5388	20.6176	23.574	20.0678	20.4258	22.4618	24.4907	21.7933	24.0425	22.6282	21.632	23.8076	23.6045	22.0066	21.6192	22.5957	21.047	22.179	20.02	23.2141	22.0538	22.2335	21.2552	23.1027	21.4151	22.3393	21.6059	22.4865	23.9387	23.5921	24.3393	23.9406	22.8515	22.7959	22.3556
O75015	Low affinity immunoglobulin gamma Fc region receptor III-B	19.3938	20.2761	20.0406	20.6075	19.6514	22.8552	17.3417	22.1432	20.7092	16.2767	20.4136	21.9326	19.8981	18.7933	19.7543	20.5272	18.8387	19.9981	17.6255	21.2729	18.5858	21.6457	21.1363	19.7911	20.8254	17.3364	19.8373	17.4693	19.9388	20.7318	19.2794	17.2207	20.5253	18.3657	19.0567	18.8089	21.3681	20.96	20.6952	20.4672	18.0341	20.0914	19.6493	18.9465	23.4365	19.6094	21.307	20.2497
P98164	Low-density lipoprotein receptor-related protein 2	22.3157	27.5228	25.5559	25.5292	23.3869	23.5376	25.5609	24.8527	25.5575	23.704	23.2092	25.2981	21.8528	24.6067	23.9072	22.9599	24.5002	23.7282	23.9754	23.5667	23.4347	23.2725	22.2442	22.9574	23.9864	28.2497	21.9906	23.2504	23.8433	22.2666	23.1342	25.0181	24.0862	27.0849	22.6385	23.6543	23.6042	24.5602	25.3334	23.25	24.0196	24.3097	23.6751	23.0164	22.4706	21.65	24.2763	23.7765
P51884	Lumican	19.6385	17.6976	23.2423	23.4779	18.4859	23.4273	20.318	25.7909	20.1572	19.3454	20.9889	24.8118	19.1852	18.6538	19.5691	19.3373	19.6703	18.6808	21.5071	22.6	19.1026	24.8123	18.6412	22.2542	24.4504	19.1379	20.9268	24.3622	19.5749	19.0039	19.9423	18.3502	22.5701	21.9155	18.7001	19.5062	20.198	21.3658	24.7387	20.9052	19.2432	23.2651	18.8966	22.6492	20.1487	21.8202	25.0484	20.8517
Q9BZG9	Ly-6/neurotoxin-like protein 1	22.8865	21.4579	23.5587	24.4242	21.7212	25.0383	25.3503	25.0666	18.5914	24.3451	22.1383	23.4517	24.8887	22.5923	22.2096	24.0061	21.421	21.0414	22.9143	24.3433	24.4654	25.3128	23.0381	21.8286	23.9629	25.468	22.4115	25.9671	19.7699	19.2119	25.0826	22.3559	24.5803	23.7919	21.9687	22.8617	22.5546	24.298	24.9411	23.9982	22.5008	22.9981	23.0841	19.498	22.3221	24.6886	24.2983	24.6766
Q9Y5Y7	Lymphatic vessel endothelial hyaluronic acid receptor 1	25.8475	24.6141	25.8101	24.2963	25.4514	26.2533	25.2838	26.551	23.288	25.9369	28.0486	26.4751	26.2349	26.4889	26.95	22.6797	28.5351	27.5402	27.7204	25.9395	26.541	26.9011	26.5881	26.9673	26.4315	27.4166	26.612	26.1428	27.1277	26.7339	25.5478	26.1471	23.8089	24.4732	26.0596	25.9747	26.3312	27.6695	26.5214	25.2536	28.1862	26.1632	25.6254	26.0165	26.1008	23.5536	23.8173	26.4812
Q14210	Lymphocyte antigen 6D	19.5644	19.0327	16.5683	19.079	20.6257	20.0029	18.7528	23.7483	21.6022	20.7527	22.6724	19.8683	20.6584	20.2849	23.3472	19.5972	23.0549	22.1009	24.8737	21.8969	16.3008	20.405	19.2886	22.1304	20.805	20.2312	20.4248	17.6394	20.6604	22.568	20.0298	21.5029	14.1683	17.4352	21.1982	22.1706	18.0553	20.4435	18.5774	22.3844	19.9236	19.347	19.5077	23.1518	20.0409	18.357	21.0529	23.3514
P19256	Lymphocyte function-associated antigen 3	16.5816	19.9505	19.2786	16.3307	18.8622	18.597	17.6859	21.0501	17.8311	18.6624	19.3655	20.925	20.4221	18.7598	19.8689	19.4705	18.9379	17.6179	17.1312	19.8543	17.7444	19.9766	20.1651	18.9319	19.4612	18.8286	15.6713	20.4844	19.3293	18.1789	19.7297	18.8626	16.4906	17.9164	19.9985	17.0601	19.8983	20.0885	21.0864	19.4802	18.6829	20.4361	18.6673	17.9562	19.1926	17.7748	19.5272	18.732
P11117	Lysosomal acid phosphatase	19.6363	20.2729	23.214	23.0571	19.7661	19.266	24.7661	23.0817	20.4397	19.9704	19.7677	23.6549	19.748	21.0447	23.1864	20.5943	22.0972	20.792	19.9263	20.7785	20.2008	23.7081	21.2546	21.4293	21.1476	20.688	19.6503	21.5769	18.6096	21.0506	20.8159	22.2327	19.0971	25.607	17.8043	15.8267	20.997	18.2788	20.5807	19.8366	20.5792	17.4303	19.5032	18.9403	19.5562	15.9727	23.4276	20.3854
P10253	Lysosomal alpha-glucosidase	26.0617	24.76	25.6576	25.9518	24.1122	25.0405	26.9368	26.5272	25.6663	23.1891	27.2074	26.7854	25.2253	24.273	25.5148	24.5191	24.1221	23.8888	25.2789	23.5528	24.5187	25.9338	24.8401	23.8447	26.386	25.6401	26.5088	23.8093	23.5814	23.4512	22.2889	22.54	25.4891	27.6571	24.4214	26.0007	25.469	24.4984	24.2257	26.556	23.7101	24.2319	25.2855	24.5779	24.3336	23.2363	26.521	25.5556
P10619	Lysosomal protective protein	25.4706	22.1228	23.1889	23.3103	25.4626	23.111	23.0849	21.9483	22.3766	21.4238	24.3673	23.448	21.8077	22.5026	22.6787	23.8055	23.7498	19.1036	24.0064	22.6391	21.8619	21.3303	24.2968	20.5607	22.0751	21.9327	23.164	21.2799	20.4213	23.1398	21.9066	22.4008	22.5322	25.0857	25.343	23.9026	25.9296	23.5323	23.4294	25.289	23.6897	24.9446	24.5856	24.3634	25.0714	24.6082	26.1702	23.5404
P42785	Lysosomal Pro-X carboxypeptidase	20.0901	20.7734	22.5032	23.5094	20.042	19.1676	18.0348	20.1988	22.0749	19.8146	22.2406	21.2275	19.2578	20.6787	22.2199	20.4546	22.1059	20.6378	20.6226	20.9216	21.5573	22.4132	18.4742	21.4144	26.6977	18.4354	18.8862	16.1928	17.6514	22.3275	22.7632	20.6538	20.2944	23.8295	20.4562	18.0356	18.6214	20.1393	20.2472	14.1443	19.4518	21.24	20.6279	20.4266	23.9075	22.0277	22.1537	21.62
P11279	Lysosome-associated membrane glycoprotein 1	21.5294	20.3449	21.2949	20.894	22.823	20.8176	23.8752	21.3818	20.0088	21.8066	20.6929	21.2514	23.9869	23.3489	21.6694	19.8817	21.0718	21.0722	22.341	22.0764	20.9521	20.5676	21.0997	22.1673	22.2202	22.0348	21.9159	20.199	26.4005	19.4688	21.4736	22.5244	20.3831	21.7636	21.0879	21.3434	21.8934	21.8316	21.8136	23.9591	21.4965	20.4201	20.9441	19.4602	22.4671	20.5612	20.3002	22.0138
P04156	Major prion protein	21.0391	20.4346	19.526	20.362	20.8339	18.7351	23.7082	24.3235	20.482	21.3942	22.1334	22.3096	21.9487	22.4788	18.208	23.1996	21.4878	21.642	21.7812	22.3469	23.9953	22.1645	22.6253	20.8349	22.9034	21.8053	18.4369	23.8965	20.7776	17.3224	24.1166	20.8294	21.6276	20.7528	20.6492	20.1875	20.3461	22.5721	23.6268	20.1145	22.3582	22.8721	21.8637	21.2984	20.48	21.076	20.9033	21.5761
O43451	Maltase-glucoamylase, intestinal	23.6847	23.2172	25.2874	22.5841	22.8363	25.6743	24.5502	24.2866	22.7838	21.5517	24.9945	24.6953	22.8924	23.5011	23.6213	24.1009	21.4749	21.1406	23.4	25.1326	25.4114	22.4931	23.9605	23.462	23.5488	24.532	26.2613	23.9946	25.9046	22.7454	23.6812	24.4979	24.2575	26.0851	22.8827	24.2906	22.4486	24.0233	24.0865	21.4292	23.6261	23.0882	25.3003	24.7785	25.3157	21.3956	26.5478	23.6964
O00187	Mannan-binding lectin serine protease 2	24.7663	22.1103	25.6574	28.7894	24.3095	28.5604	21.357	27.9649	23.7773	24.5875	25.4728	26.3184	22.8227	24.8793	26.3844	25.7904	25.2679	23.6514	25.7778	28.699	25.4194	28.2344	24.3136	24.4837	27.4827	27.1612	24.8489	27.9025	21.2164	22.6141	28.1145	25.1699	25.3752	24.8758	24.1417	24.8587	25.9469	24.7215	27.2526	25.7137	24.261	26.4294	25.9553	21.4077	23.7701	25.1743	26.3788	26.4987
P33908	Mannosyl-oligosaccharide 1,2-alpha-mannosidase IA	20.1943	21.8308	17.8543	22.2393	21.2969	21.2803	20.1633	21.6626	21.313	20.2072	20.4897	18.4885	20.9972	20.2507	22.6547	23.2885	21.8642	21.6161	21.7827	21.5078	17.2347	20.2483	22.9218	23.5628	20.8538	21.7042	20.2072	20.7563	21.4002	21.9312	21.2766	21.5704	26.841	20.9275	21.0772	19.1375	21.4716	20.3088	19.3755	21.5811	21.4276	20.9217	20.4656	26.3922	21.1205	22.5982	20.1372	19.402
P09237	Matrilysin	17.0512	20.9266	21.2604	20.2105	18.1236	20.3466	18.8204	15.6948	20.8372	18.8207	15.482	20.7153	17.1699	20.7451	19.5254	17.1508	18.5647	18.9295	16.5663	20.5359	20.5366	17.3494	16.9554	19.0104	18.8373	18.5793	18.4941	18.3799	20.1886	18.7204	19.2802	17.7161	18.9111	19.7687	15.9965	18.7997	18.8268	17.2959	20.3245	17.13	19.1566	15.8309	19.177	15.9983	16.3716	22.1504	19.2403	17.258
P14780	Matrix metalloproteinase-9	17.0671	20.089	18.4465	19.8964	20.9672	19.7274	20.7414	20.8467	22.0082	19.1423	22.1451	17.3212	16.24	19.7294	22.8069	17.6065	21.1226	22.1897	22.3218	21.2477	16.1762	18.9464	23.9983	22.0819	21.2886	18.0715	20.5674	22.2588	17.4412	22.1119	22.6677	18.4362	21.1234	20.6455	21.4403	19.3996	21.667	18.2428	19.8374	21.5241	21.8711	21.7889	20.416	19.2507	23.2996	22.353	17.5787	20.1788
P08571	Monocyte differentiation antigen CD14	20.7433	20.2286	26.3366	24.6696	19.497	22.751	18.2388	25.849	21.6508	20.2157	23.0343	26.2289	20.4137	22.1718	21.9785	23.9034	21.7202	20.7736	22.9718	21.3712	18.2271	26.1387	18.5286	23.8844	22.2205	22.3866	17.9386	18.5399	21.9906	22.3322	21.3142	18.7175	25.2926	20.7895	17.7244	18.2028	20.6031	23.8136	24.8842	21.7186	23.9579	23.2078	19.9021	25.2039	18.5108	18.4186	24.3938	18.5282
Q6W4X9	Mucin-6	20.9422	19.4296	25.7119	19.9056	16.92	22.3025	21.1912	22.4196	19.5788	27.419	19.9706	25.5069	17.0769	19.4792	22.203	21.0266	20.4849	22.9522	21.5021	22.8544	20.004	21.2744	21.358	17.6915	17.8007	21.709	19.9005	19.1178	22.5987	17.308	18.4648	19.1473	21.509	21.0008	22.2873	19.6033	22.816	19.9413	21.8371	20.082	14.6223	23.9611	24.6081	22.0407	23.4361	21.4322	19.5797	19.9232
Q96DR8	Mucin-like protein 1	19.4104	21.4747	18.3619	19.6552	15.9167	18.2992	22.8861	24.3415	21.3079	20.8207	18.9472	21.8162	20.4608	21.9477	26.15	23.0925	24.1515	21.0443	20.3423	20.906	21.015	18.3756	16.0949	21.7225	19.8072	19.3672	18.5273	21.6722	23.7662	22.3257	21.621	22.1726	16.4826	20.7895	20.2102	18.4249	20.0093	19.0841	20.3613	19.7452	20.1591	17.6176	16.7852	20.8174	17.9828	18.7834	22.1693	18.2229
Q13201	Multimerin-1	21.5667	23.3112	16.496	22.8427	23.8701	22.9799	23.4631	23.8176	23.0899	22.5373	18.7843	22.5201	24.0108	23.5723	24.4004	20.7286	22.5396	22.7281	18.544	23.2835	22.9913	19.2864	18.9606	23.8298	23.2685	22.8097	24.6998	24.0675	19.5881	23.5927	23.2137	23.4523	18.955	22.3695	21.4092	21.5311	19.1205	20.6194	23.1074	20.9813	23.0266	23.7301	20.4566	21.4157	19.6824	19.9377	24.0019	23.0199
Q9H8L6	Multimerin-2	19.8603	19.1876	20.547	23.1962	21.7122	23.407	21.9374	20.795	17.1262	20.9011	22.6672	21.4665	20.6977	20.424	23.103	21.3685	22.6182	22.2937	20.2526	19.6852	21.8662	16.713	21.1412	22.4293	20.0409	20.0041	21.4257	21.5261	22.1387	20.9583	18.9554	18.8436	20.7559	20.262	20.2735	20.9088	20.0937	19.0396	21.4014	21.5369	20.9368	21.5748	20.4276	23.2088	19.6691	21.1792	23.051	21.2288
Q15746	Myosin light chain kinase, smooth muscle	20.9983	20.5792	17.2676	19.2152	21.602	20.9144	20.1267	20.9422	20.6909	19.0186	21.739	19.0773	20.4698	20.488	22.392	18.6337	21.8678	21.4903	21.5168	20.4243	18.5552	18.7585	20.3552	22.371	19.8669	21.4749	22.1615	23.5588	21.5772	22.334	15.574	20.9952	21.7406	20.0135	24.4731	22.0391	24.1498	20.8468	20.0415	22.2471	21.54	20.5533	20.1447	21.519	21.3725	23.844	20.9824	21.2832
P35579	Myosin-9	20.1882	23.3823	20.5689	18.9995	19.0082	18.3802	22.1845	20.7359	24.3832	21.0425	19.0605	21.9723	21.3503	22.8201	21.9074	16.9264	23.7485	22.2736	21.3846	23.4491	20.9358	19.6171	21.9947	24.3017	22.8409	21.9238	21.3294	20.7016	21.8817	22.3357	22.1397	24.9998	22.2191	18.8588	21.4226	19.7644	21.7694	20.1799	21.0604	21.3754	24.386	18.8747	20.0191	21.7574	23.6286	22.4712	19.2306	19.7368
P15586	N-acetylglucosamine-6-sulfatase	21.8245	24.4587	23.854	23.568	21.7621	21.2968	24.9171	25.5809	23.0911	22.4007	23.2837	26.0922	23.8791	22.2787	23.8314	19.4882	22.2668	22.0111	23.3084	22.7545	20.8208	24.9509	18.8131	21.3255	23.6155	22.6435	22.846	18.4294	21.7736	21.4067	21.1045	22.265	22.9372	25.8483	22.2326	22.8912	20.6138	23.4472	23.5551	18.5498	21.9849	21.1181	22.7088	23.5388	23.8686	19.4359	24.3564	22.4489
Q92692	Nectin-2	21.0136	24.3911	21.4195	24.1837	21.1113	24.3746	20.4204	24.2767	23.0733	20.4857	21.5214	23.0995	21.9586	22.7287	23.9909	22.6053	22.8029	22.3131	20.9875	22.4094	22.4663	20.4869	18.3283	21.7927	23.6276	22.9405	21.3668	24.4428	18.0175	22.6089	24.0505	24.3453	22.5251	25.4385	20.3163	22.249	22.7175	25.6698	27.7986	21.8136	22.2651	22.1608	20.9227	21.5859	21.5513	19.3776	24.3761	22.8296
Q96NY8	Nectin-4	20.6345	22.6869	18.3815	22.8679	18.8257	23.9294	18.3042	22.4827	22.6922	20.0738	20.4031	21.4045	18.3114	21.0196	21.0756	22.8689	22.4902	21.6397	19.2988	23.1047	20.4907	14.3748	18.5696	21.6483	21.1403	20.9992	17.7011	21.3087	20.0083	23.1394	23.3312	22.5466	20.4829	20.8845	20.553	21.5798	18.5869	19.6093	22.3793	19.4554	21.661	21.7403	20.7063	17.8969	21.7751	20.5577	22.1976	19.1653
Q92859	Neogenin	20.0201	17.2208	20.5474	19.955	20.3477	21.3711	19.6687	20.5878	18.2882	18.3048	21.4007	18.7206	20.5898	18.3236	17.5051	20.8427	19.7127	19.38	19.7158	19.2164	20.321	19.5172	21.838	20.0948	17.3347	18.5174	18.8881	20.2994	25.4854	19.5574	12.4305	22.8157	19.798	19.1506	20.3158	18.2625	18.393	20.3826	17.8403	21.7805	20.4039	20.0566	19.8563	19.5453	19.6272	20.344	20.608	21.4328
Q9UMX5	Neudesin	17.2506	20.7694	18.4341	20.7574	20.4619	20.9001	19.4761	20.6454	21.1465	19.8359	20.93	20.2798	18.5388	20.9578	22.1431	15.9319	22.1792	22.3932	21.8715	20.5514	21.6054	17.4144	17.7613	22.6179	20.2895	19.4393	21.8703	17.9684	18.4821	22.1592	21.3781	21.4597	19.2468	16.0267	21.6493	20.0485	20.6867	19.864	20.6923	18.1336	21.0954	19.9685	20.3285	19.8199	17.4559	18.3636	20.6162	20.5384
Q09666	Neuroblast differentiation-associated protein AHNAK	22.9476	22.2904	22.7605	23.1601	24.8278	24.3107	21.5955	21.6783	20.3069	22.9483	24.2903	23.9796	22.6953	22.7167	22.3326	23.9093	22.2062	21.597	24.1269	22.4994	21.2715	20.747	22.1092	22.7743	21.6893	22.0487	24.4705	25.0051	20.4588	23.0841	21.4088	21.7658	21.0786	22.5638	26.2816	23.0892	24.5495	23.1179	20.4974	25.4141	22.6258	23.7043	20.7179	22.4095	22.9426	26.439	22.0846	22.4947
Q9Y639	Neuroplastin	19.1415	18.268	17.9682	18.7913	19.0772	20.4499	20.4604	20.1517	18.2343	19.5538	19.7505	19.5178	19.8542	18.797	20.2629	19.3805	19.584	19.5742	19.0027	18.1088	19.6495	17.6078	15.8927	20.7769	18.7424	19.5328	19.994	20.2056	18.1172	20.7352	19.5786	20.3899	16.8925	19.6739	19.5836	18.0569	18.9702	17.3649	19.7463	19.4807	19.8607	19.9636	19.1081	18.6802	18.7162	18.2222	19.783	19.2783
O15240	Neurosecretory protein VGF	19.4213	21.1018	18.9749	19.3227	20.5238	20.9155	19.0592	21.124	20.8439	20.2416	20.962	19.3139	22.0143	18.0597	22.542	20.099	21.9525	20.9124	22.7119	19.7136	19.5344	20.6444	23.6627	22.4753	17.9458	20.4008	21.2829	21.8664	18.8489	23.0389	21.9652	19.4022	19.977	18.4952	21.6322	20.5457	19.8381	20.0171	19.0304	19.9923	18.9485	19.8251	17.0399	20.0401	19.2271	20.7218	23.0228	19.8783
P80188	Neutrophil gelatinase-associated lipocalin	24.4504	21.1173	19.2601	22.8957	24.2929	21.4918	25.1495	22.7215	23.1866	22.9427	24.1707	23.8717	20.4873	23.096	22.5024	22.7613	22.8247	21.7295	22.6744	24.1525	22.3384	19.9957	20.7635	22.3062	21.86	21.7874	23.2204	21.6796	21.101	21.7882	22.255	23.043	21.1102	20.0399	26.6998	21.7442	25.0207	24.7882	22.8022	24.4885	22.0681	24.2542	20.2782	18.9332	28.61	23.2117	20.5136	20.1511
Q5JS37	NHL repeat-containing protein 3	22.1516	22.4945	21.133	21.4539	20.2626	21.5113	16.7312	23.105	23.118	20.9206	21.1512	22.3598	19.9305	22.1837	22.9051	20.6264	23.1682	21.8553	17.6829	22.2674	23.1645	19.9351	20.9755	22.8383	23.1851	20.3211	20.9047	21.2041	22.6796	24.16	21.5019	23.139	21.0731	21.2661	19.9901	21.1682	23.712	22.8022	23.2618	21.3917	22.8651	20.0214	21.1264	20.957	22.8731	21.1037	21.6307	22.5866
P14543	Nidogen-1	22.2727	20.876	23.4588	23.6483	22.7948	25.3107	16.7022	25.5389	19.5446	21.4444	22.8689	24.0383	20.7546	22.7439	20.5728	23.0081	23.4691	23.1136	22.9213	24.7855	19.9194	21.1704	21.9215	22.7229	23.5169	20.6888	21.2261	21.1633	20.2269	21.2908	23.4745	20.1716	26.3366	22.9431	22.3258	23.1763	23.0583	22.999	23.3769	24.9407	22.7085	23.409	23.425	21.7221	21.7793	23.9953	24.2474	24.2261
P10153	Non-secretory ribonuclease	24.9312	25.8426	25.3674	23.8922	25.3421	24.8813	27.4853	26.4772	24.9342	25.9313	25.88	25.2149	25.2112	27.1503	26.3865	26.5933	26.2558	25.8619	25.5678	27.6757	27.3402	26.5046	25.588	27.109	27.5913	27.9459	24.4457	27.9566	22.1177	25.5731	27.2586	25.1546	23.8598	25.4234	26.9127	25.2733	27.5048	26.0242	26.719	26.1329	28.3309	25.2009	25.3303	23.1025	26.6201	25.3284	24.798	25.0992
P61970	Nuclear transport factor 2	18.4504	19.3153	19.7899	23.6524	20.3531	21.7974	20.0586	23.5417	21.753	19.9671	20.164	23.1251	19.7585	19.5808	23.0051	20.7203	22.4108	20.8454	19.5397	22.8571	20.1152	17.7251	14.0679	20.7518	22.0805	20.3678	20.0895	17.7346	18.6805	20.628	20.8053	20.6585	21.1968	19.7093	17.3399	20.6407	20.0034	18.2108	21.3008	20.8252	18.9889	19.9011	17.5178	16.9628	20.3659	19.9991	20.5984	21.8441
Q02818	Nucleobindin-1	18.2568	19.4001	20.8178	22.3595	19.3662	20.8734	18.5538	20.6422	19.4922	20.2819	20.762	22.1504	22.8261	21.744	18.892	20.7074	22.7487	18.6291	21.8797	21.5073	20.4355	17.2454	19.4444	22.4781	20.4041	19.4925	20.0048	20.1327	16.9246	20.9547	19.2494	19.6466	22.6598	21.6071	18.8277	18.1414	21.1186	20.9467	22.0597	19.461	27.4922	20.019	19.5599	18.6063	20.8996	21.0664	24.9375	19.0408
P10451	Osteopontin	27.5032	26.7382	27.0378	27.5172	28.3431	27.5082	23.2617	26.4982	26.4893	27.434	26.3664	27.541	27.9936	27.6082	24.7904	24.6593	25.5787	27.0259	25.7226	26.1963	27.2149	27.1468	27.4359	25.1181	27.2519	26.8238	26.472	28.3901	27.4217	26.5099	27.1884	24.9781	25.9061	26.2388	27.4701	27.7123	28.5658	28.02	28.1279	27.2494	25.9181	27.5746	27.8176	26.1162	27.9391	27.8672	27.9121	26.313
P04746	Pancreatic alpha-amylase	18.3284	19.0452	21.5608	24.3895	18.3701	26.1591	22.749	23.0786	22.8683	18.9639	21.6733	22.2002	21.7569	21.8251	19.4548	24.0248	21.6103	18.4291	18.0366	22.1462	22.8014	24.7694	18.1272	20.7403	23.4225	24.6408	21.6567	21.2521	22.5533	15.2578	22.3332	20.5723	23.7044	24.0022	19.4559	23.4623	21.777	19.2725	21.9565	19.4661	20.6944	21.9908	23.1231	16.0102	23.8568	17.4064	25.2509	15.3081
P55259	Pancreatic secretory granule membrane major glycoprotein GP2	20.85	22.7348	19.3965	22.2875	24.0065	23.4339	25.5988	24.96	23.835	23.3958	22.1884	20.7992	24.5404	22.9907	26.667	23.0829	25.1625	24.0853	25.5088	24.586	24.3994	21.1318	24.1973	25.4283	24.5408	23.1159	21.9678	24.5605	18.9092	25.4445	24.534	18.2338	22.7277	21.5286	23.4344	22.7465	22.6654	23.2595	22.1903	25.3592	25.0563	23.0595	20.7953	23.1602	23.7981	23.83	22.3874	22.6677
O95497	Pantetheinase	21.2372	21.5237	18.236	17.7886	20.4651	19.9978	17.6377	18.3014	22.7262	20.6887	21.3264	20.2005	18.5332	19.3014	20.1204	19.1422	19.6734	19.6148	19.7881	19.0429	19.9843	18.7834	21.5253	16.2009	20.9161	21.0886	20.3028	18.3418	18.8961	19.209	21.1416	19.4955	20.7299	19.5871	20.5852	18.7167	21.3925	19.482	20.6368	19.7373	19.9563	20.393	19.8002	18.1455	19.6515	19.922	19.9919	19.4845
Q9BXP8	Pappalysin-2	21.3216	23.4222	22.7675	23.0736	21.1501	23.3628	19.545	20.6358	22.0275	22.5205	24.201	23.8511	18.187	22.4444	21.558	22.3154	17.9067	19.5167	22.919	21.1847	19.1187	20.8216	22.8082	20.0549	21.9097	22.4613	22.0872	19.5087	19.5959	20.1906	20.4667	20.048	21.4693	26.3951	21.4817	19.7085	24.5555	23.498	22.1934	22.5648	19.2016	25.1198	25.7336	21.6479	21.6943	22.7367	23.5446	22.6375
P0DJD8	Pepsin A-3	25.435	21.5196	23.9211	24.3648	24.4289	24.3117	25.1221	26.2694	20.4129	23.2774	25.1909	24.9256	23.59	24.5997	22.522	24.5743	23.6173	22.1796	24.2146	24.0658	22.4738	26.8493	20.6127	23.2254	28.0011	24.4666	22.5245	20.33	18.9591	22.6625	23.2556	22.3818	19.3987	25.0054	24.2459	24.7198	24.7118	26.355	24.7943	25.9088	25.2895	27.4557	25.9244	19.5281	25.5542	24.397	26.6874	23.4345
Q6UXB8	Peptidase inhibitor 16	23.7701	23.6974	26.0962	24.349	22.6812	26.0499	22.3244	26.7822	24.2895	22.8052	24.4547	26.5704	23.6122	25.933	23.9758	24.4566	23.5335	22.5657	24.4617	26.0867	25.861	26.4321	22.8351	22.1239	26.1501	27.1728	23.8262	24.1399	21.363	22.0507	24.6852	23.7261	24.2652	22.2733	23.4484	23.6009	21.8414	26.7493	26.1072	21.8523	24.0086	25.9337	25.9915	25.162	25.0953	23.0381	26.7203	25.6007
O75594	Peptidoglycan recognition protein 1	20.8066	18.1942	23.9258	24.2934	18.8585	23.834	19.5292	24.6323	17.908	19.2778	22.4446	24.1239	20.695	21.8258	21.4504	25.7138	22.1838	19.702	22.8379	26.3333	24.6419	21.7566	20.1364	20.5788	24.4269	23.7078	19.2815	25.0163	20.7903	21.5574	24.6683	16.2752	17.9821	22.367	21.4476	19.3005	19.6887	19.6566	23.91	20.4944	21.3259	23.9264	22.7028	23.2292	21.6324	16.3276	22.8444	20.2211
Q06830	Peroxiredoxin-1	18.8824	19.042	20.4618	20.5186	18.7165	21.0068	16.6152	17.6644	17.1256	18.5111	20.6554	21.272	16.7403	19.1446	17.2962	20.1173	18.094	16.5838	20.5652	19.1786	19.4569	15.2172	18.0885	15.4885	17.6875	18.7643	16.5566	17.6001	19.6086	19.6587	20.3065	18.7219	18.5404	21.2162	24.0359	19.5195	21.335	22.2368	20.1718	23.9792	19.0842	20.3706	18.527	19.4258	20.2537	22.2838	18.7251	19.2889
P04180	Phosphatidylcholine-sterol acyltransferase	16.6393	21.6307	21.5861	22.1652	17.7486	22.419	20.7225	21.5359	22.2508	18.429	18.7097	21.3455	16.3532	19.4352	20.4989	19.7676	19.7358	19.2124	15.9626	21.8626	20.8153	20.8923	18.0983	17.466	19.4387	21.9386	15.601	16.6441	18.9558	19.1504	16.5593	25.599	19.4141	19.3011	15.8661	13.3791	19.5702	21.0763	20.9505	19.0799	20.2038	19.5889	17.8891	21.9485	22.9372	18.5237	22.6215	20.9766
P30086	Phosphatidylethanolamine-binding protein 1	20.294	19.232	21.8617	23.0096	18.6456	17.5471	18.3095	22.3325	20.853	19.4096	18.165	21.8777	17.6398	20.2098	21.7877	21.5678	19.6389	19.2188	16.0469	20.6602	20.3699	23.2833	18.4422	20.8757	22.8992	18.4658	18.4423	18.8891	19.7769	18.8611	19.0294	21.3614	20.6058	24.7468	20.0089	18.1121	19.2718	21.5037	21.968	21.1671	18.8503	18.7657	18.4907	21.5012	17.3621	19.2033	19.5887	17.151
Q96S96	Phosphatidylethanolamine-binding protein 4	19.2345	21.0205	21.0379	21.9835	21.6793	20.3182	20.9129	20.0982	21.4302	21.408	20.0147	21.3508	19.9765	19.205	21.6043	22.8918	21.0341	20.8224	21.7939	20.2171	19.1536	18.1292	20.4959	20.0822	22.6323	21.4979	17.2762	15.7366	19.6317	21.0473	20.8213	20.8226	20.548	21.5506	20.3099	21.251	20.6132	22.5652	20.8841	20.7887	18.3474	22.4091	21.6572	21.2456	20.686	20.3581	20.078	18.5565
Q96FE7	Phosphoinositide-3-kinase-interacting protein 1	26.884	24.4935	24.6165	25.7399	26.1764	24.8229	24.874	25.6359	24.992	25.1055	25.8809	24.653	22.5703	25.7112	23.9903	26.3415	25.265	26.2101	26.0244	25.764	26.7839	24.6795	27.9363	26.7359	24.9157	25.7009	24.8392	25.8	22.5201	24.8606	26.0503	24.0884	23.8901	25.9574	26.0532	25.5042	26.2343	23.8496	25.4938	27.2747	26.5062	25.2984	25.9015	25.306	26.8213	26.2372	23.7152	25.113
P05154	Plasma serine protease inhibitor	19.4988	16.2053	19.5004	22.1539	18.6565	20.6979	19.5833	21.5028	19.6624	20.4348	19.92	19.5776	21.2511	19.0111	20.9393	23.4235	19.4212	17.061	20.1167	18.7745	21.1845	19.6989	18.5057	23.641	18.9593	19.4178	16.2841	21.7208	19.9846	17.4305	16.4806	20.6601	24.0911	21.7981	21.4479	21.4127	19.4355	20.0959	20.6933	22.64	19.2697	22.3193	20.6267	18.9334	18.5855	18.4873	20.7735	18.3474
P16284	Platelet endothelial cell adhesion molecule	20.246	22.2754	18.768	19.7432	20.6753	20.4078	24.6183	23.4838	22.6478	23.0559	23.018	18.8166	21.3413	24.6121	21.405	19.6407	25.5951	20.4609	21.5605	25.1951	21.9257	23.5526	22.1333	19.9632	24.6272	21.1114	22.2245	22.7719	22.1283	25.3975	22.3193	25.9126	20.0079	20.3783	21.5265	19.7196	22.296	20.9686	19.7246	22.2671	23.9503	21.1062	20.8477	19.1652	21.7512	22.8317	19.1705	20.5112
P09619	Platelet-derived growth factor receptor beta	21.4	21.512	20.0241	21.5458	21.4511	22.7403	20.2067	22.7199	22.2258	20.417	21.5197	20.923	20.2213	21.5901	22.8994	20.4485	20.7462	19.7879	21.2819	22.7546	20.3987	21.5138	22.4457	21.8425	21.4971	22.1779	22.3458	20.8671	16.9927	22.0538	21.8108	21.5295	17.818	20.7933	21.0412	20.3568	22.9846	20.889	20.4321	20.5025	21.1664	21.9689	21.7418	22.9713	22.3011	20.4651	19.6993	21.3015
O00592	Podocalyxin	17.554	18.5423	20.4664	19.6832	19.81	19.0514	20.4301	21.0575	18.1262	21.3826	20.8703	21.95	20.7951	22.2229	19.8337	15.9819	20.6724	21.0402	19.1673	20.1408	22.0063	20.2324	18.5846	19.9466	21.4284	21.448	18.3421	20.3233	21.6269	20.3949	20.4859	17.4152	18.9241	20.639	19.83	21.9549	19.7848	20.9851	21.4124	20.7625	21.2552	22.5108	21.0635	19.1181	20.2817	19.5001	21.4121	20.5605
P15151	Poliovirus receptor	19.8676	25.8108	21.5005	23.763	15.5118	23.9286	20.8463	25.4304	27.3281	22.1563	21.5184	24.6915	22.7595	25.4269	26.3477	21.7932	24.9728	18.8404	20.5349	26.0904	24.9258	22.9372	17.4377	22.7941	25.9374	24.2222	20.2746	25.1047	22.075	25.8028	25.6873	26.4747	17.0862	19.0158	21.0611	20.7572	19.3088	22.7334	24.9455	22.826	22.041	24.218	20.8987	20.1524	18.9572	22.12	24.5643	23.318
P01833	Polymeric immunoglobulin receptor	23.5962	22.8312	25.1571	25.5521	21.256	22.4204	20.9797	26.4078	20.5971	21.124	23.719	26.1698	22.801	25.0698	23.0694	24.3497	22.7888	21.8731	22.2852	22.5622	21.0268	25.3451	21.9548	23.4123	25.9494	26.4743	22.9513	23.3597	25.8515	21.7729	26.1208	22.9633	24.1739	25.1626	22.3508	22.3144	22.3112	24.4529	25.1878	22.9795	23.2312	24.8745	24.6409	25.4065	24.8882	23.1389	25.5355	24.8633
P09668	Pro-cathepsin H	20.3334	21.0305	19.7201	22.0992	22.5997	20.4768	21.4753	22.9177	20.5123	21.9935	20.1609	22.6879	19.4976	20.4768	19.4342	17.9446	23.2528	22.0223	21.1041	19.1845	22.2784	19.7051	22.0626	21.5059	19.9151	22.0098	22.0215	21.7525	20.2519	19.5345	20.2656	20.7265	19.2016	22.8473	20.7289	22.8698	21.3796	22.2487	22.1654	21.3347	21.3794	21.0613	20.8514	21.592	20.2896	21.8523	23.5927	22.4593
Q15113	Procollagen C-endopeptidase enhancer 1	21.5282	20.6531	23.3629	21.9508	20.6807	21.8023	25.2311	23.5519	21.1658	21.2938	23.8422	23.2351	21.9585	22.7111	24.0299	23.7932	23.4819	21.1824	22.7493	23.1205	21.4867	23.565	23.6185	22.9986	24.5354	23.2792	22.1092	24.1379	22.6886	22.8388	23.9862	23.5628	25.0626	23.2098	21.035	22.4359	21.4931	24.7491	23.3416	21.7566	22.7864	22.6174	23.3983	20.1841	25.091	23.7393	21.2814	23.7628
P01210	Proenkephalin-A	19.1659	21.6409	18.1513	19.0997	20.3007	20.8219	18.4503	20.0974	23.1294	18.8457	20.1337	17.0846	19.7056	22.1256	21.1463	19.0027	28.452	20.0636	21.3826	22.2677	22.2382	20.6018	21.3606	21.2922	21.2084	26.1601	21.1823	20.0728	18.6299	20.6673	21.6472	21.1913	21.4376	16.3905	20.4858	19.3499	20.2527	18.3355	18.4215	19.883	22.3006	19.486	20.7446	21.0425	20.2323	18.7212	20.4536	19.8567
P01133	Pro-epidermal growth factor	22.6942	25.7272	24.8622	24.1367	22.4617	21.7313	24.3407	25.4392	26.3221	24.7825	24.5449	24.6656	24.0535	25.8146	26.8027	24.6342	26.2461	25.0644	21.4869	24.2711	23.4409	22.5016	20.8637	25.9372	25.1197	26.2306	21.7901	24.5331	24.6522	24.9856	23.5927	27.2294	21.5561	24.2088	22.2481	24.2421	22.4634	23.1354	25.9499	24.1397	24.8349	25.6803	23.4961	22.3094	23.534	21.4	24.6289	21.5561
P12273	Prolactin-inducible protein	20.9778	18.3414	20.915	20.8893	15.9231	21.0186	21.5256	24.7175	18.4888	29.3797	20.6152	19.1282	21.5112	20.2569	19.6947	21.4213	18.9952	18.7791	21.6095	17.575	19.2732	22.7537	21.1294	18.0804	18.1536	21.4332	18.0451	19.7016	18.967	17.3521	17.4655	19.2055	20.0896	20.8728	19.5092	21.958	21.7639	21.0685	21.5369	19.8593	20.14	21.5563	20.7793	24.7985	19.9757	19.4755	21.0703	19.6231
Q07954	Prolow-density lipoprotein receptor-related protein 1	17.4759	20.765	20.2941	18.4254	19.2924	17.3905	20.6825	18.4664	20.4051	20.1054	19.0495	19.5659	17.3676	18.1501	21.031	18.0574	18.8577	20.2411	17.0461	23.4028	18.8937	18.6581	17.4526	21.24	19.9646	19.8174	19.0046	19.8851	20.1202	19.0948	20.2412	20.6634	19.0709	17.2992	18.8192	19.8238	17.7355	19.5977	16.9014	20.6101	19.9533	19.8492	18.9432	19.6485	18.1807	18.4504	18.879	17.8311
Q9UHG2	ProSAAS	19.9333	20.6994	19.3209	23.0694	22.466	23.1511	18.5793	20.0956	21.0769	20.2398	21.3508	17.3647	19.9681	20.7716	21.6012	21.3723	20.5247	20.3089	24.8603	19.7778	20.3381	20.7941	23.0793	22.4958	19.7988	20.1361	23.6199	19.9052	19.664	21.4576	19.5725	21.4541	18.357	20.7679	22.815	20.7572	21.4108	19.7481	20.2278	21.8542	20.5964	22.6181	23.1767	18.9093	22.6537	22.9523	19.749	21.4948
P07602	Prosaposin	25.7103	24.268	25.7483	24.7568	22.409	24.0067	24.6956	26.2748	23.3401	25.8719	23.785	27.142	23.7241	27.3095	24.1064	23.4136	24.5812	23.347	24.0651	27.217	27.6076	25.1821	22.2873	24.1432	26.8932	26.5304	23.9342	28.7099	23.2432	24.3177	28.419	22.9354	22.2666	26.3684	24.9436	24.9621	23.8208	25.0804	27.4376	23.1118	26.1551	24.5192	24.4245	23.0348	25.2999	23.5681	23.3525	24.9924
P41222	Prostaglandin-H2 D-isomerase	27.7913	26.931	28.289	26.9078	28.2489	28.8584	28.5535	30.1903	24.6404	27.3749	29.6766	28.9161	29.5366	27.4319	29.6182	27.7282	27.552	26.7293	30.7561	29.2275	27.8901	29.8639	27.6128	29.2742	29.4936	30.8792	29.6605	27.3247	27.692	28.5364	27.3798	25.953	26.9184	27.5925	27.5884	26.6487	30.4075	29.2858	29.4489	26.0056	27.773	27.6626	27.5019	29.3921	29.7354	27.7619	28.1197	26.6733
Q16651	Prostasin	18.9164	15.6187	20.8387	20.3949	19.4023	21.1712	21.0252	22.3445	16.1316	18.1666	19.2821	23.5897	20.4269	20.143	21.0243	19.6035	18.2288	15.6382	18.8269	23.2918	22.3234	22.8758	20.1599	17.4578	22.3524	22.2084	19.5639	22.1265	20.9265	17.131	20.902	21.4411	19.3077	21.6635	18.801	17.4291	18.2132	17.5254	23.6655	19.7674	15.2852	23.4624	20.319	21.8415	18.4985	20.8764	20.9254	19.7107
O43653	Prostate stem cell antigen	24.0605	23.2643	17.4843	23.4534	21.438	26.2358	23.4034	24.5369	16.7228	23.5768	20.6142	24.8591	24.2849	25.4086	21.68	23.599	25.5312	17.2103	19.8325	23.2378	24.915	24.0518	17.3591	23.8356	25.3464	24.7576	23.9387	22.7326	23.6365	22.2227	23.5513	22.5074	20.6741	19.7157	20.9657	18.121	23.1025	18.1169	21.8722	24.5826	24.9562	22.9094	22.7381	15.5975	21.4272	20.238	18.0862	22.351
P07288	Prostate-specific antigen	23.0643	24.0528	24.1129	20.1911	24.4059	20.9075	21.2212	23.0226	25.0507	26.4272	24.4151	22.4384	24.0015	23.166	19.4335	24.5036	24.3735	22.8061	24.0538	21.7279	18.236	24.6435	26.0042	20.2862	23.9062	24.6521	23.7678	23.3172	22.6246	23.4821	24.2359	25.2701	21.5822	24.5475	25.3696	20.3487	26.2349	20.4504	25.4422	25.3579	23.0474	23.5632	23.2182	26.8432	24.9887	25.0037	20.6293	22.1895
P02760	Protein AMBP	32.2263	29.239	30.0231	30.267	30.6066	30.6022	30.0958	33.0022	27.6825	32.3599	31.0027	31.5318	31.5725	31.007	28.2066	30.1924	33.0318	32.8175	33.3041	32.6265	32.2819	32.2422	30.229	30.1547	31.6646	33.1345	30.9346	32.3983	30.9491	31.1993	31.5476	29.3411	29.2537	30.016	30.8978	31.5871	30.5536	31.4322	31.1024	30.9438	31.8936	31.4396	30.5896	30.249	31.2612	28.5904	29.2011	32.2618
Q92520	Protein FAM3C	21.1856	22.4063	22.8168	21.4583	20.1404	22.5152	19.5136	24.1143	22.9642	18.1915	22.8101	21.9129	19.1324	21.0687	22.7224	21.0546	22.5034	20.914	24.3965	23.1049	21.2619	22.8938	20.2255	21.0456	22.9855	24.3648	20.311	21.8991	20.5257	21.9983	22.3101	22.5892	19.0176	21.3948	18.5871	17.6508	20.7606	21.4003	22.2607	22.9968	23.0818	22.5575	20.9479	23.4193	21.3079	22.8695	23.4515	18.161
Q9ULI3	Protein HEG homolog 1	22.3934	20.9611	19.6474	22.8137	22.5212	24.1876	21.268	22.8943	21.9285	20.7614	21.8183	20.8175	22.3982	21.6199	22.687	20.2588	22.5033	23.0559	23.1258	21.7244	22.1915	20.9315	20.3042	21.2751	21.3925	22.2161	23.5562	22.1019	22.1551	21.4574	22.5675	20.4433	22.086	21.6718	22.5034	22.9985	21.8805	20.9508	22.4709	21.5195	22.4674	23.1901	23.7745	23.5945	23.0181	21.5529	22.5011	23.8598
P48745	Protein NOV homolog	20.9213	22.3705	18.801	20.5147	21.4723	22.1915	22.2166	21.2792	23.2312	21.7642	23.0368	19.346	20.4511	21.598	24.095	22.0581	23.2921	23.431	20.6242	23.568	22.96	16.5101	20.8989	24.3739	22.4238	22.7912	22.9099	23.2076	20.787	23.8799	23.1734	23.0304	15.5076	20.534	22.5276	22.2601	21.4121	21.3996	20.4168	22.0712	23.1953	20.959	18.0696	19.3462	19.9692	22.5643	19.6452	21.2005
P31949	Protein S100-A11	22.2489	22.4155	19.2731	20.3677	22.9558	19.0539	22.8286	19.8702	20.8435	17.996	19.9484	22.2469	20.0548	23.0246	23.4396	19.216	24.078	22.9612	20.9937	20.0829	23.7328	17.0357	23.8842	22.9646	20.5629	20.7502	16.4731	19.6523	24.5555	23.056	22.9297	22.0718	19.5602	21.555	20.8664	21.3989	21.3365	22.5528	20.1632	23.2689	22.9758	18.0391	20.5557	20.3937	20.6223	19.3769	17.7768	21.0028
P31151	Protein S100-A7	24.5934	22.0922	21.4345	21.5416	25.936	23.0851	22.1932	20.2166	22.7829	21.5496	22.1535	23.0085	23.5056	21.6237	23.6786	24.9104	22.5692	22.1593	23.8165	25.6005	21.0379	21.5624	25.3875	23.0808	20.9376	23.7622	21.7072	19.1452	24.0027	22.4062	22.9052	23.69	22.2141	21.2828	26.3468	22.8231	26.7652	23.3607	20.9912	26.4433	24.2806	21.3204	21.8818	20.8142	22.6881	24.2232	20.6795	25.8869
P05109	Protein S100-A8	24.5179	17.6625	20.2456	22.775	19.5535	21.4218	22.1652	16.9325	16.5246	21.9913	23.2239	23.6962	20.496	16.5623	19.0384	22.4489	22.2981	20.4307	24.5681	16.4406	16.0487	17.4246	17.8413	16.0475	21.3583	21.0338	25.9754	20.917	17.3972	17.6657	20.6167	20.1282	20.0821	19.4243	26.8411	24.0344	25.8059	22.3873	20.6144	26.0046	19.7747	22.3725	21.1657	18.4973	26.0286	25.7763	18.7298	22.823
P06702	Protein S100-A9	22.3474	23.2925	18.7803	25.0167	21.4441	23.8969	19.1906	21.0956	20.4915	18.7987	26.4564	25.3171	17.1477	21.9069	19.437	21.3247	21.9332	19.285	24.2987	21.3807	19.6723	20.0593	21.0161	20.2943	18.831	22.5071	23.4922	18.734	15.9936	20.201	20.5754	19.8505	22.8367	20.055	26.2284	25.5578	25.8571	21.9798	22.4115	27.4891	17.4149	23.5589	20.8161	21.9867	26.2189	28.1897	18.5511	22.02
Q8N114	Protein shisa-5	18.5033	26.5212	20.4744	22.8348	25.7809	23.9879	26.2177	26.5407	27.2247	25.7017	20.2851	24.7718	25.0679	26.2958	27.6811	21.4371	27.9513	26.0576	18.7085	26.7056	25.8285	23.0666	19.7354	28.0981	26.5623	23.6316	27.5317	26.1265	24.616	27.6342	26.4948	27.3324	16.0084	19.0122	19.7434	26.2719	15.6712	19.7328	26.3199	21.1931	26.6291	25.5524	20.0239	21.9556	21.0229	19.302	22.0696	26.0669
Q9GZM5	Protein YIPF3	22.0434	29.1187	24.2719	24.4577	24.3216	24.2377	29.1912	27.9369	29.7628	28.0882	26.545	27.1951	26.256	28.3326	31.2804	24.0625	29.5988	29.0905	24.1389	28.1344	28.7127	27.5794	22.4907	30.2488	27.3309	26.6275	23.1664	29.0843	25.1352	29.893	28.3269	29.8656	21.2029	23.3003	23.2311	25.0676	22.9141	26.5968	27.7392	23.8906	29.0604	28.1827	23.5465	23.4818	22.797	25.0361	27.114	27.8415
P28300	Protein-lysine 6-oxidase	18.2225	19.1365	20.8674	19.4471	20.109	18.9549	19.643	18.1337	19.6431	19.3167	18.7224	20.8268	18.0028	19.6046	23.0762	19.7687	20.3028	19.8182	21.4595	19.5233	20.9687	20.6989	21.0179	21.2742	21.5743	20.8176	22.1688	22.5641	17.9408	21.1018	20.8668	21.9194	20.7955	21.0964	20.7963	16.0223	21.0088	20.0741	19.2012	18.9784	19.4968	19.3542	19.3031	18.6331	19.2733	21.0358	19.1947	19.9876
P00734	Prothrombin	27.0941	25.1159	24.5487	26.1247	24.9815	21.2762	28.5204	26.5721	25.8112	26.543	26.3598	26.0029	27.4343	27.4301	25.1737	27.5506	26.2405	27.4551	25.5226	24.4082	25.2457	27.0831	26.136	25.7601	27.7459	24.1195	26.6419	24.7825	26.4194	24.979	23.084	26.123	25.668	25.6135	26.4801	27.5435	26.9271	27.1444	26.8033	26.7951	28.379	27.7411	27.709	26.2904	27.9927	27.4852	21.9209	27.014
Q8NHP8	Putative phospholipase B-like 2	22.8699	19.1337	20.9748	20.8385	17.3031	19.5491	18.7849	20.7446	17.898	19.9478	20.4656	20.5195	18.4941	20.4764	19.0792	19.4791	17.2663	17.7486	18.3577	17.0993	21.4913	21.1088	20.0943	19.4249	19.8839	19.5949	18.6334	19.0123	18.3396	19.7864	16.9011	17.8518	18.9214	20.2028	19.8055	22.1915	20.0709	21.0995	19.4688	19.1288	20.8802	19.818	21.2382	22.2122	20.1042	17.5424	20.7829	20.1816
Q12913	Receptor-type tyrosine-protein phosphatase eta	23.2003	21.3098	21.3281	22.1567	23.1689	20.9399	23.4659	20.8561	23.9183	21.8787	22.6302	21.0818	21.5205	22.7455	23.1814	20.3823	22.2289	21.8975	22.0299	20.8634	22.486	22.9197	18.0079	23.0724	21.9864	22.1263	22.186	23.2859	21.353	22.2521	22.6254	20.7243	23.055	27.4103	22.4349	22.0949	23.2119	22.318	21.4283	21.869	22.0521	21.5998	22.4619	19.7059	22.897	23.8085	19.3262	21.3206
P23470	Receptor-type tyrosine-protein phosphatase gamma	18.7888	17.7598	21.366	20.8548	19.3224	19.8375	20.805	22.5239	21.1953	18.5976	18.4298	21.1036	20.3369	19.1276	19.9031	19.5192	21.0284	17.007	20.0228	18.3167	20.0525	20.2505	17.4519	21.1071	20.1342	20.2379	18.8429	19.1461	22.1665	21.2285	18.7854	21.0817	22.1991	19.6036	20.8702	21.0334	19.6913	20.4292	21.1736	19.1952	19.9529	20.216	22.181	24.9132	19.4806	18.9373	21.4954	18.6177
O75787	Renin receptor	15.3181	21.6662	18.5719	16.271	17.5078	19.8522	19.9637	24.3324	19.9575	21.5932	14.8112	20.3125	23.8399	22.1292	22.894	14.9132	22.3115	22.4228	20.1567	19.9909	22.8506	18.8888	18.5716	21.011	22.7029	22.0277	20.6219	17.8318	20.4765	21.9209	20.675	21.0416	16.8873	17.9449	19.2995	18.1936	20.9334	17.6359	18.8297	20.2161	21.1346	17.9037	17.267	20.7676	16.2987	20.2173	23.8892	18.8371
Q9HD89	Resistin	20.6534	21.038	19.7586	20.5938	21.185	20.7452	18.024	22.679	19.2628	21.7254	19.0206	21.6446	19.0582	24.943	20.4074	23.3593	20.9089	20.7454	20.9434	23.2169	21.9202	22.0634	21.5983	19.8166	23.746	22.5003	19.3483	21.2683	20.862	20.6703	22.6386	18.4944	22.2267	19.2189	21.1478	21.5382	19.3045	21.3726	22.8294	21.558	21.9653	19.9839	19.5466	22.5884	20.3135	21.6335	20.1854	19.3141
Q9HB40	Retinoid-inducible serine carboxypeptidase	21.9126	20.7733	18.0894	17.7915	20.1134	16.5503	20.5252	19.6181	20.3361	18.3155	17.3565	18.0727	22.5094	19.1397	24.9741	21.6065	18.8758	20.1861	18.9582	20.4584	23.8271	19.4293	19.6809	18.9506	14.6215	17.2878	19.7198	18.5827	18.7888	19.6546	19.9266	18.1252	19.2443	23.2798	18.4251	21.5957	18.0545	16.987	18.6883	18.1389	19.4236	18.1698	16.6889	19.0255	17.9874	19.2565	21.1863	18.203
P02753	Retinol-binding protein 4	22.5639	21.0639	25.561	24.1277	21.7944	25.1254	22.3472	26.2783	18.6435	24.1426	21.1682	23.9993	23.6977	22.009	21.1719	22.5997	20.3112	22.0913	23.1315	26.018	26.6855	26.2083	20.1606	22.0291	24.5552	25.2254	23.4548	25.5399	23.0383	22.9465	25.6239	19.5657	25.3907	23.3292	22.8276	22.7839	21.801	25.1277	24.4762	19.7643	23.876	23.1492	23.1024	26.1662	22.4621	20.3141	24.8533	25.1179
P07998	Ribonuclease pancreatic	27.7449	26.6886	24.7619	28.0627	29.3063	27.838	29.6076	26.6592	25.5652	27.5378	29.8049	25.6726	28.8572	26.7726	28.4766	27.7324	29.4976	29.1131	31.2777	27.7217	27.4968	27.088	32.5356	28.3042	27.1963	27.672	31.1087	28.8712	29.6286	29.9233	27.2729	27.4125	25.6788	28.6769	31.169	26.5689	33.1495	26.346	27.7821	31.6248	27.8595	27.9454	25.6764	26.8571	27.1678	31.8558	23.0922	29.1561
O00584	Ribonuclease T2	20.9322	21.1807	22.3301	21.6408	20.7167	21.5379	18.3162	23.1421	23.4932	22.5096	21.4109	21.7724	19.0796	24.8298	23.4339	21.0178	25.1109	23.5297	21.1591	22.5675	23.154	23.1164	20.9486	23.6503	22.0524	22.6766	20.6754	22.252	23.0296	22.0911	23.3653	23.8378	18.8488	23.1009	22.0545	22.1179	21.5069	23.0766	19.7415	21.6026	18.0051	19.8262	21.3138	22.1665	22.618	21.0534	24.7915	17.6883
Q8WZ75	Roundabout homolog 4	22.2954	19.4919	22.6773	24.8735	20.0273	25.9952	15.0808	24.7217	20.9309	21.0042	23.0596	24.5712	23.1437	21.2043	18.4038	24.0782	21.8193	21.4416	22.1041	23.732	23.4596	22.285	20.5553	20.9635	23.4504	19.6188	19.4925	24.2297	20.5259	22.0864	25.59	21.6567	20.8765	22.5726	21.0698	19.8217	19.1027	22.9432	24.2674	20.5222	21.3691	22.7983	20.8582	16.5305	23.5982	17.8573	24.3703	20.1427
Q8WVN6	Secreted and transmembrane protein 1	24.3996	22.3222	24.1922	27.9066	23.4155	28.4037	22.3622	26.5504	23.188	22.5164	24.1149	26.7966	24.7301	26.6198	24.8146	26.8271	23.8351	22.5536	26.1465	28.87	26.2408	28.4553	27.5428	22.8249	27.9141	28.1095	23.3167	25.8393	22.0184	22.5856	28.0101	21.072	23.7733	25.3782	23.0315	20.449	27.5187	23.853	25.4695	27.7115	22.4687	25.9476	23.8547	24.838	28.1693	27.56	26.968	21.478
P55000	Secreted Ly-6/uPAR-related protein 1	20.1813	20.8231	22.7538	21.6015	17.7562	21.1374	23.4182	23.1559	18.8935	23.4848	21.952	22.5214	23.8958	21.7184	19.8074	21.4117	23.8273	24.6449	21.0938	24.2337	23.9567	26.0235	22.5013	23.8173	24.4965	23.4696	20.6143	21.9561	23.8605	22.236	21.8835	20.7727	22.6352	19.5474	20.2144	21.6208	20.8406	22.4733	22.478	23.4992	22.8619	22.7053	21.4328	22.0264	22.0985	20.6843	16.3755	20.8837
P05060	Secretogranin-1	16.9639	22.0051	19.7015	15.2714	14.9181	16.9432	20.687	21.0032	23.7955	17.3555	19.8869	19.5789	14.5209	22.1157	25.1315	19.0507	16.7557	19.6323	21.1082	21.8901	18.6428	20.1217	14.6603	20.2565	20.9228	20.0931	18.9933	16.984	14.4895	22.2167	18.6156	22.4285	23.4649	17.5903	19.8356	14.0506	18.536	16.4425	20.8356	17.9765	21.3574	19.5495	13.7373	24.3575	17.7344	21.4861	21.5297	19.7731
P04279	Semenogelin-1	19.3439	26.4651	20.4403	23.9166	21.8656	20.7369	23.0271	24.6699	25.2992	30.0994	22.6064	24.2459	21.0683	24.1967	27.7641	20.9914	26.095	24.8889	23.5706	26.4979	23.9363	18.3826	20.8444	26.0711	25.8144	21.9049	20.4711	20.3472	17.7522	27.0308	23.931	26.9267	22.5497	19.4364	22.5465	20.4457	22.5699	23.575	25.6279	24.4884	24.2771	21.5692	19.497	21.5303	21.2138	22.1025	21.1875	20.9029
Q02383	Semenogelin-2	18.7059	24.1958	16.8231	20.6881	19.3205	20.7543	22.095	22.7632	23.9793	31.1707	21.6084	22.62	21.4256	22.1721	24.3587	16.7299	23.7002	21.7222	19.7748	22.8128	20.4825	21.2511	14.7021	23.8056	22.2532	23.9611	21.339	22.9861	21.239	24.0404	21.7975	24.3163	23.1393	22.3861	21.1858	18.8291	18.7835	18.6567	19.7603	21.2822	22.144	22.8549	19.4736	23.247	18.7268	21.7261	22.5107	23.0829
P02787	Serotransferrin	29.0898	26.6515	32.309	28.4434	25.1638	27.8218	24.5555	28.5552	27.1546	26.3193	27.5925	33.3066	25.7062	29.9836	26.5413	27.7646	27.0609	26.8398	26.2922	29.8592	25.5968	28.8245	25.8168	26.9849	27.1206	27.392	25.6642	24.3138	26.2655	26.5673	27.2035	27.3141	32.2725	30.3588	26.6008	26.4782	27.55	29.9816	32.4789	26.1154	27.7967	29.5118	30.3672	33.5223	26.3784	25.9593	31.5613	27.6925
P29508	Serpin B3	20.8314	22.409	18.2817	26.0146	19.3018	23.0776	19.9528	20.7107	20.8886	19.5465	21.5594	24.8445	19.5283	20.1756	22.7952	22.7298	22.9527	18.3668	19.5308	22.46	21.3961	22.5115	24.0874	21.3152	19.9309	22.4884	22.7638	22.6297	20.8732	22.1217	20.5584	21.9996	22.8718	23.1541	23.2586	21.4372	22.5167	16.5953	19.0821	24.4278	19.5838	22.0522	20.5205	18.074	17.4022	22.553	19.2053	20.9719
Q9H299	SH3 domain-binding glutamic acid-rich-like protein 3	24.7044	23.7768	23.21	24.093	24.8969	25.1419	23.8828	25.6682	24.0583	25.4564	26.2963	24.1762	26.174	24.6	23.534	24.5424	23.4748	24.6092	27.1594	26.2756	24.0383	27.0496	22.6746	24.5258	25.3373	26.4627	26.2247	23.3091	26.3531	23.2455	24.7049	21.1903	22.0824	23.5453	23.5191	24.2744	24.3503	25.1865	25.1599	23.5154	25.8382	24.3359	24.0923	25.7903	26.9568	24.0244	25.8389	24.4999
Q9UL62	Short transient receptor potential channel 5	17.7396	15.8585	22.2756	23.5938	20.3533	25.3172	19.7365	22.2175	18.6043	22.6088	17.9097	29.1313	21.1483	27.0256	22.6764	12.3869	22.4329	23.5181	16.9327	25.3831	21.8578	25.5126	17.1782	24.5057	23.7064	19.8525	24.8753	21.1134	19.7025	21.2439	25.6196	19.69	21.1947	22.1996	20.4315	24.6837	14.6767	24.3328	28.8148	18.8082	24.4566	26.5717	21.4616	20.1126	16.5205	20.4464	18.0338	27.3888
Q9HAT2	Sialate O-acetylesterase	18.5231	26.9483	23.1299	20.1175	19.7239	19.2163	20.7733	18.9866	25.9129	16.7578	18.9756	21.5668	18.2285	23.3352	19.6811	20.2475	20.1183	21.5592	20.2587	17.2066	20.1604	25.4188	18.8623	19.2563	19.8108	27.5718	17.9966	17.8331	18.5148	17.6296	20.3701	19.5	19.4736	22.9989	19.3256	17.5427	17.2628	20.5516	21.6401	19.5623	19.6914	22.5466	21.4661	19.919	20.2134	19.4465	23.2303	15.0789
Q99519	Sialidase-1	18.4338	15.0925	20.5933	20.0918	19.1957	19.4995	15.8594	17.9792	19.0859	18.4735	18.0083	21.5397	16.4095	19.62	18.0249	17.6863	15.9131	14.1577	18.4213	20.8984	18.1184	19.7005	17.9034	16.1359	17.7654	17.0587	15.3013	19.6576	19.6642	21.5237	20.1585	17.83	19.1085	19.6677	16.3442	20.2156	17.2172	10.8326	20.1547	18.4548	18.4972	18.0772	20.3037	20.0988	17.4132	21.284	22.3624	19.7397
Q9NQ36	Signal peptide, CUB and EGF-like domain-containing protein 2	18.4856	20.371	19.2678	19.0201	20.5833	19.7924	19.8644	22.1743	18.1029	21.3193	21.4231	20.6581	20.8566	22.1536	22.4562	20.706	20.195	21.5865	20.034	22.3237	21.2354	22.2891	22.781	19.785	20.8984	18.2905	21.0877	21.6828	17.4199	23.3866	21.4266	20.9902	19.6001	18.504	21.8022	20.6544	19.9208	20.0663	21.7042	20.0384	17.5417	21.1167	20.7231	20.1083	20.3641	19.174	16.4947	21.3532
O00241	Signal-regulatory protein beta-1	20.6346	23.0402	19.556	20.9366	19.9512	20.5298	20.7261	23.152	21.6843	19.9775	21.2512	22.0941	20.1223	21.1571	22.336	17.5645	19.0804	20.0439	21.3325	22.6156	22.3428	22.6142	17.2849	22.9437	23.5202	23.6008	20.8903	23.4105	22.8843	19.981	22.7225	19.4668	19.6129	20.2338	20.4284	18.2423	19.2457	22.1546	23.6873	20.8807	20.6923	21.8616	22.2347	20.6387	22.7701	21.7022	21.45	20.8016
Q9UIB8	SLAM family member 5	21.1284	21.2576	20.8808	22.095	17.0112	22.4207	18.076	22.7148	21.5194	19.9212	18.9369	21.2297	19.1525	18.8504	18.6183	22.3546	17.6933	19.432	18.2175	22.2424	20.3881	22.3667	20.6505	19.5846	21.6151	22.6446	19.296	18.7141	19.1709	21.5406	22.4012	17.5259	27.5326	20.8334	18.7643	17.3132	21.3504	20.5198	21.8993	17.4517	19.5275	20.7268	21.7847	23.837	20.8943	21.1146	20.8071	20.6512
Q9UBC9	Small proline-rich protein 3	21.4592	25.4587	19.0089	25.0636	24.4056	25.2624	21.633	19.6666	25.8825	19.9073	23.1993	25.8025	20.5371	19.5505	20.6348	20.2552	18.954	22.4325	25.4293	21.9593	18.7585	20.4049	18.7214	21.5234	23.4431	18.7016	21.4719	20.4261	24.1996	21.0767	19.2176	17.5139	25.6665	21.8317	28.9406	26.4711	24.8132	26.6004	21.8582	27.5877	19.0153	22.2367	20.8666	21.3624	21.4405	27.3483	19.5307	21.543
Q14515	SPARC-like protein 1	17.9338	19.0897	22.9685	20.6591	18.5189	21.3536	17.6451	19.1979	21.101	19.0102	22.073	21.9734	19.0701	19.3361	18.3329	22.6931	19.4437	21.641	20.8527	20.5656	18.6851	23.9489	22.9413	19.5673	23.4795	22.3548	20.5671	23.3858	17.8801	20.9434	21.5474	20.2959	20.4373	21.8284	20.393	22.4532	24.8385	23.8659	20.0487	27.4	19.3191	25.694	27.2571	21.4036	27.6245	20.3196	18.5371	21.8457
Q14247	Src substrate cortactin	20.5196	19.8612	18.196	19.8375	17.9617	20.4558	22.2849	20.8321	20.3047	19.8585	18.7227	19.1864	19.7893	20.6544	22.2262	19.4849	21.675	21.5534	20.2974	20.1814	21.2079	19.7382	20.5447	23.0466	20.1651	19.5559	20.2221	19.1525	20.2468	21.1325	19.6456	19.8656	20.2788	21.1628	19.2155	19.1668	19.5646	20.351	20.3734	19.7531	21.1277	19.6034	20.0502	18.4599	20.8371	16.8675	20.0511	20.9874
O00391	Sulfhydryl oxidase 1	18.64	21.5134	20.2673	19.9197	17.6092	21.2162	21.0091	21.1132	21.0758	21.261	20.786	17.8453	19.3449	22.7042	17.594	20.706	20.3824	20.8715	21.0058	22.6297	20.8453	20.1281	17.728	21.3347	21.5063	21.1682	19.9714	17.167	18.539	22.8742	22.5463	20.9999	19.4021	21.6792	19.1985	19.8067	18.2159	18.4647	22.0948	16.2559	19.1351	20.1698	20.5268	18.8486	21.5847	19.1233	22.346	20.5142
P00441	Superoxide dismutase [Cu-Zn]	21.0048	21.9539	21.4676	21.0291	20.6027	19.8583	21.4141	21.7722	22.7556	20.7287	21.8884	23.4638	19.7998	19.6586	22.9762	21.8441	20.7625	17.954	20.6627	21.5287	20.3126	21.9263	20.4889	22.6146	22.7163	21.3491	21.3555	21.4292	18.4838	21.5806	21.7511	24.2367	25.6149	20.261	21.901	20.6263	17.239	22.4351	21.9715	22.3596	23.2078	21.113	20.3162	25.9044	20.6024	23.1504	23.7703	16.5699
O60279	Sushi domain-containing protein 5	18.3441	19.4693	18.8577	16.3821	15.6283	16.9311	16.1052	21.1424	20.6575	19.5069	18.1287	18.5111	19.0185	19.8984	21.8597	18.6606	21.2721	16.8494	19.2839	20.033	19.0953	19.7629	20.0642	20.8714	20.1205	15.6404	18.9757	19.2313	18.0158	21.4612	20.5862	19.6722	18.4981	19.3165	19.4144	16.5239	18.9227	18.8665	20.0222	18.8847	21.3177	19.505	18.028	18.4184	19.3926	20.0691	21.4653	17.9862
P18827	Syndecan-1	22.1932	20.5839	22.142	23.0243	23.3288	21.7289	23.3294	21.7421	23.9106	21.0806	22.7591	19.5899	21.3514	22.8778	25.388	22.0902	24.1659	24.4699	22.8478	21.9361	23.4864	22.569	22.6644	26.8632	22.013	19.8704	22.998	20.8025	21.5179	24.5771	22.1493	23.3105	19.8493	21.1041	22.6258	21.6188	21.9022	20.9323	21.6797	21.784	23.5182	21.6183	20.8623	19.914	22.3919	23.3642	22.7161	23.9837
P31431	Syndecan-4	20.739	21.7824	19.0891	20.122	22.139	18.8233	17.9826	20.8627	22.0393	19.5637	20.1951	19.6627	19.1115	21.2001	22.6574	18.6159	21.6405	20.5953	22.216	21.5301	20.4358	19.3307	19.8607	21.6356	20.9151	19.6641	21.7794	22.0828	21.4361	23.1539	20.1912	22.0563	16.7419	16.7867	21.6361	19.3266	20.7689	19.5912	21.8722	20.5683	20.8064	20.4366	18.626	16.2838	21.0115	22.352	19.389	21.0659
P24821	Tenascin	19.9564	20.2082	17.0589	18.8352	20.0412	20.2552	18.7698	19.819	22.3218	19.2364	19.7223	20.3735	20.4901	21.1428	20.2591	20.8977	21.6837	20.6308	20.0303	18.919	18.9316	19.591	20.2622	20.2334	20.1161	18.8077	19.7351	22.0538	14.1125	22.2223	21.1948	22.4592	17.396	18.9049	21.2932	18.4645	16.8626	16.2941	20.498	17.3011	21.3357	19.4568	18.2193	19.3671	17.6195	19.6235	20.9515	17.3773
P05452	Tetranectin	21.527	19.1377	23.7799	24.3514	19.4429	23.2478	18.55	21.2525	23.2886	21.5289	21.9354	24.1242	22.284	20.0135	18.7712	22.0944	20.2087	19.9202	20.7557	19.6659	23.5034	22.8316	17.5189	19.0732	22.3498	21.6718	18.4541	24.2974	18.7611	19.188	23.3773	20.0911	22.2623	21.6839	18.2799	20.6715	23.8916	20.6427	23.8954	19.6432	19.4205	21.9936	23.3039	20.7188	21.6526	17.7878	22.1686	19.8029
O60635	Tetraspanin-1	19.2752	19.165	21.2242	20.2823	18.5912	16.3359	19.6649	18.3248	18.7365	18.7364	20.3516	18.8233	21.2143	19.1892	19.933	17.931	20.3592	17.98	19.8529	19.034	19.5324	18.3855	18.258	19.3431	19.4593	19.2644	18.4467	19.2649	20.1858	18.7251	17.1075	18.905	19.4869	22.0973	19.6441	18.4847	17.4642	19.0832	20.6487	20.3299	20.7855	20.3913	21.3372	18.786	21.5883	17.0143	20.1392	19.3837
P10599	Thioredoxin	23.3086	21.7001	21.0501	22.7742	20.2244	22.6976	22.5229	20.0851	19.1484	21.2708	22.5494	23.4131	22.3168	21.3065	19.9593	21.2864	19.6571	21.1724	22.4345	21.3803	21.1307	19.8855	22.3967	22.4657	20.037	19.0385	21.8533	21.8606	23.4331	18.4236	21.7239	20.2316	26.6132	21.512	25.1723	23.1646	23.4219	21.7077	21.4902	25.4155	19.7612	22.4936	23.662	22.2067	26.5175	23.6005	21.7916	24.2943
P04216	Thy-1 membrane glycoprotein	23.0396	21.9134	23.1843	23.0358	22.4893	24.28	22.1445	25.0578	22.9548	23.0272	23.2286	23.8212	23.0308	22.9097	23.7268	22.6827	23.6468	24.0698	23.4693	22.9939	23.3224	23.6616	23.6594	24.2061	23.4256	24.2208	23.955	22.4666	23.1385	23.3789	22.6981	22.2619	21.4188	22.0755	23.0192	22.9275	23.263	24.706	24.0865	24.3676	23.6047	22.8068	23.4452	23.7117	23.1078	24.0224	21.5771	24.7268
P62328	Thymosin beta-4	19.8581	22.6264	19.044	16.0038	23.3685	21.8723	25.1162	18.6743	21.6354	20.0899	17.7853	20.2444	19.2514	20.7771	21.5755	15.4558	21.0461	18.9475	16.237	22.1397	20.9808	18.2798	16.6962	21.5794	19.5096	16.775	26.3042	19.4255	17.1865	21.0674	20.0773	20.4182	13.6971	18.8104	18.5544	22.3554	19.5306	12.1206	20.395	17.9681	16.3756	23.312	21.9186	22.2165	19.8797	16.6568	20.7213	22.6165
P05543	Thyroxine-binding globulin	22.7936	22.6717	25.5305	24.0643	20.5169	23.0117	21.7662	25.5599	23.6126	19.435	24.1091	26.453	22.8406	22.4431	23.8994	24.8591	22.3796	23.6623	21.6928	23.6324	23.8254	25.5859	22.5	22.7849	23.3893	23.0643	23.2016	21.4583	21.3787	21.5852	21.6393	22.9763	28.2196	23.3589	21.4869	21.9748	23.2726	25.078	24.9707	23.9686	23.0758	22.8796	24.0969	25.4869	23.186	21.0439	25.2785	22.0395
P02766	Transthyretin	22.6394	21.2473	27.7865	20.8576	18.3783	23.3825	20.1231	20.9427	21.2235	26.1504	21.6832	23.9129	18.715	19.6278	21.6456	21.5354	19.0847	19.2766	21.7973	21.8328	22.1325	23.1281	20.7294	19.4713	21.6182	22.2453	21.0175	21.4966	21.1465	19.1969	23.572	23.1508	28.9826	25.1178	21.7715	20.3218	23.6441	23.8374	25.6932	22.8314	21.1266	22.38	23.3234	28.6535	22.2983	21.352	26.9206	21.4006
P04155	Trefoil factor 1	16.8505	23.7274	16.5369	19.0503	20.9082	18.1552	20.4302	22.6972	24.2624	19.8812	17.6676	21.7582	17.7633	23.0949	23.7116	14.6805	22.0623	21.5544	19.0668	24.7505	23.1582	15.6838	14.6486	25.4748	24.7713	24.0887	18.8362	23.8724	25.7977	24.4735	23.4255	23.6615	15.7607	17.2386	20.5123	14.2056	15.9316	18.1098	21.6933	18.29	22.4431	20.4791	16.0223	15.9244	16.1658	20.7793	17.6149	19.8782
Q03403	Trefoil factor 2	20.5684	23.3297	20.5461	17.6659	18.918	17.3793	23.1848	24.1489	24.4775	20.5823	20.3809	22.7112	21.5696	25.1737	23.1295	19.3337	23.1906	21.5824	18.7021	25.3149	24.8866	21.5434	14.7447	23.0477	24.7359	25.0877	16.4432	25.8063	19.774	23.813	25.2438	23.4741	16.1698	20.3127	17.5796	18.8011	16.1643	12.1322	24.221	19.1955	21.9785	22.4468	21.3118	17.0053	23.6783	16.8152	19.2473	18.2731
Q07654	Trefoil factor 3	16.2312	21.0115	18.1971	17.4997	18.0774	15.7391	13.6532	23.2378	20.857	20.0173	17.9997	26.4106	21.5062	23.5758	22.3081	16.8339	21.6522	14.2322	19.2747	23.3454	23.5646	18.5877	19.9844	20.4784	22.1892	19.2185	19.5349	25.6575	19.7502	23.1263	24.6589	19.524	17.8961	19.5654	17.1869	16.3755	16.443	14.1862	21.3643	16.1187	18.9171	18.0946	15.9049	16.6684	17.5994	16.6557	19.4002	18.5313
P07478	Trypsin-2	21.3834	22.4767	16.2861	22.0554	21.7643	17.4238	26.6906	24.5906	27.9191	20.7066	23.2333	22.7259	25.0922	19.2444	28.6683	23.764	19.5301	20.9037	17.9465	22.1502	18.2059	26.0916	21.2821	25.6617	27.1812	23.7613	22.2572	24.9829	20.8291	19.822	18.7381	20.2224	18.7722	20.3908	23.2993	17.3562	24.3267	23.0767	18.3459	23.6961	21.7966	23.6318	22.6132	24.375	24.0711	19.0345	23.9099	16.6963
Q9UJW2	Tubulointerstitial nephritis antigen	19.7235	17.3675	18.9137	20.87	19.6843	20.2879	16.8295	19.7004	18.2892	18.1433	19.6088	19.1679	18.7025	16.8757	18.6738	18.0113	18.4696	19.9289	21.1885	19.6492	20.5075	21.0048	17.5235	20.0551	19.7995	20.4993	19.3777	17.3169	18.2497	19.6453	19.1343	19.3683	21.5729	20.273	20.6986	20.572	20.2057	17.1113	17.0508	22.2979	20.7889	19.0119	19.6801	21.2424	20.0536	20.3241	17.6673	19.789
Q92956	Tumor necrosis factor receptor superfamily member 14	22.5802	21.0141	21.6184	21.5148	22.0488	15.9765	20.7394	21.942	18.674	21.2078	23.3093	20.287	21.9125	22.7872	19.2429	23.3227	22.386	23.1102	22.1832	21.6594	22.6817	22.4836	17.9748	23.2845	20.4289	19.6253	21.547	22.0401	21.0257	23.0643	22.2221	18.0256	18.3458	22.0082	22.1513	20.5394	20.8587	20.1597	21.4602	24.966	22.8558	22.5536	22.5164	18.6903	24.1446	22.634	18.5896	19.0694
P08138	Tumor necrosis factor receptor superfamily member 16	21.1744	22.492	17.2031	20.611	22.2508	20.0142	22.3745	22.4067	23.4765	21.5601	23.2689	21.0721	20.0859	22.657	24.2663	20.0751	23.4159	23.5469	20.8052	21.9718	23.4346	19.7239	18.913	23.411	21.945	20.6679	21.4972	23.1725	20.9774	23.3247	22.9902	21.083	19.5794	19.3607	21.7491	19.2187	18.3039	17.9524	23.1714	21.6487	22.0341	22.2401	20.1124	17.5016	16.9796	20.7218	21.3721	21.3304
P20333	Tumor necrosis factor receptor superfamily member 1B	18.7568	19.2937	15.8046	18.2896	20.2084	20.6851	19.1436	21.1314	20.3455	21.5095	19.1432	19.376	20.9357	21.6247	19.247	19.9045	21.3344	22.0091	18.7813	21.5353	20.4217	21.2476	17.041	18.6401	21.4503	19.6044	18.9781	21.6256	20.0583	21.1754	20.9634	19.6816	21.2676	19.6901	17.5343	21.6557	17.6853	20.3831	21.3762	19.5794	21.5429	19.8051	17.1116	19.2217	19.2785	18.6524	24.1846	18.6438
P30530	Tyrosine-protein kinase receptor UFO	25.4041	23.7937	23.8796	25.0149	25.0021	26.4761	26.0068	25.7602	23.3256	23.2798	25.0716	24.3827	25.6685	23.9425	23.2321	24.7997	23.3024	21.6766	24.8683	25.2649	25.1747	25.2118	21.836	22.8107	25.3349	25.6723	23.1956	24.9877	22.7922	23.1131	25.4761	23.8161	19.5302	24.6483	23.224	24.7333	21.9548	25.5354	25.1068	21.4033	23.8603	24.9444	25.8574	19.2018	26.168	23.0992	24.7796	23.466
P62979	Ubiquitin-40S ribosomal protein S27a	22.6443	20.9389	20.8141	20.4079	21.7312	23.8733	21.8945	21.656	21.8427	21.4863	21.1122	20.2864	20.9035	21.0806	20.2021	21.5703	23.262	23.0177	23.8436	22.676	20.8375	20.8295	21.4247	22.315	21.9042	21.7089	21.291	21.6071	22.7624	22.5631	23.4891	20.8322	20.3055	21.915	22.2259	21.2541	22.6843	22.2568	20.8655	23.5283	23.1899	21.8078	20.1452	20.7075	23.3351	22.6341	21.4456	21.3396
P11684	Uteroglobin	18.7444	19.5934	19.4039	19.574	19.2843	25.6648	20.1817	27.6883	18.0049	20.2659	18.3173	24.9585	25.7726	23.367	18.5156	15.875	22.1733	20.9177	17.7365	24.356	23.6142	23.8114	16.247	21.7291	24.1597	23.2121	26.6721	22.8426	20.5293	22.5132	22.8543	19.0286	22.5376	23.1711	15.5841	21.9559	20.0447	18.8748	26.0169	16.8707	22.5427	23.6903	20.1477	23.3099	16.6194	21.0191	25.3302	21.8556
P19320	Vascular cell adhesion protein 1	22.5568	19.9015	23.6767	24.0471	22.2487	24.2097	22.0339	25.377	21.5433	22.2695	23.1056	24.2773	23.6743	24.036	23.4781	23.8814	21.8529	19.225	22.8029	22.9493	24.405	24.4331	21.7944	22.0659	24.6459	21.9466	21.8472	23.9956	22.505	20.4292	23.8202	22.8523	23.1734	21.5599	22.0402	21.6981	21.7104	24.2465	24.3682	22.6094	24.5825	24.4689	23.4093	26.9953	23.0506	21.4414	25.7453	23.6526
Q6EMK4	Vasorin	23.9346	20.9938	24.587	27.0088	21.7175	23.0498	18.3742	25.4587	21.8765	20.3275	23.1868	25.8797	21.0215	22.5374	22.3558	24.6034	22.4382	22.5985	22.6541	23.5731	20.5519	22.011	21.6725	21.5363	22.5954	21.6003	21.2273	20.1709	22.1301	22.6928	21.9103	22.6107	24.9034	25.0431	21.1797	19.8128	23.4593	23.1794	24.0223	22.6064	21.65	24.7355	22.2439	22.9484	20.3118	21.4919	23.8617	21.6937
Q12907	Vesicular integral-membrane protein VIP36	24.3518	21.6953	26.7165	27.5548	24.0415	28.4302	22.9101	29.2219	23.8401	24.2909	24.4638	28.4509	23.0497	24.3233	23.8041	26.4484	24.8749	24.193	25.1943	28.7054	25.4317	27.6284	22.8341	22.8292	28.1661	24.7104	23.1037	24.7781	24.1801	23.9171	27.4268	24.7458	25.8347	25.4269	23.8616	26.8901	24.9305	25.1725	27.7404	24.9071	23.9051	25.9404	25.8654	26.8654	23.2042	23.4265	28.1047	25.7971
Q7Z5L0	Vitelline membrane outer layer protein 1 homolog	19.7532	22.7359	22.2615	23.3264	21.3921	23.7556	25.4892	25.2864	20.7228	20.2544	20.0943	22.3421	23.6768	21.6602	18.6651	23.3737	21.0921	21.0492	21.6157	25.3969	24.9945	24.884	23.2563	23.174	25.0429	25.3423	22.4733	26.3784	19.1833	21.1693	25.0856	23.4675	22.6384	20.5738	21.0169	20.2048	20.8193	21.7016	24.7411	18.8003	22.7787	27.0418	20.4401	20.1824	19.4336	24.3443	24.1484	19.3653
P04004	Vitronectin	22.0088	22.1825	24.1311	22.7984	22.7359	24.4965	22.3232	23.6602	22.7296	22.4944	22.5001	22.0548	20.3068	21.957	23.6192	24.4169	23.898	24.4925	23.4166	23.7457	23.4058	24.6026	25.6827	25.3876	22.6446	21.2588	23.2975	26.8774	19.9525	25.2461	23.9391	21.7445	23.4471	24.9504	22.3867	21.6529	19.4535	22.7705	22.7721	23.6129	23.3651	24.3848	22.0308	23.2635	24.2517	24.7515	21.4416	20.6367
Q15904	V-type proton ATPase subunit S1	21.0553	21.2081	21.6689	20.9855	21.1021	21.8618	22.8966	21.2775	18.9348	21.26	22.5074	21.4201	21.8357	21.6581	23.9862	20.6016	22.9196	21.8767	22.3671	21.4062	22.5303	21.0707	22.498	23.6345	21.3074	22.7659	21.7472	21.4408	18.3569	22.2636	20.3687	23.634	20.3412	21.6283	22.0581	21.0983	22.3624	21.7663	21.7372	22.0843	23.4534	21.2036	22.3154	20.8577	23.4785	23.0014	21.9579	21.7805
Q14508	WAP four-disulfide core domain protein 2	19.4576	20.9804	23.4389	21.4457	19.7956	23.2933	25.8317	22.8438	23.2094	23.5725	22.6417	20.7962	24.3963	23.7844	25.3573	22.2959	24.2765	25.4991	20.8636	21.8909	25.2003	22.996	19.8672	25.8285	23.7505	20.1116	20.881	24.2408	25.7302	23.7506	22.9812	25.0524	23.0031	20.0707	20.809	19.8892	18.5709	22.6883	22.2439	21.5092	25.1153	20.6496	21.0319	23.8929	21.9006	21.1863	22.4274	18.7359
O76076	WNT1-inducible-signaling pathway protein 2	21.7577	21.3917	22.5158	23.0432	20.337	21.1841	20.8895	22.7234	20.549	22.7102	23.0391	20.4037	24.1617	23.5506	22.232	25.2711	22.4579	23.6343	20.3563	22.4575	21.6088	24.1974	24.8294	21.2327	22.4876	23.832	24.7334	20.6702	22.6245	21.308	23.5605	19.9172	21.192	22.122	22.059	19.245	23.4744	23.7278	23.0509	22.5099	22.6816	22.6686	22.1144	21.8525	22.7893	24.3706	18.6901	21.1575
Q9HAH1	Zinc finger protein 556	19.9524	22.5736	17.1311	22.8942	18.1348	23.1598	18.2985	19.3337	24.4177	21.1394	25.208	20.3017	17.3276	22.1255	22.6627	21.5795	21.9645	21.1667	25.2161	22.7117	19.7923	24.953	20.5412	20.8721	21.9294	23.6737	19.3363	20.4032	24.0105	22.5442	20.6579	22.5811	23.5531	19.4231	24.2184	23.0456	25.4627	20.267	20.0558	21.6338	22.1772	16.4827	17.0954	24.453	22.0456	19.2952	22.2566	22.1591
O95159	Zinc finger protein-like 1	21.9435	20.9402	20.4899	21.6925	22.7242	21.4231	19.2192	20.7355	21.8893	20.3528	21.7398	18.5968	20.5896	20.8976	24.0495	19.2965	22.0284	21.9608	22.5101	20.2596	18.8375	20.5581	24.0148	23.8688	19.7918	19.3888	22.5669	19.5007	18.7255	23.0957	20.3323	21.9921	18.6597	21.8961	22.0052	21.2343	23.0795	19.163	19.662	23.4069	22.0586	21.5781	20.6172	21.2847	22.4146	23.8486	20.4761	20.3728
P25311	Zinc-alpha-2-glycoprotein	28.172	27.6239	31.4815	26.1006	25.4849	28.7635	28.0262	31.3895	24.4986	29.4824	31.1258	31.9721	27.7935	29.7146	30.0121	26.5363	26.9439	24.7932	30.3472	28.8342	30.2363	29.7547	26.0068	28.1348	29.1691	28.9679	31.0083	28.2913	26.9451	24.5005	29.1032	26.2754	30.1061	28.948	27.4546	27.0004	27.2868	31.0354	31.4295	24.9317	27.954	30.1077	31.2368	31.2436	29.5501	25.1898	29.3964	29.2101
Q96DA0	Zymogen granule protein 16 homolog B	21.5744	20.0026	22.9165	22.7241	20.698	23.293	22.6327	23.3373	23.3302	22.8639	20.9059	22.8461	24.5321	22.4834	20.6368	21.6401	18.7699	18.9238	21.4092	21.8778	17.2015	24.6314	21.5607	19.3612	19.2404	24.0871	20.7873	20.8609	23.0881	17.268	21.4665	22.507	22.2757	21.62	20.7201	21.743	20.3188	24.0692	23.604	21.2579	19.1059	21.0151	21.9947	22.0967	21.6493	20.7946	25.5573	16.5529
Q6ZNA5-2	Isoform 2 of Ferric-chelate reductase 1	15.742	20.3528	15.1461	17.7329	18.8012	18.4558	19.0923	21.0483	19.7654	20.3084	19.072	19.3554	18.5987	21.2543	21.2022	16.5973	20.4716	19.269	18.8347	21.0535	21.277	16.9818	15.4944	21.0519	18.9645	22.5463	19.3293	20.8942	18.7885	19.0272	20.9975	20.0801	15.6168	15.6952	19.4547	18.9609	18.6528	18.5173	18.5219	19.2542	20.8415	17.0614	17.23	17.3599	16.5032	15.5452	19.813	18.831
P19971-2	Isoform 2 of Thymidine phosphorylase	21.9114	23.8382	18.3858	20.6484	22.8501	21.7522	16.7429	19.5773	24.5963	22.2771	23.7286	19.6438	21.1865	21.9887	21.1813	23.1237	21.2643	21.9744	22.3595	22.7087	19.5512	18.4169	24.0544	21.1292	22.6504	21.8657	23.5274	22.6924	22.6254	23.9335	23.0249	24.3011	20.9551	20.2472	22.8559	21.1644	23.2612	19.5176	21.6429	23.1067	22.1808	22.6755	21.1817	19.7145	23.162	23.4102	15.8775	21.5598
Q2PPJ7	Ral GTPase-activating protein subunit alpha-2	26.1985	30.9971	25.4853	26.0053	27.4046	27.6627	30.971	30.0238	31.3829	30.8298	22.0142	28.2925	30.8647	31.0291	33.0858	21.0319	32.4666	30.5793	23.8328	31.9294	29.5698	22.6687	26.6372	32.5636	30.9879	31.6819	29.5129	29.6502	30.8891	32.0819	30.74	33.0503	14.2467	22.332	24.5416	26.2443	30.5423	28.9084	29.2948	29.4389	32.2387	25.1768	26.6129	22.6852	24.0955	28.6599	27.9607	26.2485
Q7Z6K1	THAP domain-containing protein 5	21.3854	24.691	19.0814	20.0325	20.1965	24.0308	24.6871	25.7555	25.4804	23.4348	23.3651	25.276	25.1035	23.5499	27.779	22.6843	26.1866	24.568	22.5913	24.5066	25.1678	23.4578	25.0697	26.5994	25.9612	24.0558	25.3139	22.8422	25.0887	26.3746	24.3819	26.5679	20.1496	20.9457	22.3052	20.8538	23.0011	23.4511	23.4184	23.0245	26.2656	23.3251	20.3778	19.5907	22.2562	25.8035	23.9351	20.415
Q5VZ46	Uncharacterized protein KIAA1614	17.911	20.7662	19.3266	19.9249	21.2834	22.4781	20.0688	19.8862	22.9823	18.0489	21.5098	19.7477	15.5322	20.5921	21.7479	20.1327	21.2924	20.1668	19.1187	17.1069	17.4211	17.7118	17.1191	20.3975	19.9652	18.7363	20.7012	19.6891	21.3159	21.9307	20.1628	20.8851	19.3019	17.9711	21.0844	20.2591	22.3889	20.914	19.1907	22.2108	22.2433	20.3812	17.6095	17.2706	20.8731	22.6915	19.4731	19.9384
[truncated: 6 more columns]
