# Supplementary material for: Differential Urinary Proteome Analysis for Predicting Prognosis in Type 2 Diabetes Patients with and without Renal Dysfunction
Source: Int J Mol Sci. 2020 Jun 14;21(12):4236. doi: 10.3390/ijms21124236 (PMC7352871; doi:10.3390/ijms21124236)
Supplement: Supplementary file 1 [file ijms-21-04236-s001.zip › 2nd_revised_supplementary_materials/Supplementary Table S5.xlsx]

## Sheet: auc
Supplementary Table S5. Univariate receiver operating curve analysis of the areas under the curves of 412 urinary proteins.
Uniprot Accesion No.	Protein Name	Gene Name	AUC	P_value of AUC vs 0.5
P15941-2	Mucin-1	MUC1-2	0.791	0.000299295
P10619	Lysosomal protective protein	CTSA	0.786	0.000379117
P11117	Lysosomal acid phosphatase	ACP2	0.773	0.00074896
P05155-3	Plasma protease C1 inhibitor	SERPING1-3	0.771	0.000805759
P19961	Alpha-amylase 2B	AMY2B	0.768	0.000931221
P17900	Ganglioside GM2 activator	GM2A	0.759	0.00142079
P02452	Collagen alpha-1	COL1A1	0.753	0.00186524
Q05639	Elongation factor 1-alpha 2	EEF1A2	0.749	0.0022766
P33151	Cadherin-5	CDH5	0.746	0.00259422
P31025	Lipocalin-1	LCN1	0.744	0.00276742
Q8N2S1-2	Latent-transforming growth factor beta-binding protein 4	LTBP4-2	0.741	0.00314511
P39059	Collagen alpha-1	COL15A1	0.738	0.00356809
P11142	Heat shock cognate 71 kDa protein	HSPA8	0.734	0.00429762
P01009	Alpha-1-antitrypsin	SERPINA1	0.731	0.0048547
P02748	Complement component C9	C9	0.731	0.0048547
P54826	Growth arrest-specific protein 1	GAS1	0.728	0.00547477
Q96DR8	Mucin-like protein 1	MUCL1	0.725	0.00616376
Q14515	SPARC-like protein 1	SPARCL1	0.725	0.00616376
Q07654	Trefoil factor 3	TFF3	0.719	0.00777437
Q5ZPR3	CD276 antigen	CD276	0.717	0.00823057
P01024	Complement C3	C3	0.717	0.00823057
Q16270	Insulin-like growth factor-binding protein 7	IGFBP7	0.716	0.00871005
P0DJD8	Pepsin A-3	PGA3	0.716	0.00871005
P14384	Carboxypeptidase M	CPM	0.714	0.00921378
P06870	Kallikrein-1	KLK1	0.714	0.00921378
P14543	Nidogen-1	NID1	0.714	0.00921378
P00734	Prothrombin	F2	0.711	0.0102981
P13727	Bone marrow proteoglycan	PRG2	0.708	0.0114919
P01008	Antithrombin-III	SERPINC1	0.705	0.0128041
P06865	Beta-hexosaminidase subunit alpha	HEXA	0.702	0.0142442
P12273	Prolactin-inducible protein	PIP	0.699	0.0158222
P07307	Asialoglycoprotein receptor 2	ASGR2	0.698	0.0166661
Q5QNW6-2	Histone H2B type 2-F	H2BC18-2	0.698	0.0166661
P21810	Biglycan	BGN	0.696	0.0175484
P60709	Actin, cytoplasmic 1	ACTB	0.695	0.0184705
Q7Z6K1	THAP domain-containing protein 5	THAP5	0.695	0.0184705
P02766	Transthyretin	TTR	0.693	0.0194338
Q14767	Latent-transforming growth factor beta-binding protein 2	LTBP2	0.692	0.0204398
P04155	Trefoil factor 1	TFF1	0.689	0.0225857
P02774-3	Vitamin D-binding protein	GC-3	0.687	0.0237287
P21926	CD9 antigen	CD9	0.686	0.0249205
P01011	Alpha-1-antichymotrypsin	SERPINA3	0.683	0.0274568
P04217	Alpha-1B-glycoprotein	A1BG	0.681	0.0288046
P0DP23	Calmodulin-1	CALM1	0.681	0.0288046
Q08174-2	Protocadherin-1	PCDH1-2	0.68	0.0302079
P10451	Osteopontin	SPP1	0.68	0.0302079
Q03403	Trefoil factor 2	TFF2	0.68	0.0302079
P35318	ADM	ADM	0.678	0.0316682
P02647	Apolipoprotein A-I	APOA1	0.678	0.0316682
Q9ULB1-3	Neurexin-1	NRXN1-3	0.678	0.0316682
Q06830	Peroxiredoxin-1	PRDX1	0.678	0.0316682
Q6ZNA5-2	Ferric-chelate reductase 1	FRRS1-2	0.678	0.0316682
P02649	Apolipoprotein E	APOE	0.677	0.0331874
P06396	Gelsolin	GSN	0.677	0.0331874
P28300	Protein-lysine 6-oxidase	LOX	0.677	0.0331874
P00751	Complement factor B	CFB	0.675	0.0347672
P15924	Desmoplakin	DSP	0.672	0.0381159
P05109	Protein S100-A8	S100A8	0.672	0.0381159
P11362-21	Fibroblast growth factor receptor 1	FGFR1-21	0.671	0.0398886
P28799	Progranulin	GRN	0.668	0.0436397
P02763	Alpha-1-acid glycoprotein 1	ORM1	0.666	0.045622
P06280	Alpha-galactosidase A	GLA	0.666	0.045622
Q10588	ADP-ribosyl cyclase/cyclic ADP-ribose hydrolase 2	BST1	0.665	0.0476781
Q9NPF0	CD320 antigen	CD320	0.665	0.0476781
P01133	Pro-epidermal growth factor	EGF	0.665	0.0476781
P10599	Thioredoxin	TXN	0.663	0.0498099
Q9NQ38-3	Serine protease inhibitor Kazal-type 5	SPINK5-3	0.662	0.0520194
O00584	Ribonuclease T2	RNASET2	0.662	0.0520194
P19440	Glutathione hydrolase 1 proenzyme	GGT1	0.66	0.0543087
P98095-2	Fibulin-2	FBLN2-2	0.66	0.0543087
P13598	Intercellular adhesion molecule 2	ICAM2	0.659	0.0566796
P04216	Thy-1 membrane glycoprotein	THY1	0.656	0.0616747
O60494	Cubilin	CUBN	0.653	0.0670211
Q13561-2	Dynactin subunit 2	DCTN2-2	0.653	0.0670211
P14151-2	L-selectin	SELL-2	0.653	0.0670211
Q13421-2	Mesothelin	MSLN-2	0.653	0.0670211
Q6UVK1	Chondroitin sulfate proteoglycan 4	CSPG4	0.651	0.0698312
Q9NZP8	Complement C1r subcomponent-like protein	C1RL	0.65	0.0727353
Q9HCN6-3	Platelet glycoprotein VI	GP6-3	0.65	0.0727353
Q13228-4	Methanethiol oxidase	SELENBP1-4	0.65	0.0727353
P13473-3	Lysosome-associated membrane glycoprotein 2	LAMP2-3	0.65	0.0727353
P08138	Tumor necrosis factor receptor superfamily member 16	NGFR	0.65	0.0727353
P10645	Chromogranin-A	CHGA	0.648	0.0757355
P09668	Pro-cathepsin H	CTSH	0.648	0.0757355
P04196	Histidine-rich glycoprotein	HRG	0.645	0.0820325
Q9GZM5	Protein YIPF3	YIPF3	0.645	0.0820325
O00592	Podocalyxin	PODXL	0.644	0.0853335
P02655	Apolipoprotein C-II	APOC2	0.642	0.0887388
P35613	Basigin	BSG	0.642	0.0887388
P01042-2	Kininogen-1	KNG1-2	0.642	0.0887388
P48745	CCN family member 3	CCN3	0.642	0.0887388
Q9UJW2	Tubulointerstitial nephritis antigen	TINAG	0.641	0.0922506
P50895	Basal cell adhesion molecule	BCAM	0.639	0.0958709
P51991	Heterogeneous nuclear ribonucleoprotein A3	HNRNPA3	0.639	0.0958709
P16284	Platelet endothelial cell adhesion molecule	PECAM1	0.639	0.0958709
Q9HB40	Retinoid-inducible serine carboxypeptidase	SCPEP1	0.639	0.0958709
Q99519	Sialidase-1	NEU1	0.639	0.0958709
P16070	CD44 antigen	CD44	0.638	0.0996017
P06702	Protein S100-A9	S100A9	0.638	0.0996017
P24821	Tenascin	TNC	0.638	0.0996017
Q15485	Ficolin-2	FCN2	0.636	0.103445
P29508	Serpin B3	SERPINB3	0.636	0.103445
Q9ULV1	Frizzled-4	FZD4	0.635	0.107403
Q9UKR3	Kallikrein-13	KLK13	0.635	0.107403
P08637	Low affinity immunoglobulin gamma Fc region receptor III-A	FCGR3A	0.635	0.107403
P02787	Serotransferrin	TF	0.635	0.107403
P13987	CD59 glycoprotein	CD59	0.633	0.111478
P04080	Cystatin-B	CSTB	0.633	0.111478
Q96AP7	Endothelial cell-selective adhesion molecule	ESAM	0.633	0.111478
Q9UHG2	ProSAAS	PCSK1N	0.632	0.115671
P54802	Alpha-N-acetylglucosaminidase	NAGLU	0.63	0.119985
Q14118	Dystroglycan	DAG1	0.63	0.119985
P10451-5	Osteopontin	SPP1-5	0.63	0.119985
Q2PPJ7	Ral GTPase-activating protein subunit alpha-2	RALGAPA2	0.63	0.119985
Q5KU26	Collectin-12	COLEC12	0.629	0.124421
Q9ULI3	Protein HEG homolog 1	HEG1	0.629	0.124421
P08697	Alpha-2-antiplasmin	SERPINF2	0.627	0.128981
P04083	Annexin A1	ANXA1	0.627	0.128981
Q08334	Interleukin-10 receptor subunit beta	IL10RB	0.627	0.128981
P01210	Proenkephalin-A	PENK	0.627	0.128981
Q14508	WAP four-disulfide core domain protein 2	WFDC2	0.627	0.128981
P68871	Hemoglobin subunit beta	HBB	0.626	0.133668
P40189	Interleukin-6 receptor subunit beta	IL6ST	0.626	0.133668
Q12907	Vesicular integral-membrane protein VIP36	LMAN2	0.626	0.133668
Q9UBG3	Cornulin	CRNN	0.624	0.138483
Q9NZH0	G-protein coupled receptor family C group 5 member B	GPRC5B	0.624	0.138483
O75015	Low affinity immunoglobulin gamma Fc region receptor III-B	FCGR3B	0.624	0.138483
P15289	Arylsulfatase A	ARSA	0.623	0.143427
P08603	Complement factor H	CFH	0.623	0.143427
P04180	Phosphatidylcholine-sterol acyltransferase	LCAT	0.623	0.143427
P30086	Phosphatidylethanolamine-binding protein 1	PEBP1	0.62	0.153713
P24855	Deoxyribonuclease-1	DNASE1	0.618	0.159058
Q92820	Gamma-glutamyl hydrolase	GGH	0.618	0.159058
Q15746	Myosin light chain kinase, smooth muscle	MYLK	0.618	0.159058
Q8NHP8	Putative phospholipase B-like 2	PLBD2	0.618	0.159058
Q6UXG3	CMRF35-like molecule 9	CD300LG	0.617	0.164539
P35555	Fibrillin-1	FBN1	0.617	0.164539
Q13510-2	Acid ceramidase	ASAH1-2	0.617	0.164539
P19320	Vascular cell adhesion protein 1	VCAM1	0.617	0.164539
Q9UGN4	CMRF35-like molecule 8	CD300A	0.615	0.170159
P01036	Cystatin-S	CST4	0.615	0.170159
P06727	Apolipoprotein A-IV	APOA4	0.614	0.175918
P09237	Matrilysin	MMP7	0.614	0.175918
Q96FE7	Phosphoinositide-3-kinase-interacting protein 1	PIK3IP1	0.614	0.175918
Q15904	V-type proton ATPase subunit S1	ATP6AP1	0.614	0.175918
P27487	Dipeptidyl peptidase 4	DPP4	0.612	0.181818
Q02383	Semenogelin-2	SEMG2	0.612	0.181818
Q9Y2E5	Epididymis-specific alpha-mannosidase	MAN2B2	0.611	0.187862
O75787	Renin receptor	ATP6AP2	0.611	0.187862
P07288	Prostate-specific antigen	KLK3	0.609	0.194049
O00391	Sulfhydryl oxidase 1	QSOX1	0.609	0.194049
Q5VZ46	Uncharacterized protein KIAA1614	KIAA1614	0.609	0.194049
P16112	Aggrecan core protein	ACAN	0.608	0.200382
Q12913	Receptor-type tyrosine-protein phosphatase eta	PTPRJ	0.608	0.200382
Q6UXB4	C-type lectin domain family 4 member G	CLEC4G	0.606	0.206861
P36897-2	TGF-beta receptor type-1	TGFBR1-2	0.606	0.206861
Q9BXP8	Pappalysin-2	PAPPA2	0.606	0.206861
Q8N114	Protein shisa-5	SHISA5	0.606	0.206861
Q8N6Q3	CD177 antigen	CD177	0.605	0.213488
P10643	Complement component C7	C7	0.605	0.213488
O75882	Attractin	ATRN	0.603	0.220264
Q99715	Collagen alpha-1	COL12A1	0.603	0.220264
P01019	Angiotensinogen	AGT	0.602	0.227189
P12429	Annexin A3	ANXA3	0.602	0.227189
P15151	Poliovirus receptor	PVR	0.602	0.227189
O15240	Neurosecretory protein VGF	VGF	0.6	0.234266
O43653	Prostate stem cell antigen	PSCA	0.6	0.234266
P05090	Apolipoprotein D	APOD	0.598	0.241494
O60635	Tetraspanin-1	TSPAN1	0.598	0.241494
Q9UKU9	Angiopoietin-related protein 2	ANGPTL2	0.597	0.248875
P55285	Cadherin-6	CDH6	0.597	0.248875
Q96S96	Phosphatidylethanolamine-binding protein 4	PEBP4	0.597	0.248875
Q9NY25	C-type lectin domain family 5 member A	CLEC5A	0.595	0.256409
Q7KYR7-1	Butyrophilin subfamily 2 member A1	BTN2A1-1	0.595	0.256409
Q6UXB8	Peptidase inhibitor 16	PI16	0.595	0.256409
P31997	Carcinoembryonic antigen-related cell adhesion molecule 8	CEACAM8	0.594	0.264097
Q14982-4	Opioid-binding protein/cell adhesion molecule	OPCML-4	0.594	0.264097
P19835	Bile salt-activated lipase	CEL	0.592	0.271939
Q8NBJ4	Golgi membrane protein 1	GOLM1	0.591	0.279936
P48304	Lithostathine-1-beta	REG1B	0.591	0.279936
P23470	Receptor-type tyrosine-protein phosphatase gamma	PTPRG	0.591	0.279936
P05543	Thyroxine-binding globulin	SERPINA7	0.591	0.279936
P08236	Beta-glucuronidase	GUSB	0.589	0.288088
P07339	Cathepsin D	CTSD	0.589	0.288088
O43866	CD5 antigen-like	CD5L	0.589	0.288088
O95967	EGF-containing fibulin-like extracellular matrix protein 2	EFEMP2	0.589	0.288088
Q8TDQ0	Hepatitis A virus cellular receptor 2	HAVCR2	0.589	0.288088
P25311	Zinc-alpha-2-glycoprotein	AZGP1	0.589	0.288088
O94919	Endonuclease domain-containing 1 protein	ENDOD1	0.588	0.296396
Q8IWU5	Extracellular sulfatase Sulf-2	SULF2	0.588	0.296396
P20810-6	Calpastatin	CAST-6	0.588	0.296396
Q9UMX5	Neudesin	NENF	0.588	0.296396
Q96Q89-2	Kinesin-like protein KIF20B	KIF20B-2	0.586	0.30486
P31431	Syndecan-4	SDC4	0.586	0.30486
O95159	Zinc finger protein-like 1	ZFPL1	0.586	0.30486
P12830	Cadherin-1	CDH1	0.585	0.313479
Q01459	Di-N-acetylchitobiase	CTBS	0.585	0.313479
P41271-2	Neuroblastoma suppressor of tumorigenicity 1	NBL1-2	0.585	0.313479
P51884	Lumican	LUM	0.585	0.313479
Q9BRK3-2	Matrix remodeling-associated protein 8	MXRA8-2	0.583	0.322254
Q496F6	CMRF35-like molecule 2	CD300E	0.582	0.331185
P22891-2	Vitamin K-dependent protein Z	PROZ-2	0.582	0.331185
Q07954	Prolow-density lipoprotein receptor-related protein 1	LRP1	0.582	0.331185
P02671	Fibrinogen alpha chain	FGA	0.58	0.340271
P15328	Folate receptor alpha	FOLR1	0.58	0.340271
Q969E1	Liver-expressed antimicrobial peptide 2	LEAP2	0.58	0.340271
Q9H299	SH3 domain-binding glutamic acid-rich-like protein 3	SH3BGRL3	0.58	0.340271
Q9UBX5	Fibulin-5	FBLN5	0.579	0.349512
P18827	Syndecan-1	SDC1	0.579	0.349512
Q7Z5L0	Vitelline membrane outer layer protein 1 homolog	VMO1	0.579	0.349512
P07858	Cathepsin B	CTSB	0.577	0.358908
P07108-5	Acyl-CoA-binding protein	DBI-5	0.577	0.358908
P36957	Dihydrolipoyllysine-residue succinyltransferase component of 2-oxoglutarate dehydrogenase complex, mitochondrial	DLST	0.576	0.368458
Q16610	Extracellular matrix protein 1	ECM1	0.576	0.368458
P54710-2	Sodium/potassium-transporting ATPase subunit gamma	FXYD2-2	0.576	0.368458
Q9Y639	Neuroplastin	NPTN	0.576	0.368458
Q12860	Contactin-1	CNTN1	0.574	0.378162
P78324-2	Tyrosine-protein phosphatase non-receptor type substrate 1	SIRPA-2	0.574	0.378162
P12259	Coagulation factor V	F5	0.573	0.388018
P23142-4	Fibulin-1	FBLN1-4	0.573	0.388018
Q9UIB8	SLAM family member 5	CD84	0.573	0.388018
Q9UBC9	Small proline-rich protein 3	SPRR3	0.573	0.388018
P61769	Beta-2-microglobulin	B2M	0.571	0.398027
P07686	Beta-hexosaminidase subunit beta	HEXB	0.571	0.398027
Q9UBR2	Cathepsin Z	CTSZ	0.571	0.398027
P43121	Cell surface glycoprotein MUC18	MCAM	0.571	0.398027
Q16661	Guanylate cyclase activator 2B	GUCA2B	0.571	0.398027
P20929-2	Nebulin	NEB-2	0.571	0.398027
Q9BZG9	Secreted Ly-6/uPAR domain-containing protein 2	LYNX1	0.571	0.398027
P61916	NPC intracellular cholesterol transporter 2	NPC2	0.57	0.408186
P00738	Haptoglobin	HP	0.57	0.408186
P19652	Alpha-1-acid glycoprotein 2	ORM2	0.568	0.418495
Q07507	Dermatopontin	DPT	0.568	0.418495
Q9NU53	Glycoprotein integral membrane protein 1	GINM1	0.568	0.418495
O00241	Signal-regulatory protein beta-1	SIRPB1	0.568	0.418495
Q14247	Src substrate cortactin	CTTN	0.568	0.418495
Q9BYE9	Cadherin-related family member 2	CDHR2	0.567	0.428953
Q16651	Prostasin	PRSS8	0.567	0.428953
P62979	Ubiquitin-40S ribosomal protein S27a	RPS27A	0.567	0.428953
Q6UY14-3	ADAMTS-like protein 4	ADAMTSL4-3	0.565	0.439559
P01833	Polymeric immunoglobulin receptor	PIGR	0.565	0.439559
P02751	Fibronectin	FN1	0.564	0.450311
O95998	Interleukin-18-binding protein	IL18BP	0.564	0.450311
Q66K79-2	Carboxypeptidase Z	CPZ-2	0.564	0.450311
Q86XR7-2	TIR domain-containing adapter molecule 2	TICAM2-2	0.564	0.450311
P42785	Lysosomal Pro-X carboxypeptidase	PRCP	0.564	0.450311
P00915	Carbonic anhydrase 1	CA1	0.562	0.461207
P98172	Ephrin-B1	EFNB1	0.562	0.461207
P05413	Fatty acid-binding protein, heart	FABP3	0.562	0.461207
P15586	N-acetylglucosamine-6-sulfatase	GNS	0.562	0.461207
P04004	Vitronectin	VTN	0.562	0.461207
P15144	Aminopeptidase N	ANPEP	0.561	0.472246
P12111	Collagen alpha-3	COL6A3	0.561	0.472246
P07911-5	Uromodulin	UMOD-5	0.561	0.472246
Q8WZ75	Roundabout homolog 4	ROBO4	0.561	0.472246
P04745	Alpha-amylase 1	AMY1A	0.559	0.483427
Q9HCU0	Endosialin	CD248	0.559	0.483427
Q01469	Fatty acid-binding protein 5	FABP5	0.559	0.483427
Q6GTX8	Leukocyte-associated immunoglobulin-like receptor 1	LAIR1	0.559	0.483427
P10909-2	Clusterin	CLU-2	0.558	0.494746
P33908	Mannosyl-oligosaccharide 1,2-alpha-mannosidase IA	MAN1A1	0.558	0.494746
Q92956	Tumor necrosis factor receptor superfamily member 14	TNFRSF14	0.558	0.494746
P69905	Hemoglobin subunit alpha	HBA1	0.556	0.506204
Q8WVN6	Secreted and transmembrane protein 1	SECTM1	0.556	0.506204
P04279	Semenogelin-1	SEMG1	0.556	0.506204
P01023	Alpha-2-macroglobulin	A2M	0.553	0.529523
P31944	Caspase-14	CASP14	0.553	0.529523
Q12841	Follistatin-related protein 1	FSTL1	0.553	0.529523
O00468-3	Agrin	AGRN-3	0.553	0.529523
O43291	Kunitz-type protease inhibitor 2	SPINT2	0.553	0.529523
P19256	Lymphocyte function-associated antigen 3	CD58	0.553	0.529523
P05452	Tetranectin	CLEC3B	0.553	0.529523
P60022	Beta-defensin 1	DEFB1	0.552	0.541379
Q5JS37	NHL repeat-containing protein 3	NHLRC3	0.552	0.541379
P04746	Pancreatic alpha-amylase	AMY2A	0.552	0.541379
P55259	Pancreatic secretory granule membrane major glycoprotein GP2	GP2	0.552	0.541379
Q6EMK4	Vasorin	VASN	0.552	0.541379
P98160	Basement membrane-specific heparan sulfate proteoglycan core protein	HSPG2	0.55	0.553365
Q13508	Ecto-ADP-ribosyltransferase 3	ART3	0.55	0.553365
P02675	Fibrinogen beta chain	FGB	0.55	0.553365
Q08380	Galectin-3-binding protein	LGALS3BP	0.55	0.553365
P35052	Glypican-1	GPC1	0.55	0.553365
P02790	Hemopexin	HPX	0.55	0.553365
P08519	Apolipoprotein	LPA	0.549	0.565477
P07711	Cathepsin L1	CTSL	0.549	0.565477
P01034	Cystatin-C	CST3	0.549	0.565477
Q02747	Guanylin	GUCA2A	0.549	0.565477
P55290-4	Cadherin-13	CDH13-4	0.549	0.565477
Q92520	Protein FAM3C	FAM3C	0.547	0.577712
P00441	Superoxide dismutase	SOD1	0.547	0.577712
P02652	Apolipoprotein A-II	APOA2	0.546	0.590068
O95445	Apolipoprotein M	APOM	0.546	0.590068
P15309-2	Prostatic acid phosphatase	ACP3-2	0.546	0.590068
P07998	Ribonuclease pancreatic	RNASE1	0.546	0.590068
P62805	Histone H4	H4-16	0.544	0.602542
P55000	Secreted Ly-6/uPAR-related protein 1	SLURP1	0.541	0.627833
P43652	Afamin	AFM	0.54	0.640643
Q8NFZ8	Cell adhesion molecule 4	CADM4	0.54	0.640643
Q15828	Cystatin-M	CST6	0.54	0.640643
P16278	Beta-galactosidase	GLB1	0.538	0.65356
P19022	Cadherin-2	CDH2	0.538	0.65356
Q5VW36	Focadhesin	FOCAD	0.538	0.65356
P08174-7	Complement decay-accelerating factor	CD55-7	0.538	0.65356
P09619	Platelet-derived growth factor receptor beta	PDGFRB	0.538	0.65356
Q9HAH1	Zinc finger protein 556	ZNF556	0.538	0.65356
Q16769	Glutaminyl-peptide cyclotransferase	QPCT	0.537	0.666579
P11279	Lysosome-associated membrane glycoprotein 1	LAMP1	0.537	0.666579
Q6W4X9	Mucin-6	MUC6	0.537	0.666579
Q9NQ36	Signal peptide, CUB and EGF-like domain-containing protein 2	SCUBE2	0.537	0.666579
P39060	Collagen alpha-1	COL18A1	0.535	0.679697
Q8NDA2	Hemicentin-2	HMCN2	0.535	0.679697
Q9Y5Y7	Lymphatic vessel endothelial hyaluronic acid receptor 1	LYVE1	0.535	0.679697
P05067	Amyloid-beta precursor protein	APP	0.534	0.692911
Q9UGM3-6	Deleted in malignant brain tumors 1 protein	DMBT1-6	0.534	0.692911
P10153	Non-secretory ribonuclease	RNASE2	0.534	0.692911
O95497	Pantetheinase	VNN1	0.534	0.692911
P14780	Matrix metalloproteinase-9	MMP9	0.532	0.706218
P16870	Carboxypeptidase E	CPE	0.531	0.719613
P00450	Ceruloplasmin	CP	0.529	0.733093
Q07075	Glutamyl aminopeptidase	ENPEP	0.529	0.733093
Q96PD5-2	N-acetylmuramoyl-L-alanine amidase	PGLYRP2-2	0.529	0.733093
P05451	Lithostathine-1-alpha	REG1A	0.529	0.733093
Q13201	Multimerin-1	MMRN1	0.529	0.733093
Q09666	Neuroblast differentiation-associated protein AHNAK	AHNAK	0.529	0.733093
P05060	Secretogranin-1	CHGB	0.529	0.733093
P55287	Cadherin-11	CDH11	0.528	0.746655
P49747	Cartilage oligomeric matrix protein	COMP	0.528	0.746655
O00115	Deoxyribonuclease-2-alpha	DNASE2	0.528	0.746655
Q8IZA0	Dyslexia-associated protein KIAA0319-like protein	KIAA0319L	0.528	0.746655
O00187	Mannan-binding lectin serine protease 2	MASP2	0.528	0.746655
Q15113	Procollagen C-endopeptidase enhancer 1	PCOLCE	0.528	0.746655
P07602	Prosaposin	PSAP	0.528	0.746655
O76076	WNT1-inducible-signaling pathway protein 2	CCN5	0.528	0.746655
P26992	Ciliary neurotrophic factor receptor subunit alpha	CNTFR	0.526	0.760293
P05156	Complement factor I	CFI	0.526	0.760293
P08185	Corticosteroid-binding globulin	SERPINA6	0.526	0.760293
P98164	Low-density lipoprotein receptor-related protein 2	LRP2	0.526	0.760293
P04156	Major prion protein	PRNP	0.526	0.760293
P07478	Trypsin-2	PRSS2	0.526	0.760293
Q96DA0	Zymogen granule protein 16 homolog B	ZG16B	0.526	0.760293
P19971-2	Thymidine phosphorylase	TYMP-2	0.526	0.760293
P02765	Alpha-2-HS-glycoprotein	AHSG	0.525	0.774006
P22352	Glutathione peroxidase 3	GPX3	0.525	0.774006
Q14766-4	Latent-transforming growth factor beta-binding protein 1	LTBP1-4	0.525	0.774006
P02750	Leucine-rich alpha-2-glycoprotein	LRG1	0.525	0.774006
P35579	Myosin-9	MYH9	0.525	0.774006
Q9NZT1	Calmodulin-like protein 5	CALML5	0.523	0.787788
Q9H8L6	Multimerin-2	MMRN2	0.523	0.787788
Q96NY8	Nectin-4	NECTIN4	0.523	0.787788
P31151	Protein S100-A7	S100A7	0.523	0.787788
P02753	Retinol-binding protein 4	RBP4	0.523	0.787788
Q7Z6A9	B- and T-lymphocyte attenuator	BTLA	0.522	0.801635
O43405	Cochlin	COCH	0.522	0.801635
P08571	Monocyte differentiation antigen CD14	CD14	0.522	0.801635
P12109	Collagen alpha-1	COL6A1	0.52	0.815544
P08294	Extracellular superoxide dismutase	SOD3	0.52	0.815544
P11684	Uteroglobin	SCGB1A1	0.52	0.815544
P02749	Beta-2-glycoprotein 1	APOH	0.519	0.82951
Q02487	Desmocollin-2	DSC2	0.519	0.82951
Q8IYS5-7	Osteoclast-associated immunoglobulin-like receptor	OSCAR-7	0.519	0.82951
Q9HAT2	Sialate O-acetylesterase	SIAE	0.519	0.82951
Q06481	Amyloid-like protein 2	APLP2	0.517	0.843529
P10253	Lysosomal alpha-glucosidase	GAA	0.517	0.843529
O75339	Cartilage intermediate layer protein 1	CILP	0.516	0.857597
P43251-2	Biotinidase	BTD-2	0.516	0.857597
O60279	Sushi domain-containing protein 5	SUSD5	0.516	0.857597
P53634	Dipeptidyl peptidase 1	CTSC	0.516	0.857597
P21333	Filamin-A	FLNA	0.514	0.87171
O43278	Kunitz-type protease inhibitor 1	SPINT1	0.514	0.87171
P62328	Thymosin beta-4	TMSB4X	0.514	0.87171
P55107	Growth/differentiation factor 10	GDF10	0.513	0.885862
P02788	Lactotransferrin	LTF	0.513	0.885862
P31949	Protein S100-A11	S100A11	0.513	0.885862
P30530	Tyrosine-protein kinase receptor UFO	AXL	0.513	0.885862
Q9H665	IGF-like family receptor 1	IGFLR1	0.511	0.900051
O75144-2	ICOS ligand	ICOSLG-2	0.511	0.900051
Q92859	Neogenin	NEO1	0.511	0.900051
Q9HD89	Resistin	RETN	0.511	0.900051
Q12805	EGF-containing fibulin-like extracellular matrix protein 1	EFEMP1	0.51	0.914271
P0C0S5	Histone H2A.Z	H2AZ1	0.51	0.914271
P05362	Intercellular adhesion molecule 1	ICAM1	0.51	0.914271
P36896-4	Activin receptor type-1B	ACVR1B-4	0.51	0.914271
Q9Y624	Junctional adhesion molecule A	F11R	0.51	0.914271
Q92692	Nectin-2	NECTIN2	0.51	0.914271
O75594	Peptidoglycan recognition protein 1	PGLYRP1	0.51	0.914271
P05154	Plasma serine protease inhibitor	SERPINA5	0.51	0.914271
P26842	CD27 antigen	CD27	0.508	0.928518
P0C0L5	Complement C4-B	C4B	0.508	0.928518
Q9UNN8	Endothelial protein C receptor	PROCR	0.508	0.928518
Q96RW7	Hemicentin-1	HMCN1	0.508	0.928518
Q14624	Inter-alpha-trypsin inhibitor heavy chain H4	ITIH4	0.508	0.928518
Q96J84-2	Kin of IRRE-like protein 1	KIRREL1-2	0.508	0.928518
O43451	Maltase-glucoamylase, intestinal	MGAM	0.508	0.928518
P80188	Neutrophil gelatinase-associated lipocalin	LCN2	0.508	0.928518
P61970	Nuclear transport factor 2	NUTF2	0.508	0.928518
P07355-2	Annexin A2	ANXA2-2	0.507	0.942787
P20333	Tumor necrosis factor receptor superfamily member 1B	TNFRSF1B	0.507	0.942787
P41181	Aquaporin-2	AQP2	0.505	0.957074
Q9BY67-3	Cell adhesion molecule 1	CADM1-3	0.505	0.957074
P29622	Kallistatin	SERPINA4	0.505	0.957074
P41222	Prostaglandin-H2 D-isomerase	PTGDS	0.505	0.957074
Q9UL62	Short transient receptor potential channel 5	TRPC5	0.505	0.957074
Q02818	Nucleobindin-1	NUCB1	0.504	0.971375
P19823	Inter-alpha-trypsin inhibitor heavy chain H2	ITIH2	0.502	0.985685
P21802-11	Fibroblast growth factor receptor 2	FGFR2-11	0.502	0.985685
O75369-8	Filamin-B	FLNB-8	0.502	0.985685
Q14210	Lymphocyte antigen 6D	LY6D	0.502	0.985685
Q8IZF2	Adhesion G protein-coupled receptor F5	ADGRF5	0.501	1
P27797	Calreticulin	CALR	0.501	1
Q9NQ84-2	G-protein coupled receptor family C group 5 member C	GPRC5C-2	0.501	1
Q8TDQ1-6	CMRF35-like molecule 1	CD300LF-6	0.501	1
P02760	Protein AMBP	AMBP	0.501	1
