# Supplementary material for: Differential Urinary Proteome Analysis for Predicting Prognosis in Type 2 Diabetes Patients with and without Renal Dysfunction
Source: Int J Mol Sci. 2020 Jun 14;21(12):4236. doi: 10.3390/ijms21124236 (PMC7352871; doi:10.3390/ijms21124236)
Supplement: Supplementary file 1 [file ijms-21-04236-s001.zip › 2nd_revised_supplementary_materials/Supplementary Table S6.xlsx]

## Sheet: auc
Supplementary Table S6. Prognostic probability by RF and SVM classifier of 54 patients.
Sample index	RF value	SVM value
GPG_1	0.2516	0.400233
GPG_2	0.0018	0.0161105
GPG_3	0.17	0.433024
GPG_4	0.0425	0.0717347
GPG_5	0.1596	0.222933
GPG_6	0.0916	0.347601
GPG_7	0.0138	0.0058067
GPG_8	0.1625	0.028687
GPG_9	0.004	0.0810792
GPG_10	0.0021	0.039212
GPG_11	0.4192	0.765671
GPG_12	0.2173	0.233041
GPG_13	0.0009	0.03753
GPG_14	0.2151	0.150209
GPG_15	0.0106	0.0310258
GPG_16	0.0965	0.279773
GPG_17	0.0456	0.00539468
GPG_18	0.0511	0.0214833
GPG_19	0.432	0.515023
GPG_20	0	0.040344
GPG_21	0.0137	0.107508
GPG_22	0.0902	0.0981573
GPG_23	0.2011	0.381418
GPG_24	0.0049	0.00624474
GPG_25	0.0113	0.166433
GPG_26	0.0009	0.148939
GPG_27	0.016	0.30366
GPG_28	0.0015	0.140084
GPG_29	0.2083	0.011527
GPG_30	0	0.047094
GPG_31	0.0139	0.164894
GPG_32	0.0001	0.0299778
GPG_33	0.0923	0.195244
GPG_34	0.149	0.128894
GPG_35	0.3737	0.617696
PPG_1	0.8346	0.928093
PPG_2	0.8301	0.653447
PPG_3	0.9202	0.876742
PPG_4	0.6335	0.389822
PPG_5	0.8933	0.966122
PPG_6	0.6911	0.265219
PPG_7	0.9566	0.972686
PPG_8	0.9648	0.980658
PPG_9	0.8202	0.822685
PPG_10	0.9657	0.984926
PPG_11	0.7135	0.695792
PPG_12	0.6205	0.161935
PPG_13	0.6842	0.635946
PPG_14	0.8096	0.853569
PPG_15	0.8068	0.825256
PPG_16	0.6655	0.205478
PPG_17	0.7668	0.896332
PPG_18	0.8217	0.720434
PPG_19	0.9299	0.896332
